# Supplementary material for: Characterization of host proteins interacting with the lymphocytic choriomeningitis virus L protein
Source: PLoS Pathog. 2017 Dec 20;13(12):e1006758. doi: 10.1371/journal.ppat.1006758 (PMC5738113; doi:10.1371/journal.ppat.1006758)
Supplement: S1 Table — (XLSX) [file ppat.1006758.s005.xlsx]

## Sheet: Sheet1
S1 Table. Primers for generation of L protein-tagged LCMV.
Tag	Primer	sequence (5'-3')	length (nucleotides)	modifications
Flag tag	L-ORF_FLAG_Cterm_forw	ttgtaatcagaaccaccGTCtATGTCCTCGGCCACCGACCCG	42
	L-ORF_FLAG_Cterm_rev	ggatgacgatgacaagTGATGGGCATCTCCGTGGGGCTCCG	41	5` phosphorylation
	L-ORF_FLAG_Nterm_forw	tcgtcatccttgtaatcCATTGCGCATCAAAAAGCC	36	5` phosphorylation
	L-ORF_FLAG_Nterm_rev	tgacaagggtggttctGATGAgATCATCTCAGAATTGAGAGAGTT	45
HA tag	L-ORF_HA_Cterm_forw	atacggataagaaccaccGTCtATGTCCTCGGCCACCGACCCG	43
	L-ORF_HA_Cterm_rev	gatgtgccggattatgcgTGATGGGCATCTCCGTGGGGCTCCG	43	5` phosphorylation
	L-ORF_HA_Nterm_forw	cggcacatcatacggataCATTGCGCATCAAAAAGCC	37	5` phosphorylation
	L-ORF_HA_Nterm_rev	gattatgcgggtggttctGATGAgATCATCTCAGAATTGAGAGAGTT	47
V5	L-ORF_V5_Cterm_forw	tagggataggcttaccagaaccaccGTCtATGTCCTCGGCCACCGACCCG	50
	L-ORF_V5_Cterm_rev	accctctcctcggtctcgattctacgTGATGGGCATCTCCGTGGGGCTCCG	51	5` phosphorylation
	L-ORF_V5_Nterm_forw	ggagagggttagggataggcttaccCATTGCGCATCAAAAAGCC	44	5` phosphorylation
	L-ORF_V5_Nterm_rev	tcggtctcgattctacgggtggttctGATGAgATCATCTCAGAATTGAGAGAGTT	55
Strep tag II	L-ORF_Strep_tagII_Cterm_forw	agaccaagcagaaccaccGTCGATGTCCTCGGCCACCGACCCG	43
	L-ORF_Strep_tagII_Cterm_rev	catcctcaatttgaaaagTGATGGGCATCTCCGTGGGGCTCCG	43	5` phosphorylation
	L-ORF_Strep_tagII_Nterm_forw	actgcgggtggctccaCATTGCGCATCAAAAAGCC	35	5` phosphorylation
	L-ORF_Strep_tagII_Nterm_rev	tcgaaaaaggtggttctGATGAgATCATCTCAGAATTGAGAGAGTT	46
