# Supplementary material for: Characterization of host proteins interacting with the lymphocytic choriomeningitis virus L protein
Source: PLoS Pathog. 2017 Dec 20;13(12):e1006758. doi: 10.1371/journal.ppat.1006758 (PMC5738113; doi:10.1371/journal.ppat.1006758)
Supplement: S2 Table — (XLSX) [file ppat.1006758.s006.xlsx]

## Sheet: Unfiltered data
S2 Table. Mass Spectrometry data. Unfiltered data.
Bait	Prey	PreyGene	Spec	SpecSum	AvgSpec	NumReplicates	ctrlCounts	AvgP	MaxP	TopoAvgP	TopoMaxP	SaintScore	logOddsScore	FoldChange	BFDR	boosted_by	Top3_Cl13 1-1	Top3_Cl13 1-2	Top3_Cl13 2-1	Top3_Cl13 2-2	Top3_GFP-1	Top3_GFP-2	Top3_no bait -1	Top3_no bait-2
L	P35579-1	MYH9	223|99	322	161	2	20|16	1	1	1	1	1	63.45	8.94	0		1.2154e+09	1.17135e+09	2.64108e+08	256111464	3.19368e+08	4.57074e+07	88663336	86005654
L	P35580-1	MYH10	151|75	226	113	2	11|12	1	1	1	1	1	55.04	9.83	0		647016696	603850672	180033896	170169084	8629687	7.7485e+06	1.30361e+08	2.38659e+07
L	86440169	NA_2	79|84	163	81.5	2	0|0	1	1	1	1	1	121.09	815	0		241682208	2.33689e+08	3.1985e+08	327902752	0	0	0	0
L	61655720	NA_1	79|83	162	81	2	0|0	1	1	1	1	1	121.09	810	0		241682208	2.33689e+08	3.1985e+08	327902752	0	0	0	0
L	P35637-1	FUS	41|51	92	46	2	12|3	1	1	1	1	1	9.35	6.13	0		1394342528	1.59121e+09	2.85335e+09	2.746e+09	6.15866e+07	60550804	14582890	1.69245e+07
L	Q9BUJ2-1	HNRNPUL1	36|45	81	40.5	2	2|0	1	1	1	1	1	24.7	40.5	0		2.61872e+08	2.64456e+08	4.81924e+08	446334248	2.90772e+06	667694	0	0
L	Q00610-1	CLTC	37|36	73	36.5	2	0|0	1	1	1	1	1	59.62	365	0		94178694	1.06573e+08	7.10452e+07	6.60695e+07	0	0	0	0
L	Q9UJV9	DDX41	25|39	64	32	2	0|0	1	1	1	1	1	43.66	320	0		124495444	1.2263e+08	3.06908e+08	2.86084e+08	0	0	0	0
L	Q7Z406-1	MYH14	47|14	61	30.5	2	3|3	1	1	1	1	1	11.53	10.17	0		4.39946e+08	4.54755e+08	107975448	1.12699e+08	2.94391e+06	15711266	45511988	0
L	P08670	VIM	36|15	51	25.5	2	0|2	1	1	1	1	1	12.64	25.5	0		2.27673e+08	2.93751e+08	88297972	66572686	0	0	19758372	0
L	P19338	NCL	25|24	49	24.5	2	0|0	1	1	1	1	1	42.2	245	0		1.50654e+08	143704320	2.42814e+08	2.45749e+08	0	0	0	0
L	Q00839-1	HNRNPU	24|24	48	24	2	2|0	1	1	1	1	1	17.91	24	0		2.58314e+08	336967444	309028580	2.9427e+08	4.51419e+06	4446010	0	0
L	P06753-2	TPM3	30|17	47	23.5	2	0|2	1	1	1	1	1	13.83	23.5	0		3.99302e+08	4.96346e+08	1.31686e+08	1.56961e+08	0	0	3733488	22832344
L	P22626-1	HNRNPA2B1	21|24	45	22.5	2	1|0	1	1	1	1	1	32.52	45	0		193764432	1.68017e+08	2.52596e+08	2.34894e+08	0	9787745	0	0
L	P11940-1	PABPC1	23|21	44	22	2	0|0	1	1	1	1	1	37.8	220	0		2.2401e+08	2.39174e+08	3.0703e+08	2.59698e+08	0	0	0	0
L	P35749-1	MYH11	28|13	41	20.5	2	4|2	1	1	1	1	1	10.46	6.83	0		4.16414e+08	4.4216e+08	1.09819e+08	115473231	4.37466e+06	2.50737e+06	38943141	0
L	P62701	RPS4X	16|22	38	19	2	0|0	1	1	1	1	1	30.4	190	0		8.19447e+07	8.12714e+07	1.11327e+08	1.29835e+08	0	0	0	0
L	P68363	TUBA1B	19|19	38	19	2	8|0	1	1	1	1	1	7.01	4.75	0		195853840	1.83211e+08	160304076	168410968	44674451	4.42652e+07	0	0
L	Q08211-1	DHX9	18|18	36	18	2	0|0	1	1	1	1	1	33.37	180	0		5.68798e+07	4.32457e+07	74346526	4.77985e+07	0	0	0	0
L	Q9BQE3	TUBA1C	18|18	36	18	2	7|0	1	1	1	1	1	7.17	5.14	0		195853840	1.83211e+08	160304076	168410968	44674451	4.42652e+07	0	0
L	P09651-1	HNRNPA1	18|17	35	17.5	2	0|0	1	1	1	1	1	31.89	175	0		94446096	8.66935e+07	191295478	1.25151e+08	0	0	0	0
L	P31943	HNRNPH1	17|18	35	17.5	2	0|0	1	1	1	1	1	31.89	175	0		94452962	9.14731e+07	166846784	1.67871e+08	0	0	0	0
L	P62269	RPS18	17|18	35	17.5	2	0|1	1	1	1	1	1	26.72	35	0		2.00134e+08	1.96424e+08	352292016	346136832	0	0	7823617	0
L	P05387	RPLP2	16|18	34	17	2	3|0	1	1	1	1	1	9.9	11.33	0		9.50326e+08	919838484	1.5434e+09	1.46677e+09	8.9587e+06	8902009	0	0
L	Q71U36	TUBA1A	15|18	33	16.5	2	7|0	1	1	1	1	1	6.58	4.71	0		195853840	1.83211e+08	160304076	168410968	44674451	4.42652e+07	0	0
L	P19474-1	TRIM21	12|20	32	16	2	0|1	1	1	1	1	1	19.44	32	0		5.95668e+07	6.47558e+07	133063016	1.64769e+08	0	0	0	2654458
L	P30050-1	RPL12	17|15	32	16	2	0|0	1	1	1	1	1	28.9	160	0		2.09414e+08	2.17977e+08	3.89283e+08	3.86381e+08	0	0	0	0
L	Q9UM54-6	MYO6	25|5	30	15	2	0|0	1	1	1	1	1	13.4	150	0		3.86044e+07	3.61781e+07	8.32401e+06	7986454	0	0	0	0
L	Q9UM54-2	MYO6	25|4	29	14.5	2	0|0	1	1	1	1	1	11.72	145	0		3.86044e+07	3.61781e+07	7.55078e+06	7.49272e+06	0	0	0	0
L	P0CG39	POTEJ	17|11	28	14	2	0|4	1	1	1	1	1	7.05	7	0		1.17728e+09	1.44686e+09	4.59402e+08	487287152	0	0	855859000	291232900
L	P23396	RPS3	13|15	28	14	2	0|0	1	1	1	1	1	25.9	140	0		7.82699e+07	77197616	1.13863e+08	1.02983e+08	0	0	0	0
L	P51991-1	HNRNPA3	12|16	28	14	2	0|0	1	1	1	1	1	24.38	140	0		7.55668e+07	84055644	86462076	9.07146e+07	0	0	0	0
L	Q13813-1	SPTAN1	19|9	28	14	2	0|0	1	1	1	1	1	19.78	140	0		26963942	1.30085e+07	8752769	8.5231e+06	0	0	0	0
L	Q12906-1	ILF3	11|16	27	13.5	2	0|0	1	1	1	1	1	22.86	135	0		3.22691e+07	28614140	5.17163e+07	5.1757e+07	0	0	0	0
L	Q13748-1	TUBA3D	12|15	27	13.5	2	5|0	1	1	1	1	1	6.77	5.4	0		1.49957e+08	1.42253e+08	126548636	1.51358e+08	3.00869e+07	4.40252e+07	0	0
L	Q13310-1	PABPC4	11|15	26	13	2	0|0	1	1	1	1	1	22.86	130	0		7.8817e+07	7.89143e+07	120984720	1.20424e+08	0	0	0	0
L	Q96PK6-1	RBM14	12|14	26	13	2	0|0	1	1	1	1	1	24.38	130	0		5.15518e+07	5.29742e+07	6.63639e+07	6.35415e+07	0	0	0	0
L	86440166	NA_4	14|11	25	12.5	2	0|0	1	1	1	1	1	22.86	125	0		8.15726e+07	1.28388e+08	4.9874e+07	4.58868e+07	0	0	0	0
L	O00159-1	MYO1C	19|6	25	12.5	2	0|0	1	1	1	1	1	15.03	125	0		72737844	7.5162e+07	1.78583e+07	1.69656e+07	0	0	0	0
L	P09493-3	TPM1	19|6	25	12.5	2	0|0	1	1	1	1	1	15.03	125	0		2.57325e+08	2.13871e+08	4.45466e+07	5.23835e+07	0	0	0	0
L	P26373	RPL13	12|13	25	12.5	2	0|0	1	1	1	1	1	24.38	125	0		1.8367e+08	1.29684e+08	1.7975e+08	1.63574e+08	0	0	0	0
L	P38646	HSPA9	11|14	25	12.5	2	5|0	1	1	1	1	1	6.5	5	0		8.77728e+07	9.44825e+07	1.27014e+08	124261472	6.79207e+06	2.04268e+06	0	0
L	P67936-1	TPM4	17|8	25	12.5	2	0|0	1	1	1	1	1	18.22	125	0		2.57325e+08	2.13871e+08	4.45466e+07	5.23835e+07	0	0	0	0
L	P05388	RPLP0	12|12	24	12	2	0|0	1	1	1	1	1	24.38	120	0		67640236	6.73925e+07	8.42182e+07	73555748	0	0	0	0
L	P38159-1	RBMX	10|14	24	12	2	0|0	1	1	1	1	1	21.33	120	0		68403620	6.29743e+07	93699796	8.78208e+07	0	0	0	0
L	P61247	RPS3A	11|13	24	12	2	0|0	1	1	1	1	1	22.86	120	0		7.14725e+07	6.75555e+07	9.89828e+07	9.46027e+07	0	0	0	0
L	Q01082-1	SPTBN1	15|9	24	12	2	0|0	1	1	1	1	1	19.78	120	0		1.46961e+07	1.03553e+07	13440417	1.50192e+07	0	0	0	0
L	P09493-2	TPM1	17|6	23	11.5	2	0|0	1	1	1	1	1	15.03	115	0		2.57325e+08	2.13871e+08	4.45466e+07	5.23835e+07	0	0	0	0
L	P62241	RPS8	12|11	23	11.5	2	0|0	1	1	1	1	1	22.86	115	0		1.01525e+08	97375992	1.10445e+08	1.10284e+08	0	0	0	0
L	P62249	RPS16	11|12	23	11.5	2	0|0	1	1	1	1	1	22.86	115	0		1.20328e+08	114785488	1.33921e+08	1.43145e+08	0	0	0	0
L	P62280	RPS11	9|14	23	11.5	2	0|0	1	1	1	1	1	19.78	115	0		5.43439e+07	51005128	75925904	105685508	0	0	0	0
L	Q9NY65-1	TUBA8	11|12	23	11.5	2	4|0	1	1	1	1	1	7.05	5.75	0		1.40183e+08	133638724	9.16828e+07	1.48845e+08	53988100	73308208	0	0
L	P09493-5	TPM1	16|6	22	11	2	0|0	1	1	1	1	1	15.03	110	0		2.57325e+08	2.13871e+08	4.45466e+07	5.23835e+07	0	0	0	0
L	P39019	RPS19	11|11	22	11	2	0|0	1	1	1	1	1	22.86	110	0		9.88994e+07	1.01263e+08	1.29551e+08	1.24733e+08	0	0	0	0
L	Q92841-1	DDX17	12|10	22	11	2	0|0	1	1	1	1	1	21.33	110	0		27254258	63269164	9.06409e+07	8.88193e+07	0	0	0	0
L	P17844	DDX5	10|11	21	10.5	2	0|0	1	1	1	1	1	21.33	105	0		34339192	7.29797e+07	9.51876e+07	8.88193e+07	0	0	0	0
L	P61978-1	HNRNPK	9|12	21	10.5	2	0|1	1	1	1	1	1	15.06	21	0		3.01817e+07	32047213	7.82646e+07	44946508	0	0	1724021	0
L	P62851	RPS25	9|12	21	10.5	2	0|1	1	1	1	1	1	15.06	21	0		3.73278e+08	3.66162e+08	656770072	637369621	0	0	2.9394e+07	0
L	O00571-1	DDX3X	8|12	20	10	2	0|0	1	1	1	1	1	18.22	100	0		28234687	2.85687e+07	5.50972e+07	6.04423e+07	0	0	0	0
L	P08621-1	SNRNP70	9|11	20	10	2	0|0	1	1	1	1	1	19.78	100	0		3.33193e+07	3.61144e+07	8.69982e+07	8.32371e+07	0	0	0	0
L	P55795	HNRNPH2	10|10	20	10	2	0|0	1	1	1	1	1	21.33	100	0		5.71011e+07	5.71763e+07	1.14013e+08	1.15459e+08	0	0	0	0
L	P62263	RPS14	8|12	20	10	2	0|0	1	1	1	1	1	18.22	100	0		1.05856e+08	112324504	1.92477e+08	1.76063e+08	0	0	0	0
L	Q92734	TFG	11|9	20	10	2	0|0	1	1	1	1	1	19.78	100	0		183252124	1.80418e+08	3.50632e+08	3.4696e+08	0	0	0	0
L	P07951-1	TPM2	14|5	19	9.5	2	0|0	1	1	1	1	1	13.4	95	0		2.57325e+08	2.13871e+08	4.45466e+07	5.23835e+07	0	0	0	0
L	P39023	RPL3	10|9	19	9.5	2	0|0	1	1	1	1	1	19.78	95	0		4.86966e+07	4.84276e+07	6.51716e+07	6.29533e+07	0	0	0	0
L	P62424	RPL7A	10|9	19	9.5	2	0|0	1	1	1	1	1	19.78	95	0		6.16028e+07	5.84361e+07	6.18719e+07	5.76886e+07	0	0	0	0
L	Q15393-1	SF3B3	6|13	19	9.5	2	0|0	1	1	1	1	1	15.03	95	0		4.66711e+07	48867948	48549012	4.57938e+07	0	0	0	0
L	P22061-2	PCMT1	7|11	18	9	2	0|0	1	1	1	1	1	16.64	90	0		3.73434e+07	35946592	7.69509e+07	73719172	0	0	0	0
L	P67809	YBX1	9|9	18	9	2	1|1	1	1	1	1	1	12.11	9	0		6.40674e+07	7.31303e+07	8.146e+07	74361056	0	3887170	3549929	4334013
L	Q13435	SF3B2	7|11	18	9	2	0|0	1	1	1	1	1	16.64	90	0		1.0517e+07	3.36842e+07	2.01757e+07	35703978	0	0	0	0
L	Q9NR30-1	DDX21	8|10	18	9	2	0|0	1	1	1	1	1	18.22	90	0		34666158	1.89633e+07	31649888	2.02367e+07	0	0	0	0
L	Q9Y383-1	LUC7L2	7|11	18	9	2	0|0	1	1	1	1	1	16.64	90	0		39530269	3.06791e+07	6.22689e+07	6.28361e+07	0	0	0	0
L	P16989-1	YBX3	8|9	17	8.5	2	1|0	1	1	1	1	1	13.6	17	0		6.40674e+07	7.22391e+07	85264540	7.63443e+07	0	3887170	0	0
L	P68104	EEF1A1	9|8	17	8.5	2	0|0	1	1	1	1	1	18.22	85	0		88443322	97053932	1.0203e+08	1.21885e+08	0	0	0	0
L	Q9Y2W1	THRAP3	9|8	17	8.5	2	0|0	1	1	1	1	1	18.22	85	0		2.84532e+07	3.08399e+07	27426439	2.38965e+07	0	0	0	0
L	O43795-1	MYO1B	11|5	16	8	2	0|0	1	1	1	1	1	13.4	80	0		39653672	3.91614e+07	7.76899e+06	7.82771e+06	0	0	0	0
L	P15880	RPS2	8|8	16	8	2	0|0	1	1	1	1	1	18.22	80	0		4.8405e+07	4.80841e+07	59221776	5.89661e+07	0	0	0	0
L	P18124	RPL7	7|9	16	8	2	0|0	1	1	1	1	1	16.64	80	0		5.68419e+07	49420164	5.94374e+07	55268984	0	0	0	0
L	P27708	CAD	8|8	16	8	2	0|0	1	1	1	1	1	18.22	80	0		14296106	16405878	14755530	1.2674e+07	0	0	0	0
L	P36578	RPL4	8|8	16	8	2	0|0	1	1	1	1	1	18.22	80	0		33104820	31046040	39631694	36984916	0	0	0	0
L	P52597	HNRNPF	7|9	16	8	2	0|0	1	1	1	1	1	16.64	80	0		3.58308e+07	3.81396e+07	9.59922e+07	9.48897e+07	0	0	0	0
L	P61313	RPL15	9|7	16	8	2	0|0	1	1	1	1	1	16.64	80	0		23931679	3.11472e+07	3.78434e+07	1.55313e+07	0	0	0	0
L	Q02878	RPL6	8|8	16	8	2	0|0	1	1	1	1	1	18.22	80	0		50993522	3.45175e+07	7.46105e+07	6.87996e+07	0	0	0	0
L	Q7L014	DDX46	5|11	16	8	2	0|0	1	1	1	1	1	13.4	80	0		5.32809e+06	5.67997e+06	1.77526e+07	16289306	0	0	0	0
L	O43143	DHX15	7|8	15	7.5	2	0|0	1	1	1	1	1	16.64	75	0		2.6434e+07	2.99103e+07	3.72316e+07	3.06231e+07	0	0	0	0
L	O95429-1	BAG4	7|8	15	7.5	2	0|0	1	1	1	1	1	16.64	75	0		55450718	4.18648e+07	9.56452e+07	9.57939e+07	0	0	0	0
L	P23246-1	SFPQ	7|8	15	7.5	2	0|0	1	1	1	1	1	16.64	75	0		2.44125e+07	3.87053e+07	4.21059e+07	3.56889e+07	0	0	0	0
L	P25398	RPS12	8|7	15	7.5	2	0|0	1	1	1	1	1	16.64	75	0		1.44046e+08	149431452	3.11943e+08	3.04525e+08	0	0	0	0
L	P62277	RPS13	8|7	15	7.5	2	0|0	1	1	1	1	1	16.64	75	0		9.12296e+07	75596876	1.00284e+08	1.19599e+08	0	0	0	0
L	P62829	RPL23	8|7	15	7.5	2	2|0	1	1	1	1	1	7.65	7.5	0		1.13418e+08	100454280	1.49438e+08	1.442e+08	5679825	4503072	0	0
L	P62917	RPL8	8|7	15	7.5	2	0|0	1	1	1	1	1	16.64	75	0		17790663	17007280	38135092	23689228	0	0	0	0
L	Q16643-1	DBN1	12|3	15	7.5	2	0|1	1	1	1	1	1	6.43	15	0		4.95261e+07	4.08794e+07	3872984	3449623	0	0	0	2797608
L	Q9UQ35-1	SRRM2	7|8	15	7.5	2	0|0	1	1	1	1	1	16.64	75	0		1.9079e+07	2.20524e+07	2.72892e+07	28003904	0	0	0	0
L	P08708	RPS17	6|8	14	7	2	0|0	1	1	1	1	1	15.03	70	0		2.5203e+07	2.45637e+07	8.46956e+07	5.82653e+07	0	0	0	0
L	P42766	RPL35	6|8	14	7	2	0|0	1	1	1	1	1	15.03	70	0		38421208	5.1545e+07	67557970	7.5102e+07	0	0	0	0
L	P46781	RPS9	6|8	14	7	2	0|0	1	1	1	1	1	15.03	70	0		5.90528e+07	5.80444e+07	7.94995e+07	78546472	0	0	0	0
L	P61254	RPL26	7|7	14	7	2	0|0	1	1	1	1	1	16.64	70	0		4.28933e+07	4.84929e+07	6.49086e+07	6.24011e+07	0	0	0	0
L	P61513	RPL37A	8|6	14	7	2	0|0	1	1	1	1	1	15.03	70	0		7.12334e+07	60340131	6.61433e+07	6.6761e+07	0	0	0	0
L	P62750	RPL23A	6|8	14	7	2	0|0	1	1	1	1	1	15.03	70	0		5.6202e+07	81051856	110014668	1.10542e+08	0	0	0	0
L	P62753	RPS6	7|7	14	7	2	0|0	1	1	1	1	1	16.64	70	0		5.02423e+07	3.74481e+07	4.89515e+07	4.48252e+07	0	0	0	0
L	Q12905	ILF2	7|7	14	7	2	0|0	1	1	1	1	1	16.64	70	0		3.91761e+07	4.35903e+07	5.83741e+07	50142319	0	0	0	0
L	Q9NYF8-1	BCLAF1	6|8	14	7	2	0|0	1	1	1	1	1	15.03	70	0		45680460	4.50315e+07	57536696	5.24586e+07	0	0	0	0
L	O75533	SF3B1	5|8	13	6.5	2	0|0	1	1	1	1	1	13.4	65	0		9747311	1.11781e+07	8.8289e+06	1.37508e+07	0	0	0	0
L	P07900-1	HSP90AA1	10|3	13	6.5	2	0|0	1	1	1	1	1	9.97	65	0		2.64167e+07	19893286	37287860	8463264	0	0	0	0
L	Q02543	RPL18A	7|6	13	6.5	2	0|0	1	1	1	1	1	15.03	65	0		3.46453e+07	3.76122e+07	4.08772e+07	3.89219e+07	0	0	0	0
L	Q8IYB3-1	SRRM1	5|8	13	6.5	2	0|0	1	1	1	1	1	13.4	65	0		5.68784e+07	6.09533e+07	115700386	79077420	0	0	0	0
L	Q8WXI9	GATAD2B	5|8	13	6.5	2	0|0	1	1	1	1	1	13.4	65	0		7.60201e+06	1.47777e+07	1.4013e+07	1.39357e+07	0	0	0	0
L	Q9NZI8	IGF2BP1	5|8	13	6.5	2	0|0	1	1	1	1	1	13.4	65	0		26343126	2.25526e+07	34587160	3.3103e+07	0	0	0	0
L	Q9UMS4	PRPF19	6|7	13	6.5	2	0|0	1	1	1	1	1	15.03	65	0		1.86805e+07	1.30125e+07	2.73787e+07	2.53442e+07	0	0	0	0
L	P07814	EPRS	7|5	12	6	2	0|0	1	1	1	1	1	13.4	60	0		7.0277e+06	11395302	7.29863e+06	9.58423e+06	0	0	0	0
L	P07910-1	HNRNPC	5|7	12	6	2	0|0	1	1	1	1	1	13.4	60	0		2.32632e+07	1.92701e+07	4.03615e+07	41253690	0	0	0	0
L	P08238	HSP90AB1	8|4	12	6	2	0|0	1	1	1	1	1	11.72	60	0		2.91322e+07	25025128	37287860	9015214	0	0	0	0
L	P18621	RPL17	4|8	12	6	2	0|0	1	1	1	1	1	11.72	60	0		1.32804e+07	6289883	3.41599e+07	3.26085e+07	0	0	0	0
L	P26641	EEF1G	5|7	12	6	2	0|0	1	1	1	1	1	13.4	60	0		36275688	2.51632e+07	51251998	4.30075e+07	0	0	0	0
L	P31942-1	HNRNPH3	5|7	12	6	2	0|0	1	1	1	1	1	13.4	60	0		2.58106e+07	4.62183e+07	6.0227e+07	5.27328e+07	0	0	0	0
L	P40429	RPL13A	5|7	12	6	2	0|0	1	1	1	1	1	13.4	60	0		2.1764e+07	2.53981e+07	3.3282e+07	2.67161e+07	0	0	0	0
L	P46779-1	RPL28	5|7	12	6	2	0|0	1	1	1	1	1	13.4	60	0		6914301	7788578	2.52001e+07	7.41499e+06	0	0	0	0
L	P60866-1	RPS20	5|7	12	6	2	0|0	1	1	1	1	1	13.4	60	0		49663393	5.11504e+07	1.01519e+08	1.01597e+08	0	0	0	0
L	Q07020	RPL18	7|5	12	6	2	0|0	1	1	1	1	1	13.4	60	0		9.91647e+07	1.01282e+08	117863272	1.1271e+08	0	0	0	0
L	Q07955-1	SRSF1	6|6	12	6	2	0|0	1	1	1	1	1	15.03	60	0		5.79368e+07	1.00978e+08	81507624	7.12596e+07	0	0	0	0
L	Q15233	NONO	4|8	12	6	2	0|0	1	1	1	1	1	11.72	60	0		1.53849e+07	6.18391e+06	1.80386e+07	2.74042e+07	0	0	0	0
L	O14979-1	HNRNPDL	7|4	11	5.5	2	0|0	1	1	1	1	1	11.72	55	0		4.07263e+07	7.57805e+07	71462474	5.8807e+07	0	0	0	0
L	P09496-2	CLTA	7|4	11	5.5	2	0|0	1	1	1	1	1	11.72	55	0		75423194	5.68156e+07	5.96983e+07	2.5094e+07	0	0	0	0
L	P26368-1	U2AF2	4|7	11	5.5	2	0|0	1	1	1	1	1	11.72	55	0		29262145	4.09663e+07	1.27777e+08	118911312	0	0	0	0
L	P46777	RPL5	5|6	11	5.5	2	0|0	1	1	1	1	1	13.4	55	0		2.00876e+07	20056268	44962916	4.92125e+07	0	0	0	0
L	P62081	RPS7	4|7	11	5.5	2	0|0	1	1	1	1	1	11.72	55	0		1.97145e+06	1.53155e+07	4.2485e+07	39301510	0	0	0	0
L	P62158	CALM3	7|4	11	5.5	2	0|0	1	1	1	1	1	11.72	55	0		311066368	3.49509e+08	101621872	144197578	0	0	0	0
L	P62861	FAU	6|5	11	5.5	2	0|0	1	1	1	1	1	13.4	55	0		3.49128e+08	3.44759e+08	3.81254e+08	3.81876e+08	0	0	0	0
L	P62873	GNB1	9|2	11	5.5	2	0|0	1	1	1	1	1	8.13	55	0		3.06214e+07	3.26878e+07	4138922	3810684	0	0	0	0
L	P62888	RPL30	5|6	11	5.5	2	0|0	1	1	1	1	1	13.4	55	0		4.23015e+07	4.46083e+07	59439695	5.53123e+07	0	0	0	0
L	Q01105-1	SET	7|4	11	5.5	2	1|0	1	1	1	1	1	7.83	11	0		109808307	8.86389e+07	40552260	4.18561e+07	769003	1458127	0	0
L	Q06830	PRDX1	4|7	11	5.5	2	0|0	1	1	1	1	1	11.72	55	0		30297141	4.19893e+07	72236808	7.06687e+07	0	0	0	0
L	Q13151	HNRNPA0	4|7	11	5.5	2	0|0	1	1	1	1	1	11.72	55	0		3.2806e+07	65168296	72418258	71724832	0	0	0	0
L	Q14103-1	HNRNPD	6|5	11	5.5	2	0|0	1	1	1	1	1	13.4	55	0		4.92489e+07	9.47984e+07	2.78524e+07	3.07224e+07	0	0	0	0
L	Q92499	DDX1	4|7	11	5.5	2	0|0	1	1	1	1	1	11.72	55	0		12804665	4623696	264983600	19449292	0	0	0	0
L	Q9NQ29-1	LUC7L	4|7	11	5.5	2	0|0	1	1	1	1	1	11.72	55	0		12210917	4.90264e+06	2.08843e+07	2.37098e+07	0	0	0	0
L	O43390-1	HNRNPR	3|7	10	5	2	0|0	1	1	1	1	1	9.97	50	0		1.4584e+07	27238148	51217620	4.27564e+07	0	0	0	0
L	P04908	HIST1H2AE	6|4	10	5	2	0|0	1	1	1	1	1	11.72	50	0		1.4503e+08	157382082	1.7943e+08	1.81827e+08	0	0	0	0
L	P06748-1	NPM1	6|4	10	5	2	0|0	1	1	1	1	1	11.72	50	0		21608310	21820529	1.01598e+07	5324809	0	0	0	0
L	P14678-1	SNRPB	4|6	10	5	2	0|0	1	1	1	1	1	11.72	50	0		4.90321e+07	4.51317e+07	105842300	1.02511e+08	0	0	0	0
L	P46778	RPL21	4|6	10	5	2	0|0	1	1	1	1	1	11.72	50	0		5.51137e+07	61125593	90233116	7.80211e+07	0	0	0	0
L	P46783	RPS10	5|5	10	5	2	0|0	1	1	1	1	1	13.4	50	0		2.75455e+07	2.47092e+07	36522358	5.00084e+07	0	0	0	0
L	P62266	RPS23	5|5	10	5	2	0|0	1	1	1	1	1	13.4	50	0		25082420	29709322	1.28299e+07	110923124	0	0	0	0
L	P62314	SNRPD1	4|6	10	5	2	0|0	1	1	1	1	1	11.72	50	0		96902989	80359560	1.21067e+08	127141998	0	0	0	0
L	P62847-1	RPS24	5|5	10	5	2	0|0	1	1	1	1	1	13.4	50	0		19680572	15687859	39520094	3.86651e+07	0	0	0	0
L	P62913-1	RPL11	5|5	10	5	2	0|0	1	1	1	1	1	13.4	50	0		61449545	6.02537e+07	8.37826e+07	7.96439e+07	0	0	0	0
L	P84090	ERH	6|4	10	5	2	0|0	1	1	1	1	1	11.72	50	0		62721581	72086576	9.00948e+07	69328160	0	0	0	0
L	Q6PKG0-1	LARP1	2|8	10	5	2	0|0	1	1	1	1	1	8.13	50	0		6.22657e+06	6.40381e+06	1.38822e+07	1.31905e+07	0	0	0	0
L	Q9UPQ9-1	TNRC6B	3|7	10	5	2	0|0	1	1	1	1	1	9.97	50	0		11905537	1.34732e+07	1.94613e+07	20017164	0	0	0	0
L	Q9Y3I0	RTCB	4|6	10	5	2	0|0	1	1	1	1	1	11.72	50	0		2830153	8.39671e+06	16673538	1.83037e+07	0	0	0	0
L	O43809	NUDT21	4|5	9	4.5	2	0|0	1	1	1	1	1	11.72	45	0		8.14069e+06	1.32057e+07	21736545	2.5873e+07	0	0	0	0
L	O60814	HIST1H2BK	5|4	9	4.5	2	0|0	1	1	1	1	1	11.72	45	0		1.82295e+08	172698706	1.18043e+08	101574984	0	0	0	0
L	O75340	PDCD6	5|4	9	4.5	2	0|0	1	1	1	1	1	11.72	45	0		3.20855e+07	4.08953e+07	21933406	3.07662e+07	0	0	0	0
L	P06899	HIST1H2BJ	4|5	9	4.5	2	0|0	1	1	1	1	1	11.72	45	0		1.78037e+08	1.70372e+08	1.11557e+08	100553582	0	0	0	0
L	P14868	DARS	4|5	9	4.5	2	0|0	1	1	1	1	1	11.72	45	0		5604457	19243716	7110475	8.22299e+06	0	0	0	0
L	P18077	RPL35A	5|4	9	4.5	2	0|0	1	1	1	1	1	11.72	45	0		1.21469e+07	12527841	1.33446e+07	10716058	0	0	0	0
L	P28072	PSMB6	5|4	9	4.5	2	0|0	1	1	1	1	1	11.72	45	0		8577281	9.17173e+06	1.46335e+07	1.27614e+07	0	0	0	0
L	P35268	RPL22	3|6	9	4.5	2	0|0	1	1	1	1	1	9.97	45	0		41359354	5.44417e+07	5.47254e+07	8.55632e+07	0	0	0	0
L	P46776	RPL27A	3|6	9	4.5	2	0|0	1	1	1	1	1	9.97	45	0		6.85246e+07	6.65787e+07	9.28074e+07	83544205	0	0	0	0
L	P49411	TUFM	5|4	9	4.5	2	0|0	1	1	1	1	1	11.72	45	0		1.17974e+07	10216717	1.42362e+07	1.08417e+07	0	0	0	0
L	P55081	MFAP1	4|5	9	4.5	2	0|0	1	1	1	1	1	11.72	45	0		1.76937e+07	1.3176e+07	20770042	1.75325e+07	0	0	0	0
L	P61353	RPL27	5|4	9	4.5	2	0|0	1	1	1	1	1	11.72	45	0		69386554	6.88089e+07	9.36654e+07	90442204	0	0	0	0
L	P62899-1	RPL31	4|5	9	4.5	2	0|0	1	1	1	1	1	11.72	45	0		32688951	2.93028e+07	5.34424e+07	5.1683e+07	0	0	0	0
L	P63173	RPL38	4|5	9	4.5	2	0|0	1	1	1	1	1	11.72	45	0		141329344	5.36342e+07	8.4833e+07	8.69796e+07	0	0	0	0
L	Q13330-1	MTA1	3|6	9	4.5	2	0|0	1	1	1	1	1	9.97	45	0		1.08695e+07	17019942	5.46069e+07	1.34505e+07	0	0	0	0
L	Q14204	DYNC1H1	5|4	9	4.5	2	0|0	1	1	1	1	1	11.72	45	0		8.34616e+06	5164408	2489365	4590391	0	0	0	0
L	Q14498-1	RBM39	4|5	9	4.5	2	0|0	1	1	1	1	1	11.72	45	0		2.48704e+07	22637611	30291618	3.14139e+07	0	0	0	0
L	Q16629-1	SRSF7	3|6	9	4.5	2	0|0	1	1	1	1	1	9.97	45	0		24703037	27395427	5.91961e+07	5.59317e+07	0	0	0	0
L	Q86V81	ALYREF	3|6	9	4.5	2	0|0	1	1	1	1	1	9.97	45	0		33157628	47797365	5.64635e+07	5.44783e+07	0	0	0	0
L	Q9NRH1	YAE1D1	3|6	9	4.5	2	0|0	1	1	1	1	1	9.97	45	0		10481903	1.02641e+07	2.3603e+07	27260026	0	0	0	0
L	Q9UNX3	RPL26L1	4|5	9	4.5	2	0|0	1	1	1	1	1	11.72	45	0		39582307	4.4773e+07	57966611	5.61189e+07	0	0	0	0
L	O00425-1	IGF2BP3	3|5	8	4	2	0|0	1	1	1	1	1	9.97	40	0		13400242	17319312	20480237	1.59232e+07	0	0	0	0
L	O15042-1	U2SURP	2|6	8	4	2	0|0	1	1	1	1	1	8.13	40	0		9130663	6439750	45400842	1.62553e+07	0	0	0	0
L	O15226	NKRF	4|4	8	4	2	0|0	1	1	1	1	1	11.72	40	0		8.19701e+06	13219708	8.51519e+06	12869484	0	0	0	0
L	P08754	GNAI3	6|2	8	4	2	0|0	1	1	1	1	1	8.13	40	0		7.8522e+07	80433104	7.27222e+06	13591086	0	0	0	0
L	P09497-1	CLTB	4|4	8	4	2	0|0	1	1	1	1	1	11.72	40	0		7.73395e+06	8205578	16191077	1.50215e+07	0	0	0	0
L	P09661	SNRPA1	3|5	8	4	2	0|0	1	1	1	1	1	9.97	40	0		2.08636e+07	2.1797e+07	2.09846e+07	23104664	0	0	0	0
L	P0C0S5	H2AFZ	4|4	8	4	2	0|0	1	1	1	1	1	11.72	40	0		124479531	136435546	1.45695e+08	1.46969e+08	0	0	0	0
L	P10515	DLAT	3|5	8	4	2	0|0	1	1	1	1	1	9.97	40	0		20957847	5797074	22955873	2.11228e+07	0	0	0	0
L	P14866-1	HNRNPL	4|4	8	4	2	0|0	1	1	1	1	1	11.72	40	0		13370588	18621911	2.52248e+07	2.31436e+07	0	0	0	0
L	P21333-1	FLNA	4|4	8	4	2	0|0	1	1	1	1	1	11.72	40	0		6386881	20754690	9009950	5.2099e+06	0	0	0	0
L	P23526	AHCY	2|6	8	4	2	0|0	1	1	1	1	1	8.13	40	0		3401938	6191090	1.32913e+07	10191926	0	0	0	0
L	P27635	RPL10	3|5	8	4	2	0|0	1	1	1	1	1	9.97	40	0		2.31036e+07	0	3.48293e+07	3.27873e+07	0	0	0	0
L	P32969	RPL9P9	3|5	8	4	2	0|0	1	1	1	1	1	9.97	40	0		24214949	2.39825e+07	2.84014e+07	27022412	0	0	0	0
L	P50914	RPL14	4|4	8	4	2	0|0	1	1	1	1	1	11.72	40	0		1.57492e+07	4.45287e+07	6.82213e+07	38251364	0	0	0	0
L	P62318	SNRPD3	4|4	8	4	2	1|0	1	1	1	1	1	7.83	8	0		238865364	243294919	364758867	359560268	0	1203202	0	0
L	Q99729-2	HNRNPAB	4|4	8	4	2	0|0	1	1	1	1	1	11.72	40	0		6.6387e+07	151122166	96846096	126387144	0	0	0	0
L	P06576	ATP5B	4|3	7	3.5	2	0|0	1	1	1	1	1	9.97	35	0		2.95794e+07	5.86535e+07	1.51489e+07	1.36251e+07	0	0	0	0
L	P09874	PARP1	5|2	7	3.5	2	0|0	1	1	1	1	1	8.13	35	0		1.21681e+07	3.12927e+06	5.08833e+06	0	0	0	0	0
L	P14625	HSP90B1	3|4	7	3.5	2	0|0	1	1	1	1	1	9.97	35	0		9.6459e+06	12194086	1.35145e+07	1.34218e+07	0	0	0	0
L	P17987	TCP1	5|2	7	3.5	2	0|0	1	1	1	1	1	8.13	35	0		8.73984e+06	9281142	2787171	1273364	0	0	0	0
L	P25705	ATP5A1	5|2	7	3.5	2	0|0	1	1	1	1	1	8.13	35	0		2.91415e+07	1.39999e+07	16175948	1.71694e+07	0	0	0	0
L	P29692-1	EEF1D	4|3	7	3.5	2	0|0	1	1	1	1	1	9.97	35	0		25591151	1.92832e+07	23426990	16467063	0	0	0	0
L	P42677	RPS27	4|3	7	3.5	2	0|0	1	1	1	1	1	9.97	35	0		6.78067e+06	1.76087e+07	1.84008e+07	12230721	0	0	0	0
L	P46782	RPS5	4|3	7	3.5	2	0|0	1	1	1	1	1	9.97	35	0		2.40192e+07	48270358	58402164	70358018	0	0	0	0
L	P55769	SNU13	3|4	7	3.5	2	0|0	1	1	1	1	1	9.97	35	0		7344224	9.51419e+06	17899904	1.19085e+07	0	0	0	0
L	P62316	SNRPD2	3|4	7	3.5	2	0|0	1	1	1	1	1	9.97	35	0		3.8665e+07	40916374	94340732	8.13645e+07	0	0	0	0
L	P62854	RPS26	4|3	7	3.5	2	0|0	1	1	1	1	1	9.97	35	0		1.5639e+07	14454554	2.43849e+07	26602670	0	0	0	0
L	P62906	RPL10A	4|3	7	3.5	2	0|0	1	1	1	1	1	9.97	35	0		36560126	51965431	80654301	68551268	0	0	0	0
L	P62910	RPL32	3|4	7	3.5	2	0|0	1	1	1	1	1	9.97	35	0		6369316	17891478	2.97973e+07	22554087	0	0	0	0
L	P68431	HIST1H3A	3|4	7	3.5	2	0|0	1	1	1	1	1	9.97	35	0		2.70349e+07	1.84569e+07	3.31137e+07	27928661	0	0	0	0
L	P83731	RPL24	4|3	7	3.5	2	0|0	1	1	1	1	1	9.97	35	0		3.96197e+07	3.90911e+07	56464038	35104694	0	0	0	0
L	P84098	RPL19	3|4	7	3.5	2	0|0	1	1	1	1	1	9.97	35	0		18635755	18485022	26199282	19347159	0	0	0	0
L	Q15370	TCEB2	3|4	7	3.5	2	0|0	1	1	1	1	1	9.97	35	0		17235208	1.67297e+07	5.03764e+07	21806037	0	0	0	0
L	Q8IWX8	CHERP	3|4	7	3.5	2	0|0	1	1	1	1	1	9.97	35	0		3.40139e+06	3265961	1.24965e+07	7.31299e+06	0	0	0	0
L	Q8NCA5-1	FAM98A	3|4	7	3.5	2	0|0	1	1	1	1	1	9.97	35	0		17523181	1.29989e+07	2.77793e+07	2.74468e+07	0	0	0	0
L	Q92522	H1FX	3|4	7	3.5	2	0|0	1	1	1	1	1	9.97	35	0		72027343	72986761	134642843	1.30029e+08	0	0	0	0
L	Q96HS1-1	PGAM5	4|3	7	3.5	2	0|0	1	1	1	1	1	9.97	35	0		7.80269e+06	7416024	1.08504e+07	12071906	0	0	0	0
L	Q9UHX1-1	PUF60	3|4	7	3.5	2	0|0	1	1	1	1	1	9.97	35	0		1.33662e+07	11967786	19837963	1.75438e+07	0	0	0	0
L	O43175	PHGDH	3|3	6	3	2	0|0	1	1	1	1	1	9.97	30	0		7887845	10049971	6226934	6.64356e+06	0	0	0	0
L	P09234	SNRPC	3|3	6	3	2	0|0	1	1	1	1	1	9.97	30	0		170470268	162709896	2.25277e+08	215676904	0	0	0	0
L	P24534	EEF1B2	3|3	6	3	2	0|0	1	1	1	1	1	9.97	30	0		37917642	35625962	38179586	2.27141e+07	0	0	0	0
L	P36639-1	NUDT1	2|4	6	3	2	0|0	1	1	1	1	1	8.13	30	0		19283174	9134560	5.05521e+07	3.08852e+07	0	0	0	0
L	P55884-1	EIF3B	3|3	6	3	2	0|0	1	1	1	1	1	9.97	30	0		9.20353e+06	4804193	6.64694e+06	7299681	0	0	0	0
L	P61981	YWHAG	3|3	6	3	2	0|0	1	1	1	1	1	9.97	30	0		23482207	23504196	19069848	5727806	0	0	0	0
L	P62244	RPS15A	2|4	6	3	2	0|0	1	1	1	1	1	8.13	30	0		44011575	41788117	48452592	4.84533e+07	0	0	0	0
L	P62258-1	YWHAE	3|3	6	3	2	0|0	1	1	1	1	1	9.97	30	0		23326135	22372646	1.99078e+07	8.84647e+06	0	0	0	0
L	P62273-1	RPS29	4|2	6	3	2	0|0	1	1	1	1	1	8.13	30	0		80657906	5.67813e+07	190010848	189653120	0	0	0	0
L	P62805	HIST1H4F	4|2	6	3	2	1|0	1	1	1	1	1	5.09	6	0		92877540	90386748	3.27394e+07	0	1.09966e+07	0	0	0
L	P63104	YWHAZ	3|3	6	3	2	0|0	1	1	1	1	1	9.97	30	0		21065655	2.03752e+07	1.7257e+07	2405886	0	0	0	0
L	P63167	DYNLL1	3|3	6	3	2	0|0	1	1	1	1	1	9.97	30	0		32998298	17736634	4.56194e+07	64576750	0	0	0	0
L	P63220	RPS21	2|4	6	3	2	0|0	1	1	1	1	1	8.13	30	0		0	2.13785e+07	3.80845e+07	34376001	0	0	0	0
L	P78371-1	CCT2	3|3	6	3	2	0|0	1	1	1	1	1	9.97	30	0		6892988	5.55896e+06	5.14319e+06	2282562	0	0	0	0
L	P98175-1	RBM10	3|3	6	3	2	0|0	1	1	1	1	1	9.97	30	0		8494194	7.92292e+06	1.13515e+07	1.09692e+07	0	0	0	0
L	Q15459	SF3A1	3|3	6	3	2	0|0	1	1	1	1	1	9.97	30	0		1.08338e+07	1.03033e+07	6109410	1.08827e+07	0	0	0	0
L	Q16769-1	QPCT	2|4	6	3	2	0|0	1	1	1	1	1	8.13	30	0		4.65264e+06	5253342	6.6814e+06	8.05072e+06	0	0	0	0
L	Q9BU76-1	MMTAG2	2|4	6	3	2	0|0	1	1	1	1	1	8.13	30	0		22301068	15179316	2.3066e+07	2.30546e+07	0	0	0	0
L	Q9H853	TUBA4B	4|2	6	3	2	0|0	1	1	1	1	1	8.13	30	0		40539825	45546720	35726656	123421776	0	0	0	0
L	P04075	ALDOA	3|2	5	2.5	2	0|0	1	1	1	1	1	8.13	25	0		7223686	1.37214e+07	44222176	20840720	0	0	0	0
L	P04406	GAPDH	2|3	5	2.5	2	0|0	1	1	1	1	1	8.13	25	0		39936514	47588668	25145637	27460398	0	0	0	0
L	P05141	SLC25A5	3|2	5	2.5	2	1|0	1	1	1	1	1	5.09	5	0		10481020	10493159	20439546	22308059	5137516	0	0	0
L	P05386	RPLP1	3|2	5	2.5	2	0|0	1	1	1	1	1	8.13	25	0		218612840	337464896	437444160	428488352	0	0	0	0
L	P28074-1	PSMB5	2|3	5	2.5	2	0|0	1	1	1	1	1	8.13	25	0		4857831	4999655	1.55943e+07	1.04731e+07	0	0	0	0
L	P30048	PRDX3	2|3	5	2.5	2	0|0	1	1	1	1	1	8.13	25	0		9.20123e+06	8.81025e+06	2.04344e+07	24590935	0	0	0	0
L	P47914	RPL29	2|3	5	2.5	2	0|0	1	1	1	1	1	8.13	25	0		6.69204e+06	7868960	1.17209e+07	1.65273e+07	0	0	0	0
L	P62304	SNRPE	2|3	5	2.5	2	0|0	1	1	1	1	1	8.13	25	0		1.43214e+07	13405856	41316544	52665396	0	0	0	0
L	P84103	SRSF3	2|3	5	2.5	2	0|0	1	1	1	1	1	8.13	25	0		31951066	35561471	1.72761e+07	4.35401e+06	0	0	0	0
L	Q08170	SRSF4	3|2	5	2.5	2	0|0	1	1	1	1	1	8.13	25	0		27285097	2.58718e+07	36717032	3.46218e+07	0	0	0	0
L	Q13247-1	SRSF6	3|2	5	2.5	2	0|0	1	1	1	1	1	8.13	25	0		27285097	2.58718e+07	36717032	3.46218e+07	0	0	0	0
L	Q8NAV1-1	PRPF38A	2|3	5	2.5	2	0|0	1	1	1	1	1	8.13	25	0		10487626	5287752	16228689	1.32433e+07	0	0	0	0
L	Q8NC51-1	SERBP1	3|2	5	2.5	2	0|0	1	1	1	1	1	8.13	25	0		6.78176e+06	9927191	1.0657e+07	16647349	0	0	0	0
L	Q8TAQ2-1	SMARCC2	2|3	5	2.5	2	0|0	1	1	1	1	1	8.13	25	0		14694849	8456553	9631209	9359006	0	0	0	0
L	Q92922	SMARCC1	2|3	5	2.5	2	0|0	1	1	1	1	1	8.13	25	0		14694849	8456553	13066522	9.55004e+06	0	0	0	0
L	Q96DI7	SNRNP40	2|3	5	2.5	2	0|0	1	1	1	1	1	8.13	25	0		6.97424e+06	3513077	11180596	8.4114e+06	0	0	0	0
L	Q9BWJ5	SF3B5	2|3	5	2.5	2	0|0	1	1	1	1	1	8.13	25	0		39213416	38396203	37931064	69001314	0	0	0	0
L	Q9UHR5-1	SAP30BP	2|3	5	2.5	2	0|0	1	1	1	1	1	8.13	25	0		30179578	1.77016e+07	22847116	2.37737e+07	0	0	0	0
L	O14818-1	PSMA7	2|2	4	2	2	0|0	1	1	1	1	1	8.13	20	0		7353676	6390100	11862905	9443816	0	0	0	0
L	P09012	SNRPA	2|2	4	2	2	0|0	1	1	1	1	1	8.13	20	0		3.71179e+07	0	0	3.99891e+07	0	0	0	0
L	P12270	TPR	2|2	4	2	2	0|0	1	1	1	1	1	8.13	20	0		0	2.96748e+06	6614366	0	0	0	0	0
L	P28066	PSMA5	2|2	4	2	2	0|0	1	1	1	1	1	8.13	20	0		4012013	3767774	1.02812e+07	1.03954e+07	0	0	0	0
L	P34932	HSPA4	2|2	4	2	2	0|0	1	1	1	1	1	8.13	20	0		5782740	1.93697e+07	1.17577e+07	10303043	0	0	0	0
L	P49327	FASN	2|2	4	2	2	0|0	1	1	1	1	1	8.13	20	0		2258564	8.43394e+06	9.42429e+06	5977658	0	0	0	0
L	P49368-1	CCT3	2|2	4	2	2	0|0	1	1	1	1	1	8.13	20	0		1.04335e+07	8.75657e+06	1.01597e+07	5363657	0	0	0	0
L	P55036-1	PSMD4	2|2	4	2	2	0|0	1	1	1	1	1	8.13	20	0		9339208	9099075	7.15458e+06	0	0	0	0	0
L	Q14240-1	EIF4A2	2|2	4	2	2	0|0	1	1	1	1	1	8.13	20	0		5324661	7160007	7.31699e+06	3.2661e+06	0	0	0	0
L	Q5JQF8	PABPC1L2B	2|2	4	2	2	0|0	1	1	1	1	1	8.13	20	0		90447938	171861008	106789173	8.89002e+07	0	0	0	0
L	P60709	ACTB	65|30	95	47.5	2	10|14	0.99	1	0.99	1	0.99	3.49	3.96	0		6397388312	6753598864	1.28463e+09	1.41053e+09	3.55603e+07	4.26526e+07	599036104	317327560
L	P62979	RPS27A	6|2	8	4	2	2|0	0.99	1	0.99	1	0.99	3.68	4	0		4.43516e+07	3.33387e+07	44610598	44179340	6778564	9025086	0	0
L	Q08380	LGALS3BP	7|9	16	8	2	6|0	0.98	0.99	0.98	0.99	0.98	3.35	2.67	0		6.47052e+07	63046558	4.69993e+07	4.77298e+07	3.38451e+07	2.75405e+07	0	0
L	P68371	TUBB4B	15|17	32	16	2	12|0	0.94	0.97	0.94	0.97	0.94	2.25	2.67	0		108794504	113051184	1.29899e+08	1.12081e+08	23428520	2.12311e+07	0	0
L	Q562R1	ACTBL2	10|6	16	8	2	3|4	0.79	1	0.79	1	0.79	0.32	2.29	0		1.10057e+09	1.03073e+09	2.5127e+08	245804051	65671760	48399964	391648424	2.47969e+08
L	P07437	TUBB	16|18	34	17	2	14|0	0.77	0.88	0.77	0.88	0.77	0.62	2.43	0		111344384	113051184	1.29899e+08	1.12081e+08	23428520	2.12311e+07	0	0
L	O14950	MYL12B	16|8	24	12	2	6|3	0.7	1	0.7	1	0.7	-0.37	2.67	0		6.45062e+08	5.84012e+08	178373120	172083748	2.47844e+07	8.78442e+06	47090000	10073284
L	P68032	ACTC1	47|19	66	33	2	7|13	0.5	1	0.5	1	0.5	-4.76	3.3	0		4.47262e+09	4.71941e+09	1.28463e+09	9.29276e+08	33984186	20329572	5.46385e+08	317327560
L	P60660-1	MYL6	19|7	26	13	2	9|3	0.5	0.99	0.5	0.99	0.5	-6.5	2.17	0.17		9.90144e+08	9.67863e+08	301654376	2.88749e+08	1.78308e+07	1.44865e+07	1.0812e+08	3.6714e+07
L	Q92614-1	MYO18A	13|1	14	7	2	0|0	0.5	1	0.5	1	0.5	6.1	70	0.01		37325768	1.778e+07	2635957	2478733	0	0	0	0
L	Q6WCQ1-1	MPRIP	10|1	11	5.5	2	0|0	0.5	1	0.5	1	0.5	6.1	55	0.01		1.60845e+07	16930111	3401447	0	0	0	0	0
L	56160532	NA_5	7|1	8	4	2	0|0	0.5	1	0.5	1	0.5	6.1	40	0.01		5.19101e+07	3.11275e+07	15102136	0	0	0	0	0
L	O43707	ACTN4	7|1	8	4	2	0|0	0.5	1	0.5	1	0.5	6.1	40	0.01		1.0196e+07	1.3443e+07	3143410	0	0	0	0	0
L	P62879	GNB2	8|0	8	4	2	0|0	0.5	1	0.5	1	0.5	3.59	40	0.01		32971600	3.48208e+07	0	0	0	0	0	0
L	P63096	GNAI1	7|1	8	4	2	0|0	0.5	1	0.5	1	0.5	6.1	40	0.01		6.99768e+07	71928922	3892186	0	0	0	0	0
L	O14654	IRS4	6|1	7	3.5	2	0|0	0.5	1	0.5	1	0.5	6.1	35	0.02		5.07825e+06	2.88083e+07	5459908	0	0	0	0	0
L	P04899-1	GNAI2	6|1	7	3.5	2	0|0	0.5	1	0.5	1	0.5	6.1	35	0.02		6.7891e+07	7.13812e+07	3892186	0	0	0	0	0
L	Q9UHB6-1	LIMA1	7|0	7	3.5	2	0|0	0.5	1	0.5	1	0.5	3.59	35	0.01		1.38418e+07	15793047	0	0	0	0	0	0
L	O94832	MYO1D	6|0	6	3	2	0|0	0.5	1	0.5	1	0.5	3.59	30	0.02		7.4631e+07	6.87952e+07	0	0	0	0	0	0
L	P14649	MYL6B	5|1	6	3	2	0|1	0.5	1	0.5	1	0.5	3.76	6	0.11		2.97823e+08	486527354	229009792	212462032	0	0	161222472	0
L	P35573-1	AGL	0|6	6	3	2	0|0	0.5	1	0.5	1	0.5	3.59	30	0.02		0	0	1.84459e+07	1.68567e+07	0	0	0	0
L	Q14126	DSG2	5|1	6	3	2	0|0	0.5	1	0.5	1	0.5	6.1	30	0.03		2.08958e+07	2.91686e+07	0	3998752	0	0	0	0
L	Q15029-1	EFTUD2	1|5	6	3	2	0|0	0.5	1	0.5	1	0.5	6.1	30	0.03		7906081	7113805	15848927	1.43468e+07	0	0	0	0
L	Q96C19	EFHD2	6|0	6	3	2	0|0	0.5	1	0.5	1	0.5	3.59	30	0.02		1.52249e+07	15423909	0	0	0	0	0	0
L	Q9Y224	C14orf166	0|6	6	3	2	0|0	0.5	1	0.5	1	0.5	3.59	30	0.02		0	0	2.66044e+07	2.75152e+07	0	0	0	0
L	P13987	CD59	4|1	5	2.5	2	0|0	0.5	1	0.5	1	0.5	6.1	25	0.04		1.72722e+07	15859873	3028058	2796147	0	0	0	0
L	P22087	FBL	1|4	5	2.5	2	0|0	0.5	1	0.5	1	0.5	6.1	25	0.04		3016275	0	1.1795e+07	1.2409e+07	0	0	0	0
L	P40939	HADHA	5|0	5	2.5	2	0|0	0.5	1	0.5	1	0.5	3.59	25	0.03		13682535	13215530	0	0	0	0	0	0
L	P47897	QARS	1|4	5	2.5	2	0|0	0.5	1	0.5	1	0.5	6.1	25	0.04		3623079	4077873	3602233	4.76426e+06	0	0	0	0
L	P62995-1	TRA2B	0|5	5	2.5	2	0|0	0.5	1	0.5	1	0.5	3.59	25	0.03		0	0	5.12265e+06	3314904	0	0	0	0
L	Q10570	CPSF1	1|4	5	2.5	2	0|0	0.5	1	0.5	1	0.5	6.1	25	0.04		0	5470784	1.04014e+07	5446933	0	0	0	0
L	Q69YQ0	SPECC1L	5|0	5	2.5	2	0|0	0.5	1	0.5	1	0.5	3.59	25	0.03		1.4476e+07	1.32324e+07	0	0	0	0	0	0
L	Q7RTV0	PHF5A	1|4	5	2.5	2	0|0	0.5	1	0.5	1	0.5	6.1	25	0.04		9039139	9968014	2.63249e+07	1.56988e+07	0	0	0	0
L	A8MWD9	SNRPGP15	1|3	4	2	2	0|0	0.5	1	0.5	1	0.5	6.1	20	0.05		9592475	0	27201439	2.65694e+07	0	0	0	0
L	O14974-1	PPP1R12A	4|0	4	2	2	0|0	0.5	1	0.5	1	0.5	3.59	20	0.04		1.34149e+07	13824668	0	0	0	0	0	0
L	O15020-1	SPTBN2	3|1	4	2	2	0|0	0.5	1	0.5	1	0.5	6.1	20	0.05		5.97644e+06	2.82873e+07	7537079	0	0	0	0	0
L	O43813	LANCL1	1|3	4	2	2	0|0	0.5	1	0.5	1	0.5	6.1	20	0.05		13157904	0	1.73331e+07	23263231	0	0	0	0
L	O60506-1	SYNCRIP	1|3	4	2	2	0|0	0.5	1	0.5	1	0.5	6.1	20	0.05		13955309	0	4.35725e+07	3.85349e+07	0	0	0	0
L	P04637-1	TP53	3|1	4	2	2	0|0	0.5	1	0.5	1	0.5	6.1	20	0.05		1.34896e+07	25905177	5613867	0	0	0	0	0
L	P07305-1	H1F0	3|1	4	2	2	0|0	0.5	1	0.5	1	0.5	6.1	20	0.05		9468725	5.64116e+06	1.12929e+07	0	0	0	0	0
L	P07948-2	LYN	4|0	4	2	2	0|0	0.5	1	0.5	1	0.5	3.59	20	0.04		8.36172e+06	8.31644e+06	0	0	0	0	0	0
L	P08865	RPSA	3|1	4	2	2	0|0	0.5	1	0.5	1	0.5	6.1	20	0.05		345057135	2.93054e+07	0	39329686	0	0	0	0
L	P09471-1	GNAO1	4|0	4	2	2	0|0	0.5	1	0.5	1	0.5	3.59	20	0.04		6.51719e+07	6.93504e+07	0	0	0	0	0	0
L	P11177-1	PDHB	1|3	4	2	2	0|0	0.5	1	0.5	1	0.5	6.1	20	0.05		0	78690928	1.19353e+08	117552694	0	0	0	0
L	P15531-1	NME1	1|3	4	2	2	0|0	0.5	1	0.5	1	0.5	6.1	20	0.05		0	5.66318e+06	12168968	6.79322e+06	0	0	0	0
L	P49756-1	RBM25	0|4	4	2	2	0|0	0.5	1	0.5	1	0.5	3.59	20	0.04		0	0	7564253	9.56977e+06	0	0	0	0
L	P52292	KPNA2	1|3	4	2	2	0|0	0.5	1	0.5	1	0.5	6.1	20	0.05		0	7001545	8602350	10585744	0	0	0	0
L	Q04637-1	EIF4G1	1|3	4	2	2	0|0	0.5	1	0.5	1	0.5	6.1	20	0.05		3966267	0	4.36972e+06	4511994	0	0	0	0
L	Q04837	SSBP1	1|3	4	2	2	0|0	0.5	1	0.5	1	0.5	6.1	20	0.05		13853944	13803412	16677794	1.27866e+07	0	0	0	0
L	Q13200	PSMD2	3|1	4	2	2	0|0	0.5	1	0.5	1	0.5	6.1	20	0.05		4786464	4.62927e+06	0	8629164	0	0	0	0
L	Q13347	EIF3I	1|3	4	2	2	0|0	0.5	1	0.5	1	0.5	6.1	20	0.05		14416339	0	2.56622e+07	0	0	0	0	0
L	Q14152	EIF3A	4|0	4	2	2	0|0	0.5	1	0.5	1	0.5	3.59	20	0.04		705529	717868	0	0	0	0	0	0
L	Q14839-1	CHD4	1|3	4	2	2	0|0	0.5	1	0.5	1	0.5	6.1	20	0.05		4978355	0	6846875	5458694	0	0	0	0
L	Q6P5R6	RPL22L1	1|3	4	2	2	0|0	0.5	1	0.5	1	0.5	6.1	20	0.05		2710041	0	1.37519e+07	15396444	0	0	0	0
L	Q86YP4-1	GATAD2A	1|3	4	2	2	0|0	0.5	1	0.5	1	0.5	6.1	20	0.05		1.03519e+07	0	7.29849e+06	6871339	0	0	0	0
L	Q969Q0	RPL36AL	1|3	4	2	2	0|0	0.5	1	0.5	1	0.5	6.1	20	0.05		0	2.33362e+06	3.02664e+06	1.91512e+07	0	0	0	0
L	Q96I25	RBM17	1|3	4	2	2	0|0	0.5	1	0.5	1	0.5	6.1	20	0.05		9.54903e+06	0	1.37517e+07	1.4669e+07	0	0	0	0
L	Q96N67-1	DOCK7	4|0	4	2	2	0|0	0.5	1	0.5	1	0.5	3.59	20	0.04		6.06263e+06	7.15263e+06	0	0	0	0	0	0
L	Q9HCN8	SDF2L1	1|3	4	2	2	0|0	0.5	1	0.5	1	0.5	6.1	20	0.05		21900322	18820698	26329260	1.55549e+07	0	0	0	0
L	Q9NYL9	TMOD3	3|1	4	2	2	0|0	0.5	1	0.5	1	0.5	6.1	20	0.05		9586075	1.241e+07	0	9495718	0	0	0	0
L	A7E2Y1-1	MYH7B	2|1	3	1.5	2	0|0	0.5	1	0.5	1	0.5	6.1	15	0.11		2.83905e+07	7472515	19929880	0	0	0	0	0
L	LargeT_SV40	NA_9	2|1	3	1.5	2	0|0	0.5	1	0.5	1	0.5	6.1	15	0.11		2.31067e+07	19822370	5018366	4601660	0	0	0	0
L	O60783	MRPS14	1|2	3	1.5	2	0|0	0.5	1	0.5	1	0.5	6.1	15	0.11		2648373	0	3817644	3843927	0	0	0	0
L	O75643-1	SNRNP200	0|3	3	1.5	2	0|0	0.5	1	0.5	1	0.5	3.59	15	0.05		0	0	9538754	4.76305e+08	0	0	0	0
L	O94776	MTA2	1|2	3	1.5	2	0|0	0.5	1	0.5	1	0.5	6.1	15	0.11		0	8776996	5.23956e+07	0	0	0	0	0
L	P05023-1	ATP1A1	2|1	3	1.5	2	0|0	0.5	1	0.5	1	0.5	6.1	15	0.11		7627176	5690580	5227859	0	0	0	0	0
L	P06730-1	EIF4E	2|1	3	1.5	2	0|0	0.5	1	0.5	1	0.5	6.1	15	0.11		1613989	1916917	2.11237e+07	0	0	0	0	0
L	P06733-1	ENO1	3|0	3	1.5	2	0|0	0.5	1	0.5	1	0.5	3.59	15	0.05		8200909	7.05572e+06	0	0	0	0	0	0
L	P10809	HSPD1	2|1	3	1.5	2	0|0	0.5	1	0.5	1	0.5	6.1	15	0.11		28344374	23912447	9.85612e+06	0	0	0	0	0
L	P14618-1	PKM	1|2	3	1.5	2	0|0	0.5	1	0.5	1	0.5	6.1	15	0.11		14614669	16393676	13758308	13671111	0	0	0	0
L	P21127-1	CDK11B	0|3	3	1.5	2	0|0	0.5	1	0.5	1	0.5	3.59	15	0.05		0	0	8.43286e+06	1.98661e+07	0	0	0	0
L	P31040	SDHA	0|3	3	1.5	2	0|0	0.5	1	0.5	1	0.5	3.59	15	0.05		0	0	4980364	2.62485e+06	0	0	0	0
L	P32119-1	PRDX2	1|2	3	1.5	2	0|0	0.5	1	0.5	1	0.5	6.1	15	0.11		0	44781548	44308057	67555896	0	0	0	0
L	P36957	DLST	1|2	3	1.5	2	0|0	0.5	1	0.5	1	0.5	6.1	15	0.11		29616834	32907230	2.07599e+07	27029914	0	0	0	0
L	P39687	ANP32A	3|0	3	1.5	2	0|0	0.5	1	0.5	1	0.5	3.59	15	0.05		20345978	1.64266e+07	0	0	0	0	0	0
L	P47756-1	CAPZB	3|0	3	1.5	2	0|0	0.5	1	0.5	1	0.5	3.59	15	0.05		2.46785e+06	3.49579e+06	0	0	0	0	0	0
L	P49458-1	SRP9	1|2	3	1.5	2	0|0	0.5	1	0.5	1	0.5	6.1	15	0.11		0	4481447	12704420	13912879	0	0	0	0
L	P50990	CCT8	1|2	3	1.5	2	0|0	0.5	1	0.5	1	0.5	6.1	15	0.11		1.11717e+07	0	20299918	21809440	0	0	0	0
L	P50991	CCT4	1|2	3	1.5	2	0|0	0.5	1	0.5	1	0.5	6.1	15	0.11		21216686	0	1.07731e+07	0	0	0	0	0
L	P51665	PSMD7	2|1	3	1.5	2	0|0	0.5	1	0.5	1	0.5	6.1	15	0.11		0	4.30144e+06	5593067	5831112	0	0	0	0
L	P55084	HADHB	3|0	3	1.5	2	0|0	0.5	1	0.5	1	0.5	3.59	15	0.05		1.44662e+07	1.56685e+07	0	0	0	0	0	0
L	P62826	RAN	1|2	3	1.5	2	0|0	0.5	1	0.5	1	0.5	6.1	15	0.11		0	4.99507e+06	6.65826e+06	5974313	0	0	0	0
L	P62857	RPS28	1|2	3	1.5	2	0|0	0.5	1	0.5	1	0.5	6.1	15	0.11		161270560	0	84338355	76987287	0	0	0	0
L	P63092-1	GNAS	3|0	3	1.5	2	0|1	0.5	1	0.5	1	0.5	2.15	3	0.17		6.33564e+07	6.57835e+07	0	0	0	0	1981644	1765097
L	P82909	MRPS36	1|2	3	1.5	2	0|0	0.5	1	0.5	1	0.5	6.1	15	0.11		0	7.59735e+06	7.77429e+06	0	0	0	0	0
L	Q05519-1	SRSF11	1|2	3	1.5	2	0|0	0.5	1	0.5	1	0.5	6.1	15	0.11		6604535	0	1.28532e+07	9.69277e+06	0	0	0	0
L	Q09028-1	RBBP4	0|3	3	1.5	2	0|0	0.5	1	0.5	1	0.5	3.59	15	0.05		0	0	1.90913e+07	3638832	0	0	0	0
L	Q13263-1	TRIM28	3|0	3	1.5	2	0|0	0.5	1	0.5	1	0.5	3.59	15	0.05		2.23288e+07	1.74344e+07	0	0	0	0	0	0
L	Q13547	HDAC1	0|3	3	1.5	2	0|0	0.5	1	0.5	1	0.5	3.59	15	0.05		0	0	15130489	1.85245e+07	0	0	0	0
L	Q13561-1	DCTN2	1|2	3	1.5	2	0|0	0.5	1	0.5	1	0.5	6.1	15	0.11		0	21626622	1.25667e+07	1.49133e+07	0	0	0	0
L	Q15084-1	PDIA6	1|2	3	1.5	2	0|0	0.5	1	0.5	1	0.5	6.1	15	0.11		0	1782644	6859419	11747154	0	0	0	0
L	Q15287-1	RNPS1	2|1	3	1.5	2	0|0	0.5	1	0.5	1	0.5	6.1	15	0.11		20977946	20886140	23020454	23130986	0	0	0	0
L	Q15366-1	PCBP2	1|2	3	1.5	2	0|0	0.5	1	0.5	1	0.5	6.1	15	0.11		1077042	0	21809121	35153818	0	0	0	0
L	Q15436	SEC23A	0|3	3	1.5	2	0|0	0.5	1	0.5	1	0.5	3.59	15	0.05		0	0	6.38353e+06	7.97075e+06	0	0	0	0
L	Q16626	MEA1	1|2	3	1.5	2	0|0	0.5	1	0.5	1	0.5	6.1	15	0.11		20655426	21021702	17574246	30844952	0	0	0	0
L	Q6P2Q9	PRPF8	0|3	3	1.5	2	0|0	0.5	1	0.5	1	0.5	3.59	15	0.05		0	0	9.40375e+06	17744928	0	0	0	0
L	Q6ZN17-1	LIN28B	1|2	3	1.5	2	0|0	0.5	1	0.5	1	0.5	6.1	15	0.11		0	8363730	7672391	5.30553e+06	0	0	0	0
L	Q7L4I2-1	RSRC2	1|2	3	1.5	2	0|0	0.5	1	0.5	1	0.5	6.1	15	0.11		0	2195687	1822931	3795710	0	0	0	0
L	Q8IX12-1	CCAR1	1|2	3	1.5	2	0|0	0.5	1	0.5	1	0.5	6.1	15	0.11		0	3632830	7466341	5.31863e+06	0	0	0	0
L	Q8WUZ0-1	BCL7C	1|2	3	1.5	2	0|0	0.5	1	0.5	1	0.5	6.1	15	0.11		0	1.03711e+07	1.7988e+07	16693280	0	0	0	0
L	Q92688-1	ANP32B	3|0	3	1.5	2	0|0	0.5	1	0.5	1	0.5	3.59	15	0.05		2.67115e+07	1.79582e+07	0	0	0	0	0	0
L	Q99459	CDC5L	1|2	3	1.5	2	0|0	0.5	1	0.5	1	0.5	6.1	15	0.11		7868470	0	8912599	13307448	0	0	0	0
L	Q99613	EIF3C	3|0	3	1.5	2	0|0	0.5	1	0.5	1	0.5	3.59	15	0.05		19554293	13168617	0	0	0	0	0	0
L	Q9GZT3	SLIRP	1|2	3	1.5	2	0|0	0.5	1	0.5	1	0.5	6.1	15	0.11		0	4969240	1.3151e+07	5904844	0	0	0	0
L	Q9H0D6-1	XRN2	1|2	3	1.5	2	0|0	0.5	1	0.5	1	0.5	6.1	15	0.11		0	5.44459e+06	7.21992e+06	6828770	0	0	0	0
L	Q9HCJ0-1	TNRC6C	1|2	3	1.5	2	0|0	0.5	1	0.5	1	0.5	6.1	15	0.11		15985238	0	6251532	4.39293e+06	0	0	0	0
L	Q9P0K7-1	RAI14	3|0	3	1.5	2	0|0	0.5	1	0.5	1	0.5	3.59	15	0.05		17103785	6630956	0	0	0	0	0	0
L	Q9ULV4	CORO1C	3|0	3	1.5	2	0|0	0.5	1	0.5	1	0.5	3.59	15	0.05		6152472	8.1068e+06	0	0	0	0	0	0
L	Q9Y4I1-1	MYO5A	3|0	3	1.5	2	0|0	0.5	1	0.5	1	0.5	3.59	15	0.05		4.65761e+06	4.64555e+06	0	0	0	0	0	0
L	O00161-1	SNAP23	2|0	2	1	2	0|0	0.5	1	0.5	1	0.5	3.59	10	0.11		3.78455e+06	2755097	0	0	0	0	0	0
L	O75821	EIF3G	0|2	2	1	2	0|0	0.5	1	0.5	1	0.5	3.59	10	0.11		0	0	4526947	4223355	0	0	0	0
L	P02786	TFRC	0|2	2	1	2	0|0	0.5	1	0.5	1	0.5	3.59	10	0.11		0	0	5513008	0	0	0	0	0
L	P06280	GLA	0|2	2	1	2	0|0	0.5	1	0.5	1	0.5	3.59	10	0.11		0	0	1.43886e+07	11944184	0	0	0	0
L	P07947	YES1	2|0	2	1	2	0|0	0.5	1	0.5	1	0.5	3.59	10	0.11		0	9.0798e+06	0	0	0	0	0	0
L	P08559-1	PDHA1	2|0	2	1	2	0|0	0.5	1	0.5	1	0.5	3.59	10	0.11		0	1.23084e+07	0	0	0	0	0	0
L	P09622	DLD	2|0	2	1	2	0|0	0.5	1	0.5	1	0.5	3.59	10	0.11		0	4113180	0	0	0	0	0	0
L	P43243-1	MATR3	0|2	2	1	2	0|0	0.5	1	0.5	1	0.5	3.59	10	0.11		0	0	6062720	4358909	0	0	0	0
L	P51532-1	SMARCA4	0|2	2	1	2	0|0	0.5	1	0.5	1	0.5	3.59	10	0.11		0	0	3022564	3.93844e+06	0	0	0	0
L	P52815	MRPL12	0|2	2	1	2	0|0	0.5	1	0.5	1	0.5	3.59	10	0.11		0	0	6151753	470850	0	0	0	0
L	P61964	WDR5	2|0	2	1	2	0|0	0.5	1	0.5	1	0.5	3.59	10	0.11		9829302	1.28302e+07	0	0	0	0	0	0
L	P62195	PSMC5	0|2	2	1	2	0|0	0.5	1	0.5	1	0.5	3.59	10	0.11		0	0	1972804	1595420	0	0	0	0
L	P82933	MRPS9	0|2	2	1	2	0|0	0.5	1	0.5	1	0.5	3.59	10	0.11		0	0	223233152	13646341	0	0	0	0
L	Q13409-1	DYNC1I2	2|0	2	1	2	0|0	0.5	1	0.5	1	0.5	3.59	10	0.11		1.91151e+06	2146008	0	0	0	0	0	0
L	Q13595-1	TRA2A	2|0	2	1	2	0|0	0.5	1	0.5	1	0.5	3.59	10	0.11		7853284	17839688	0	0	0	0	0	0
L	Q58FF6	HSP90AB4P	2|0	2	1	2	0|0	0.5	1	0.5	1	0.5	3.59	10	0.11		6142921	2876053	0	0	0	0	0	0
L	Q5VT25-1	CDC42BPA	2|0	2	1	2	0|0	0.5	1	0.5	1	0.5	3.59	10	0.11		4.43956e+06	5634417	0	0	0	0	0	0
L	Q86X55-1	CARM1	0|2	2	1	2	0|0	0.5	1	0.5	1	0.5	3.59	10	0.11		0	0	4844633	2728836	0	0	0	0
L	Q8WVK2	SNRNP27	0|2	2	1	2	0|0	0.5	1	0.5	1	0.5	3.59	10	0.11		0	0	6.45081e+06	5.29405e+06	0	0	0	0
L	Q92665	MRPS31	0|2	2	1	2	0|0	0.5	1	0.5	1	0.5	3.59	10	0.11		0	0	129498307	5.83581e+06	0	0	0	0
L	Q96EP5-1	DAZAP1	0|2	2	1	2	0|0	0.5	1	0.5	1	0.5	3.59	10	0.11		0	0	7.51122e+06	9211750	0	0	0	0
L	Q99832-1	CCT7	2|0	2	1	2	0|0	0.5	1	0.5	1	0.5	3.59	10	0.11		4975205	2677057	0	0	0	0	0	0
L	Q99873-1	PRMT1	0|2	2	1	2	0|0	0.5	1	0.5	1	0.5	3.59	10	0.11		0	0	5007323	4846953	0	0	0	0
L	Q9NWB6-1	ARGLU1	0|2	2	1	2	0|0	0.5	1	0.5	1	0.5	3.59	10	0.11		0	0	1.79175e+07	20173251	0	0	0	0
L	Q9NX20	MRPL16	0|2	2	1	2	0|0	0.5	1	0.5	1	0.5	3.59	10	0.11		0	0	3.55867e+06	1915677	0	0	0	0
L	Q9P0M9	MRPL27	0|2	2	1	2	0|0	0.5	1	0.5	1	0.5	3.59	10	0.11		0	0	6367538	6.92151e+06	0	0	0	0
L	Q9UKV3-1	ACIN1	0|2	2	1	2	0|0	0.5	1	0.5	1	0.5	3.59	10	0.11		0	0	5051358	6.66111e+06	0	0	0	0
L	Q9Y2Q9	MRPS28	0|2	2	1	2	0|0	0.5	1	0.5	1	0.5	3.59	10	0.11		0	0	1.25493e+07	0	0	0	0	0
L	Q9Y2R9	MRPS7	0|2	2	1	2	0|0	0.5	1	0.5	1	0.5	3.59	10	0.11		0	0	3652756	5.87267e+06	0	0	0	0
L	Q9Y608-1	LRRFIP2	2|0	2	1	2	0|0	0.5	1	0.5	1	0.5	3.59	10	0.11		30019636	17431562	0	0	0	0	0	0
L	Q92804-1	TAF15	7|6	13	6.5	2	8|2	0.03	0.05	0.03	0.05	0.03	-4.33	1.3	0.17		4.75618e+07	2.82312e+08	94974136	9.28977e+07	35470782	34103955	14582890	25542336
L	P16402	HIST1H1D	22|20	42	21	2	19|2	0.02	0.03	0.02	0.03	0.02	-5.32	2	0.17		1.25071e+09	1.28676e+09	2031573656	1.90141e+09	97981892	49209538	88436556	14730966
L	Q01844-1	EWSR1	13|14	27	13.5	2	14|2	0.01	0.02	0.01	0.02	0.01	-5.12	1.69	0.17		3.28441e+08	3.37177e+08	3.66966e+08	4.56235e+08	34752770	43050150	51259640	56611160
L	136429	NA_6	49|39	88	44	2	75|18	0	0	0	0	0	-102.13	0.95	0.19		9.57476e+09	9.50079e+09	9.59879e+09	9.45236e+09	6.31358e+09	6492080692	9960149664	1645071324
L	P08107-1	HSPA1A	36|36	72	36	2	37|2	0	0	0	0	0	-15.54	1.85	0.18		3.70796e+08	3.80152e+08	4.14187e+08	409214560	9.50583e+07	9.71266e+07	8629571	4508120
L	P11142-1	HSPA8	17|19	36	18	2	23|2	0	0	0	0	0	-14.47	1.44	0.18		2.15887e+08	2.18834e+08	227232354	2.27034e+08	4.45145e+07	4.56363e+07	9.32149e+06	4508120
L	P34931	HSPA1L	13|13	26	13	2	23|2	0	0	0	0	0	-19.82	1.04	0.18		2.06201e+08	2.11512e+08	2.45003e+08	279805072	56562862	5.83436e+07	12852749	4508120
L	P17066	HSPA6	11|13	24	12	2	21|2	0	0	0	0	0	-19.31	1.04	0.18		3.02003e+08	3.09801e+08	3.4514e+08	3.33312e+08	8.12162e+07	81746000	12852749	4508120
L	P11021	HSPA5	9|8	17	8.5	2	16|0	0	0	0	0	0	-11.28	1.06	0.18		5.54816e+07	39796648	4.84485e+07	43979520	4.30269e+07	47438702	0	0
L	O15371	EIF3D	1|1	2	1	2	0|0	0	0	0	0	0	6.1	10	0.19		4240829	0	0	5483819	0	0	0	0
L	P09417	QDPR	1|1	2	1	2	0|0	0	0	0	0	0	6.1	10	0.19		0	3709394	4643782	6222192	0	0	0	0
L	P10599	TXN	1|1	2	1	2	0|0	0	0	0	0	0	6.1	10	0.19		0	15412500	15896397	17147064	0	0	0	0
L	P12268	IMPDH2	1|1	2	1	2	0|0	0	0	0	0	0	6.1	10	0.19		33478850	0	0	8258535	0	0	0	0
L	P12956	XRCC6	1|1	2	1	2	0|0	0	0	0	0	0	6.1	10	0.19		0	2228023	10074988	0	0	0	0	0
L	P14136-1	GFAP	1|1	2	1	2	0|0	0	0	0	0	0	6.1	10	0.19		1.42832e+07	0	0	461462	0	0	0	0
L	P30049	ATP5D	1|1	2	1	2	0|0	0	0	0	0	0	6.1	10	0.19		4017336	2841017	5075582	4811932	0	0	0	0
L	P31689	DNAJA1	1|1	2	1	2	0|0	0	0	0	0	0	6.1	10	0.19		6932643	7713630	9418305	9409218	0	0	0	0
L	P31946-1	YWHAB	1|1	2	1	2	0|0	0	0	0	0	0	6.1	10	0.19		0	28573253	2.34792e+07	0	0	0	0	0
L	P36873-1	PPP1CC	1|1	2	1	2	0|0	0	0	0	0	0	6.1	10	0.19		14418551	13730102	3010006	0	0	0	0	0
L	P37108	SRP14	1|1	2	1	2	0|0	0	0	0	0	0	6.1	10	0.19		15325383	5290282	15151364	20354214	0	0	0	0
L	P41252	IARS	1|1	2	1	2	0|0	0	0	0	0	0	6.1	10	0.19		0	7475753	5.16742e+06	0	0	0	0	0
L	P48047	ATP5O	1|1	2	1	2	0|0	0	0	0	0	0	6.1	10	0.19		7062447	0	7464850	0	0	0	0	0
L	P52272-1	HNRNPM	1|1	2	1	2	0|0	0	0	0	0	0	6.1	10	0.19		0	1.97798e+07	26100112	0	0	0	0	0
L	P55072	VCP	1|1	2	1	2	0|0	0	0	0	0	0	6.1	10	0.19		9705110	9592674	7708095	8471004	0	0	0	0
L	P60900	PSMA6	1|1	2	1	2	0|0	0	0	0	0	0	6.1	10	0.19		0	10092085	12169269	11875910	0	0	0	0
L	P61604	HSPE1	1|1	2	1	2	0|0	0	0	0	0	0	6.1	10	0.19		13191097	14270326	8593734	8195010	0	0	0	0
L	P62699	YPEL5	1|1	2	1	2	0|0	0	0	0	0	0	6.1	10	0.19		9911519	2330227	3808729	4090523	0	0	0	0
L	P63010-1	AP2B1	1|1	2	1	2	0|0	0	0	0	0	0	6.1	10	0.19		4658629	5278403	0	5900173	0	0	0	0
L	Q07065	CKAP4	1|1	2	1	2	0|0	0	0	0	0	0	6.1	10	0.19		0	4678711	0	3010736	0	0	0	0
L	Q12874	SF3A3	1|1	2	1	2	0|0	0	0	0	0	0	6.1	10	0.19		0	4828835	8348630	7471627	0	0	0	0
L	Q13155	AIMP2	1|1	2	1	2	0|0	0	0	0	0	0	6.1	10	0.19		0	2.13762e+06	0	2.69025e+07	0	0	0	0
L	Q13162	PRDX4	1|1	2	1	2	0|0	0	0	0	0	0	6.1	10	0.19		6385383	0	0	7.67761e+06	0	0	0	0
L	Q13428-1	TCOF1	1|1	2	1	2	0|0	0	0	0	0	0	6.1	10	0.19		15130286	16306496	25942072	25958104	0	0	0	0
L	Q13573	SNW1	1|1	2	1	2	0|0	0	0	0	0	0	6.1	10	0.19		4601072	0	7875545	8702664	0	0	0	0
L	Q15427	SF3B4	1|1	2	1	2	0|0	0	0	0	0	0	6.1	10	0.19		11027154	11369547	18094778	17389756	0	0	0	0
L	Q969G3-1	SMARCE1	1|1	2	1	2	0|0	0	0	0	0	0	6.1	10	0.19		6150387	7844151	0	1698848	0	0	0	0
L	Q96EL3	MRPL53	1|1	2	1	2	0|0	0	0	0	0	0	6.1	10	0.19		0	4748497	9833788	10075304	0	0	0	0
L	Q9P2E9-1	RRBP1	1|1	2	1	2	0|0	0	0	0	0	0	6.1	10	0.19		7758569	0	9217306	0	0	0	0	0
L	Q9UBB5-1	MBD2	1|1	2	1	2	0|0	0	0	0	0	0	6.1	10	0.19		543403	0	0	4435619	0	0	0	0
L	Q9UN86-1	G3BP2	1|1	2	1	2	0|0	0	0	0	0	0	6.1	10	0.19		3401485	0	4422800	0	0	0	0	0
L	Q9Y5X1	SNX9	1|1	2	1	2	0|0	0	0	0	0	0	6.1	10	0.19		0	9041018	9705596	0	0	0	0	0
L	86440168	NA_10	1|0	1	0.5	2	0|0	0	0	0	0	0	3.59	5	0.19		0	11515086	0	0	0	0	0	0
L	B2RPK0	HMGB1P1	1|0	1	0.5	2	0|0	0	0	0	0	0	3.59	5	0.19		15430462	0	0	0	0	0	0	0
L	B2RTY4-1	MYO9A	0|1	1	0.5	2	0|0	0	0	0	0	0	3.59	5	0.19		0	0	0	1.52505e+07	0	0	0	0
L	O00303	EIF3F	1|0	1	0.5	2	0|0	0	0	0	0	0	3.59	5	0.19		9559449	8535600	0	0	0	0	0	0
L	O00483	NDUFA4	0|1	1	0.5	2	0|0	0	0	0	0	0	3.59	5	0.19		0	0	9407908	0	0	0	0	0
L	O00764-1	PDXK	0|1	1	0.5	2	0|0	0	0	0	0	0	3.59	5	0.19		0	0	3321812	2959587	0	0	0	0
L	O14773-1	TPP1	0|1	1	0.5	2	0|0	0	0	0	0	0	3.59	5	0.19		0	0	9029952	8345568	0	0	0	0
L	O43148-1	RNMT	0|1	1	0.5	2	0|0	0	0	0	0	0	3.59	5	0.19		0	0	11047260	0	0	0	0	0
L	O43324	EEF1E1	1|0	1	0.5	2	0|0	0	0	0	0	0	3.59	5	0.19		13197129	7254632	0	0	0	0	0	0
L	O60832-1	DKC1	0|1	1	0.5	2	0|0	0	0	0	0	0	3.59	5	0.19		0	0	5373980	0	0	0	0	0
L	O60869-1	EDF1	1|0	1	0.5	2	0|0	0	0	0	0	0	3.59	5	0.19		10276352	0	0	0	0	0	0	0
L	O75494-1	SRSF10	0|1	1	0.5	2	0|0	0	0	0	0	0	3.59	5	0.19		0	0	0	32223912	0	0	0	0
L	O76021	RSL1D1	0|1	1	0.5	2	0|0	0	0	0	0	0	3.59	5	0.19		0	0	0	5339573	0	0	0	0
L	O94906-1	PRPF6	0|1	1	0.5	2	0|0	0	0	0	0	0	3.59	5	0.19		0	0	9012676	8270391	0	0	0	0
L	O95232-1	LUC7L3	1|0	1	0.5	2	0|0	0	0	0	0	0	3.59	5	0.19		1307525	0	0	0	0	0	0	0
L	O95793-1	STAU1	0|1	1	0.5	2	0|0	0	0	0	0	0	3.59	5	0.19		0	0	0	3.66715e+06	0	0	0	0
L	P04040	CAT	0|1	1	0.5	2	0|0	0	0	0	0	0	3.59	5	0.19		0	0	4222108	0	0	0	0	0
L	P05455	SSB	0|1	1	0.5	2	0|0	0	0	0	0	0	3.59	5	0.19		0	0	10346394	14026378	0	0	0	0
L	P05976-1	MYL1	1|0	1	0.5	2	0|0	0	0	0	0	0	3.59	5	0.19		0	44455956	0	0	0	0	0	0
L	P06396-2	GSN	1|0	1	0.5	2	0|0	0	0	0	0	0	3.59	5	0.19		0	2.95769e+06	0	0	0	0	0	0
L	P07195	LDHB	1|0	1	0.5	2	0|0	0	0	0	0	0	3.59	5	0.19		4699446	4665330	0	0	0	0	0	0
L	P07197	NEFM	1|0	1	0.5	2	0|0	0	0	0	0	0	3.59	5	0.19		66062609	0	0	0	0	0	0	0
L	P08253-1	MMP2	0|1	1	0.5	2	0|0	0	0	0	0	0	3.59	5	0.19		0	0	12560885	0	0	0	0	0
L	P09972	ALDOC	0|1	1	0.5	2	0|0	0	0	0	0	0	3.59	5	0.19		0	0	9808041	0	0	0	0	0
L	P11387	TOP1	0|1	1	0.5	2	0|0	0	0	0	0	0	3.59	5	0.19		0	0	1072008	0	0	0	0	0
L	P12036-1	NEFH	1|0	1	0.5	2	0|0	0	0	0	0	0	3.59	5	0.19		0	593512	0	0	0	0	0	0
L	P12532-1	CKMT1A	0|1	1	0.5	2	0|0	0	0	0	0	0	3.59	5	0.19		0	0	16686848	0	0	0	0	0
L	P13639	EEF2	1|0	1	0.5	2	0|0	0	0	0	0	0	3.59	5	0.19		6121210	8088770	0	0	0	0	0	0
L	P13929-1	ENO3	1|0	1	0.5	2	0|0	0	0	0	0	0	3.59	5	0.19		7978038	0	0	0	0	0	0	0
L	P14923	JUP	1|0	1	0.5	2	0|0	0	0	0	0	0	3.59	5	0.19		4673765	0	0	0	0	0	0	0
L	P17812	CTPS1	0|1	1	0.5	2	0|0	0	0	0	0	0	3.59	5	0.19		0	0	2634145	0	0	0	0	0
L	P23528	CFL1	1|0	1	0.5	2	0|0	0	0	0	0	0	3.59	5	0.19		0	8451759	0	0	0	0	0	0
L	P24752	ACAT1	0|1	1	0.5	2	0|0	0	0	0	0	0	3.59	5	0.19		0	0	1.53417e+08	0	0	0	0	0
L	P26232-1	CTNNA2	1|0	1	0.5	2	0|0	0	0	0	0	0	3.59	5	0.19		0	2443256	0	0	0	0	0	0
L	P26599-1	PTBP1	1|0	1	0.5	2	0|0	0	0	0	0	0	3.59	5	0.19		11474942	7888580	0	0	0	0	0	0
L	P27824	CANX	1|0	1	0.5	2	0|0	0	0	0	0	0	3.59	5	0.19		0	2123737	0	0	0	0	0	0
L	P29558-1	RBMS1	0|1	1	0.5	2	0|0	0	0	0	0	0	3.59	5	0.19		0	0	12688562	11019846	0	0	0	0
L	P31483-1	TIA1	0|1	1	0.5	2	0|0	0	0	0	0	0	3.59	5	0.19		0	0	4128217	0	0	0	0	0
L	P33316-2	DUT	0|1	1	0.5	2	0|0	0	0	0	0	0	3.59	5	0.19		0	0	6638899	0	0	0	0	0
L	P35030-1	PRSS3	0|1	1	0.5	2	0|0	0	0	0	0	0	3.59	5	0.19		0	0	19230760	2739258	0	0	0	0
L	P35222-1	CTNNB1	1|0	1	0.5	2	0|0	0	0	0	0	0	3.59	5	0.19		1911208	0	0	0	0	0	0	0
L	P35232	PHB	0|1	1	0.5	2	0|0	0	0	0	0	0	3.59	5	0.19		0	0	29078364	0	0	0	0	0
L	P40227	CCT6A	1|0	1	0.5	2	0|0	0	0	0	0	0	3.59	5	0.19		19591019	0	0	0	0	0	0	0
L	P42696-1	RBM34	0|1	1	0.5	2	0|0	0	0	0	0	0	3.59	5	0.19		0	0	4637712	5448290	0	0	0	0
L	P43686-1	PSMC4	0|1	1	0.5	2	0|0	0	0	0	0	0	3.59	5	0.19		0	0	1473547	0	0	0	0	0
L	P46087-1	NOP2	0|1	1	0.5	2	0|0	0	0	0	0	0	3.59	5	0.19		0	0	5639966	0	0	0	0	0
L	P48643	CCT5	0|1	1	0.5	2	0|0	0	0	0	0	0	3.59	5	0.19		0	0	4590075	0	0	0	0	0
L	P49720	PSMB3	1|0	1	0.5	2	0|0	0	0	0	0	0	3.59	5	0.19		0	6192859	0	0	0	0	0	0
L	P49721	PSMB2	1|0	1	0.5	2	0|0	0	0	0	0	0	3.59	5	0.19		9618214	59128072	0	0	0	0	0	0
L	P52298-1	NCBP2	0|1	1	0.5	2	0|0	0	0	0	0	0	3.59	5	0.19		0	0	21531106	24249288	0	0	0	0
L	P52907	CAPZA1	1|0	1	0.5	2	0|1	0	0	0	0	0	2.15	1	0.19		0	29670788	0	0	0	0	2236526	3414055
L	P53999	SUB1	0|1	1	0.5	2	0|0	0	0	0	0	0	3.59	5	0.19		0	0	1.13585e+07	0	0	0	0	0
L	P54136-1	RARS	0|1	1	0.5	2	0|0	0	0	0	0	0	3.59	5	0.19		0	0	0	7761598	0	0	0	0
L	P55209	NAP1L1	1|0	1	0.5	2	0|0	0	0	0	0	0	3.59	5	0.19		11775273	10658742	0	0	0	0	0	0
L	P55735	SEC13	0|1	1	0.5	2	0|0	0	0	0	0	0	3.59	5	0.19		0	0	0	2.99129e+06	0	0	0	0
L	P56192	MARS	0|1	1	0.5	2	0|0	0	0	0	0	0	3.59	5	0.19		0	0	0	5303445	0	0	0	0
L	P60228	EIF3E	1|0	1	0.5	2	0|0	0	0	0	0	0	3.59	5	0.19		0	33524750	0	0	0	0	0	0
L	P61457	PCBD1	0|1	1	0.5	2	0|0	0	0	0	0	0	3.59	5	0.19		0	0	0	2.54125e+07	0	0	0	0
L	P62191	PSMC1	0|1	1	0.5	2	0|0	0	0	0	0	0	3.59	5	0.19		0	0	0	8214497	0	0	0	0
L	P62306	SNRPF	0|1	1	0.5	2	0|0	0	0	0	0	0	3.59	5	0.19		0	0	16096808	0	0	0	0	0
L	P63172	DYNLT1	0|1	1	0.5	2	0|0	0	0	0	0	0	3.59	5	0.19		0	0	2853562	3108564	0	0	0	0
L	P82912-1	MRPS11	0|1	1	0.5	2	0|0	0	0	0	0	0	3.59	5	0.19		0	0	3272973	0	0	0	0	0
L	Q03113	GNA12	1|0	1	0.5	2	0|0	0	0	0	0	0	3.59	5	0.19		0	167428160	0	0	0	0	0	0
L	Q07002-1	CDK18	1|0	1	0.5	2	0|0	0	0	0	0	0	3.59	5	0.19		13788023	0	0	0	0	0	0	0
L	Q07021	C1QBP	0|1	1	0.5	2	0|0	0	0	0	0	0	3.59	5	0.19		0	0	0	13404822	0	0	0	0
L	Q12962	TAF10	0|1	1	0.5	2	0|0	0	0	0	0	0	3.59	5	0.19		0	0	0	2679629	0	0	0	0
L	Q13045-1	FLII	1|0	1	0.5	2	0|0	0	0	0	0	0	3.59	5	0.19		4942682	4067178	0	0	0	0	0	0
L	Q13765	NACA	0|1	1	0.5	2	0|0	0	0	0	0	0	3.59	5	0.19		0	0	3015261	0	0	0	0	0
L	Q13868	EXOSC2	1|0	1	0.5	2	0|0	0	0	0	0	0	3.59	5	0.19		0	3543319	0	0	0	0	0	0
L	Q14157-1	UBAP2L	0|1	1	0.5	2	0|0	0	0	0	0	0	3.59	5	0.19		0	0	0	7973528	0	0	0	0
L	Q14254	FLOT2	1|0	1	0.5	2	0|0	0	0	0	0	0	3.59	5	0.19		0	2981537	0	0	0	0	0	0
L	Q14397	GCKR	1|0	1	0.5	2	0|0	0	0	0	0	0	3.59	5	0.19		0	181554139	0	0	0	0	0	0
L	Q14444-1	CAPRIN1	0|1	1	0.5	2	0|0	0	0	0	0	0	3.59	5	0.19		0	0	0	8663363	0	0	0	0
L	Q14684-1	RRP1B	0|1	1	0.5	2	0|0	0	0	0	0	0	3.59	5	0.19		0	0	0	4.21629e+06	0	0	0	0
L	Q14974	KPNB1	0|1	1	0.5	2	0|0	0	0	0	0	0	3.59	5	0.19		0	0	0	1559156	0	0	0	0
L	Q15008	PSMD6	1|0	1	0.5	2	0|0	0	0	0	0	0	3.59	5	0.19		5.70916e+06	0	0	0	0	0	0	0
L	Q15046-1	KARS	0|1	1	0.5	2	0|0	0	0	0	0	0	3.59	5	0.19		0	0	6025268	0	0	0	0	0
L	Q15369	TCEB1	0|1	1	0.5	2	0|0	0	0	0	0	0	3.59	5	0.19		0	0	0	15654184	0	0	0	0
L	Q15428	SF3A2	1|0	1	0.5	2	0|0	0	0	0	0	0	3.59	5	0.19		5020011	0	0	0	0	0	0	0
L	Q15717	ELAVL1	0|1	1	0.5	2	0|0	0	0	0	0	0	3.59	5	0.19		0	0	11966718	0	0	0	0	0
L	Q16531	DDB1	0|1	1	0.5	2	0|0	0	0	0	0	0	3.59	5	0.19		0	0	0	6.97239e+06	0	0	0	0
L	Q16576-1	RBBP7	0|1	1	0.5	2	0|0	0	0	0	0	0	3.59	5	0.19		0	0	2.57891e+07	0	0	0	0	0
L	Q16594-1	TAF9	0|1	1	0.5	2	0|0	0	0	0	0	0	3.59	5	0.19		0	0	9340824	8644634	0	0	0	0
L	Q2TAY7	SMU1	0|1	1	0.5	2	0|0	0	0	0	0	0	3.59	5	0.19		0	0	2506615	0	0	0	0	0
L	Q4VCS5-1	AMOT	1|0	1	0.5	2	0|0	0	0	0	0	0	3.59	5	0.19		0	9158981	0	0	0	0	0	0
L	Q53H96	PYCRL	0|1	1	0.5	2	0|0	0	0	0	0	0	3.59	5	0.19		0	0	4826779	4967051	0	0	0	0
L	Q5BKZ1-1	ZNF326	0|1	1	0.5	2	0|0	0	0	0	0	0	3.59	5	0.19		0	0	9021240	7543735	0	0	0	0
L	Q5JPH6	EARS2	0|1	1	0.5	2	0|0	0	0	0	0	0	3.59	5	0.19		0	0	32989935	0	0	0	0	0
L	Q68CP9-1	ARID2	1|0	1	0.5	2	0|0	0	0	0	0	0	3.59	5	0.19		0	1042329	0	0	0	0	0	0
L	Q6UXN9	WDR82	1|0	1	0.5	2	0|0	0	0	0	0	0	3.59	5	0.19		3043681	0	0	0	0	0	0	0
L	Q86UP2-1	KTN1	0|1	1	0.5	2	0|0	0	0	0	0	0	3.59	5	0.19		0	0	0	25162404	0	0	0	0
L	Q8IXB1-1	DNAJC10	0|1	1	0.5	2	0|0	0	0	0	0	0	3.59	5	0.19		0	0	8661236	7185782	0	0	0	0
L	Q8WXH0-1	SYNE2	0|1	1	0.5	2	0|0	0	0	0	0	0	3.59	5	0.19		0	0	16738950	0	0	0	0	0
L	Q92896-1	GLG1	1|0	1	0.5	2	0|0	0	0	0	0	0	3.59	5	0.19		2266784	2181869	0	0	0	0	0	0
L	Q92945	KHSRP	0|1	1	0.5	2	0|0	0	0	0	0	0	3.59	5	0.19		0	0	5543296	0	0	0	0	0
L	Q96CW1-1	AP2M1	1|0	1	0.5	2	0|0	0	0	0	0	0	3.59	5	0.19		837358	0	0	0	0	0	0	0
L	Q96II8-1	LRCH3	1|0	1	0.5	2	0|0	0	0	0	0	0	3.59	5	0.19		4244120	0	0	0	0	0	0	0
L	Q9BRP1	PDCD2L	0|1	1	0.5	2	0|0	0	0	0	0	0	3.59	5	0.19		0	0	0	5977823	0	0	0	0
L	Q9BTL3	FAM103A1	0|1	1	0.5	2	0|0	0	0	0	0	0	3.59	5	0.19		0	0	7216712	0	0	0	0	0
L	Q9BUQ8	DDX23	0|1	1	0.5	2	0|0	0	0	0	0	0	3.59	5	0.19		0	0	0	2265170	0	0	0	0
L	Q9BYN8	MRPS26	0|1	1	0.5	2	0|0	0	0	0	0	0	3.59	5	0.19		0	0	2554438	0	0	0	0	0
L	Q9H3K6-1	BOLA2	1|0	1	0.5	2	0|0	0	0	0	0	0	3.59	5	0.19		0	8311236	0	0	0	0	0	0
L	Q9H9J2	MRPL44	1|0	1	0.5	2	0|0	0	0	0	0	0	3.59	5	0.19		0	5146666	0	0	0	0	0	0
L	Q9NP97-1	DYNLRB1	0|1	1	0.5	2	0|0	0	0	0	0	0	3.59	5	0.19		0	0	7490893	11065044	0	0	0	0
L	Q9NPA8	ENY2	0|1	1	0.5	2	0|0	0	0	0	0	0	3.59	5	0.19		0	0	0	1.62257e+07	0	0	0	0
L	Q9NQT4	EXOSC5	0|1	1	0.5	2	0|0	0	0	0	0	0	3.59	5	0.19		0	0	5049944	0	0	0	0	0
L	Q9NX24	NHP2	0|1	1	0.5	2	0|0	0	0	0	0	0	3.59	5	0.19		0	0	0	1089226	0	0	0	0
L	Q9NX58	LYAR	0|1	1	0.5	2	0|0	0	0	0	0	0	3.59	5	0.19		0	0	0	6056148	0	0	0	0
L	Q9NX63	CHCHD3	1|0	1	0.5	2	0|0	0	0	0	0	0	3.59	5	0.19		4763126	0	0	0	0	0	0	0
L	Q9NY12-1	GAR1	0|1	1	0.5	2	0|0	0	0	0	0	0	3.59	5	0.19		0	0	13033326	0	0	0	0	0
L	Q9P2I0	CPSF2	1|0	1	0.5	2	0|0	0	0	0	0	0	3.59	5	0.19		0	4416754	0	0	0	0	0	0
L	Q9P2J5	LARS	1|0	1	0.5	2	0|0	0	0	0	0	0	3.59	5	0.19		0	16595839	0	0	0	0	0	0
L	Q9UBQ5	EIF3K	0|1	1	0.5	2	0|0	0	0	0	0	0	3.59	5	0.19		0	0	17483084	0	0	0	0	0
L	Q9UBS4	DNAJB11	0|1	1	0.5	2	0|0	0	0	0	0	0	3.59	5	0.19		0	0	0	1.61118e+07	0	0	0	0
L	Q9ULR0-1	ISY1	0|1	1	0.5	2	0|0	0	0	0	0	0	3.59	5	0.19		0	0	0	2652204	0	0	0	0
L	Q9Y291	MRPS33	0|1	1	0.5	2	0|0	0	0	0	0	0	3.59	5	0.19		0	0	33157627	0	0	0	0	0
L	Q9Y3B2	EXOSC1	0|1	1	0.5	2	0|0	0	0	0	0	0	3.59	5	0.19		0	0	1891834	1773542	0	0	0	0
L	Q9Y3B4	SF3B6	0|1	1	0.5	2	0|0	0	0	0	0	0	3.59	5	0.19		0	0	7481650	0	0	0	0	0
L	Q9Y3F4	STRAP	0|1	1	0.5	2	0|0	0	0	0	0	0	3.59	5	0.19		0	0	16049036	0	0	0	0	0

## Sheet: After Top3  
Supplementary Table 1. Mass Spectrometry data. Data after Top3 filtration.
Bait	Prey	PreyGene	Spec	SpecSum	AvgSpec	NumReplicates	ctrlCounts	AvgP	MaxP	TopoAvgP	TopoMaxP	SaintScore	logOddsScore	FoldChange	BFDR	boosted_by	Top3_P5583-1	Top3_P5583-2	Top3_P5582-1	Top3_P5582-2	Top3_P5580-1	Top3_P5580-2	Top3_P5579-1	Top3_P5579-2	Top3 Ratio	L protein	Ctrl
L	86440169	NA_2	79|84	163	81.5	2	0|0	1	1	1	1	1	121.09	815	0		241682208	2.33689e+08	3.1985e+08	327902752	0	0	0	0	#DIV/0!	2.80781e+08	0
L	61655720	NA_1	79|83	162	81	2	0|0	1	1	1	1	1	121.09	810	0		241682208	2.33689e+08	3.1985e+08	327902752	0	0	0	0	#DIV/0!	2.80781e+08	0
L	Q00610-1	CLTC	37|36	73	36.5	2	0|0	1	1	1	1	1	59.62	365	0		94178694	1.06573e+08	7.10452e+07	6.60695e+07	0	0	0	0	#DIV/0!	8.44665e+07	0
L	Q9UJV9	DDX41	25|39	64	32	2	0|0	1	1	1	1	1	43.66	320	0		124495444	1.2263e+08	3.06908e+08	2.86084e+08	0	0	0	0	#DIV/0!	2.10029e+08	0
L	P19338	NCL	25|24	49	24.5	2	0|0	1	1	1	1	1	42.2	245	0		1.50654e+08	143704320	2.42814e+08	2.45749e+08	0	0	0	0	#DIV/0!	1.9573e+08	0
L	P11940-1	PABPC1	23|21	44	22	2	0|0	1	1	1	1	1	37.8	220	0		2.2401e+08	2.39174e+08	3.0703e+08	2.59698e+08	0	0	0	0	#DIV/0!	2.57478e+08	0
L	P62701	RPS4X	16|22	38	19	2	0|0	1	1	1	1	1	30.4	190	0		8.19447e+07	8.12714e+07	1.11327e+08	1.29835e+08	0	0	0	0	#DIV/0!	101094623	0
L	Q08211-1	DHX9	18|18	36	18	2	0|0	1	1	1	1	1	33.37	180	0		5.68798e+07	4.32457e+07	74346526	4.77985e+07	0	0	0	0	#DIV/0!	5.55676e+07	0
L	P09651-1	HNRNPA1	18|17	35	17.5	2	0|0	1	1	1	1	1	31.89	175	0		94446096	8.66935e+07	191295478	1.25151e+08	0	0	0	0	#DIV/0!	1.24396e+08	0
L	P31943	HNRNPH1	17|18	35	17.5	2	0|0	1	1	1	1	1	31.89	175	0		94452962	9.14731e+07	166846784	1.67871e+08	0	0	0	0	#DIV/0!	1.30161e+08	0
L	P30050-1	RPL12	17|15	32	16	2	0|0	1	1	1	1	1	28.9	160	0		2.09414e+08	2.17977e+08	3.89283e+08	3.86381e+08	0	0	0	0	#DIV/0!	3.00764e+08	0
L	Q9UM54-6	MYO6	25|5	30	15	2	0|0	1	1	1	1	1	13.4	150	0		3.86044e+07	3.61781e+07	8.32401e+06	7986454	0	0	0	0	#DIV/0!	2.27732e+07	0
L	Q9UM54-2	MYO6	25|4	29	14.5	2	0|0	1	1	1	1	1	11.72	145	0		3.86044e+07	3.61781e+07	7.55078e+06	7.49272e+06	0	0	0	0	#DIV/0!	2.24565e+07	0
L	P23396	RPS3	13|15	28	14	2	0|0	1	1	1	1	1	25.9	140	0		7.82699e+07	77197616	1.13863e+08	1.02983e+08	0	0	0	0	#DIV/0!	9.30785e+07	0
L	P51991-1	HNRNPA3	12|16	28	14	2	0|0	1	1	1	1	1	24.38	140	0		7.55668e+07	84055644	86462076	9.07146e+07	0	0	0	0	#DIV/0!	84199796	0
L	Q13813-1	SPTAN1	19|9	28	14	2	0|0	1	1	1	1	1	19.78	140	0		26963942	1.30085e+07	8752769	8.5231e+06	0	0	0	0	#DIV/0!	1.43121e+07	0
L	Q12906-1	ILF3	11|16	27	13.5	2	0|0	1	1	1	1	1	22.86	135	0		3.22691e+07	28614140	5.17163e+07	5.1757e+07	0	0	0	0	#DIV/0!	4.10891e+07	0
L	Q13310-1	PABPC4	11|15	26	13	2	0|0	1	1	1	1	1	22.86	130	0		7.8817e+07	7.89143e+07	120984720	1.20424e+08	0	0	0	0	#DIV/0!	9.97851e+07	0
L	Q96PK6-1	RBM14	12|14	26	13	2	0|0	1	1	1	1	1	24.38	130	0		5.15518e+07	5.29742e+07	6.63639e+07	6.35415e+07	0	0	0	0	#DIV/0!	5.86079e+07	0
L	86440166	NA_4	14|11	25	12.5	2	0|0	1	1	1	1	1	22.86	125	0		8.15726e+07	1.28388e+08	4.9874e+07	4.58868e+07	0	0	0	0	#DIV/0!	76430260	0
L	O00159-1	MYO1C	19|6	25	12.5	2	0|0	1	1	1	1	1	15.03	125	0		72737844	7.5162e+07	1.78583e+07	1.69656e+07	0	0	0	0	#DIV/0!	4.56809e+07	0
L	P09493-3	TPM1	19|6	25	12.5	2	0|0	1	1	1	1	1	15.03	125	0		2.57325e+08	2.13871e+08	4.45466e+07	5.23835e+07	0	0	0	0	#DIV/0!	142031574	0
L	P26373	RPL13	12|13	25	12.5	2	0|0	1	1	1	1	1	24.38	125	0		1.8367e+08	1.29684e+08	1.7975e+08	1.63574e+08	0	0	0	0	#DIV/0!	1.64169e+08	0
L	P67936-1	TPM4	17|8	25	12.5	2	0|0	1	1	1	1	1	18.22	125	0		2.57325e+08	2.13871e+08	4.45466e+07	5.23835e+07	0	0	0	0	#DIV/0!	142031574	0
L	P05388	RPLP0	12|12	24	12	2	0|0	1	1	1	1	1	24.38	120	0		67640236	6.73925e+07	8.42182e+07	73555748	0	0	0	0	#DIV/0!	7.32017e+07	0
L	P38159-1	RBMX	10|14	24	12	2	0|0	1	1	1	1	1	21.33	120	0		68403620	6.29743e+07	93699796	8.78208e+07	0	0	0	0	#DIV/0!	78224631	0
L	P61247	RPS3A	11|13	24	12	2	0|0	1	1	1	1	1	22.86	120	0		7.14725e+07	6.75555e+07	9.89828e+07	9.46027e+07	0	0	0	0	#DIV/0!	83153366	0
L	Q01082-1	SPTBN1	15|9	24	12	2	0|0	1	1	1	1	1	19.78	120	0		1.46961e+07	1.03553e+07	13440417	1.50192e+07	0	0	0	0	#DIV/0!	1.33777e+07	0
L	P09493-2	TPM1	17|6	23	11.5	2	0|0	1	1	1	1	1	15.03	115	0		2.57325e+08	2.13871e+08	4.45466e+07	5.23835e+07	0	0	0	0	#DIV/0!	142031574	0
L	P62241	RPS8	12|11	23	11.5	2	0|0	1	1	1	1	1	22.86	115	0		1.01525e+08	97375992	1.10445e+08	1.10284e+08	0	0	0	0	#DIV/0!	1.04907e+08	0
L	P62249	RPS16	11|12	23	11.5	2	0|0	1	1	1	1	1	22.86	115	0		1.20328e+08	114785488	1.33921e+08	1.43145e+08	0	0	0	0	#DIV/0!	1.28045e+08	0
L	P62280	RPS11	9|14	23	11.5	2	0|0	1	1	1	1	1	19.78	115	0		5.43439e+07	51005128	75925904	105685508	0	0	0	0	#DIV/0!	7.17401e+07	0
L	P09493-5	TPM1	16|6	22	11	2	0|0	1	1	1	1	1	15.03	110	0		2.57325e+08	2.13871e+08	4.45466e+07	5.23835e+07	0	0	0	0	#DIV/0!	142031574	0
L	P39019	RPS19	11|11	22	11	2	0|0	1	1	1	1	1	22.86	110	0		9.88994e+07	1.01263e+08	1.29551e+08	1.24733e+08	0	0	0	0	#DIV/0!	113611596	0
L	Q92841-1	DDX17	12|10	22	11	2	0|0	1	1	1	1	1	21.33	110	0		27254258	63269164	9.06409e+07	8.88193e+07	0	0	0	0	#DIV/0!	6.74959e+07	0
L	P17844	DDX5	10|11	21	10.5	2	0|0	1	1	1	1	1	21.33	105	0		34339192	7.29797e+07	9.51876e+07	8.88193e+07	0	0	0	0	#DIV/0!	7.28315e+07	0
L	O00571-1	DDX3X	8|12	20	10	2	0|0	1	1	1	1	1	18.22	100	0		28234687	2.85687e+07	5.50972e+07	6.04423e+07	0	0	0	0	#DIV/0!	4.30857e+07	0
L	P08621-1	SNRNP70	9|11	20	10	2	0|0	1	1	1	1	1	19.78	100	0		3.33193e+07	3.61144e+07	8.69982e+07	8.32371e+07	0	0	0	0	#DIV/0!	5.99173e+07	0
L	P55795	HNRNPH2	10|10	20	10	2	0|0	1	1	1	1	1	21.33	100	0		5.71011e+07	5.71763e+07	1.14013e+08	1.15459e+08	0	0	0	0	#DIV/0!	8.59373e+07	0
L	P62263	RPS14	8|12	20	10	2	0|0	1	1	1	1	1	18.22	100	0		1.05856e+08	112324504	1.92477e+08	1.76063e+08	0	0	0	0	#DIV/0!	1.4668e+08	0
L	Q92734	TFG	11|9	20	10	2	0|0	1	1	1	1	1	19.78	100	0		183252124	1.80418e+08	3.50632e+08	3.4696e+08	0	0	0	0	#DIV/0!	2.65316e+08	0
L	P07951-1	TPM2	14|5	19	9.5	2	0|0	1	1	1	1	1	13.4	95	0		2.57325e+08	2.13871e+08	4.45466e+07	5.23835e+07	0	0	0	0	#DIV/0!	142031574	0
L	P39023	RPL3	10|9	19	9.5	2	0|0	1	1	1	1	1	19.78	95	0		4.86966e+07	4.84276e+07	6.51716e+07	6.29533e+07	0	0	0	0	#DIV/0!	5.63122e+07	0
L	P62424	RPL7A	10|9	19	9.5	2	0|0	1	1	1	1	1	19.78	95	0		6.16028e+07	5.84361e+07	6.18719e+07	5.76886e+07	0	0	0	0	#DIV/0!	5.98999e+07	0
L	Q15393-1	SF3B3	6|13	19	9.5	2	0|0	1	1	1	1	1	15.03	95	0		4.66711e+07	48867948	48549012	4.57938e+07	0	0	0	0	#DIV/0!	4.74705e+07	0
L	P22061-2	PCMT1	7|11	18	9	2	0|0	1	1	1	1	1	16.64	90	0		3.73434e+07	35946592	7.69509e+07	73719172	0	0	0	0	#DIV/0!	5.599e+07	0
L	Q13435	SF3B2	7|11	18	9	2	0|0	1	1	1	1	1	16.64	90	0		1.0517e+07	3.36842e+07	2.01757e+07	35703978	0	0	0	0	#DIV/0!	2.50202e+07	0
L	Q9NR30-1	DDX21	8|10	18	9	2	0|0	1	1	1	1	1	18.22	90	0		34666158	1.89633e+07	31649888	2.02367e+07	0	0	0	0	#DIV/0!	2.6379e+07	0
L	Q9Y383-1	LUC7L2	7|11	18	9	2	0|0	1	1	1	1	1	16.64	90	0		39530269	3.06791e+07	6.22689e+07	6.28361e+07	0	0	0	0	#DIV/0!	4.88286e+07	0
L	P68104	EEF1A1	9|8	17	8.5	2	0|0	1	1	1	1	1	18.22	85	0		88443322	97053932	1.0203e+08	1.21885e+08	0	0	0	0	#DIV/0!	1.02353e+08	0
L	Q9Y2W1	THRAP3	9|8	17	8.5	2	0|0	1	1	1	1	1	18.22	85	0		2.84532e+07	3.08399e+07	27426439	2.38965e+07	0	0	0	0	#DIV/0!	2.7654e+07	0
L	O43795-1	MYO1B	11|5	16	8	2	0|0	1	1	1	1	1	13.4	80	0		39653672	3.91614e+07	7.76899e+06	7.82771e+06	0	0	0	0	#DIV/0!	2.36029e+07	0
L	P15880	RPS2	8|8	16	8	2	0|0	1	1	1	1	1	18.22	80	0		4.8405e+07	4.80841e+07	59221776	5.89661e+07	0	0	0	0	#DIV/0!	5.36692e+07	0
L	P18124	RPL7	7|9	16	8	2	0|0	1	1	1	1	1	16.64	80	0		5.68419e+07	49420164	5.94374e+07	55268984	0	0	0	0	#DIV/0!	5.52421e+07	0
L	P27708	CAD	8|8	16	8	2	0|0	1	1	1	1	1	18.22	80	0		14296106	16405878	14755530	1.2674e+07	0	0	0	0	#DIV/0!	1.45329e+07	0
L	P36578	RPL4	8|8	16	8	2	0|0	1	1	1	1	1	18.22	80	0		33104820	31046040	39631694	36984916	0	0	0	0	#DIV/0!	3.51919e+07	0
L	P52597	HNRNPF	7|9	16	8	2	0|0	1	1	1	1	1	16.64	80	0		3.58308e+07	3.81396e+07	9.59922e+07	9.48897e+07	0	0	0	0	#DIV/0!	6.62131e+07	0
L	P61313	RPL15	9|7	16	8	2	0|0	1	1	1	1	1	16.64	80	0		23931679	3.11472e+07	3.78434e+07	1.55313e+07	0	0	0	0	#DIV/0!	2.71134e+07	0
L	Q02878	RPL6	8|8	16	8	2	0|0	1	1	1	1	1	18.22	80	0		50993522	3.45175e+07	7.46105e+07	6.87996e+07	0	0	0	0	#DIV/0!	5.72303e+07	0
L	Q7L014	DDX46	5|11	16	8	2	0|0	1	1	1	1	1	13.4	80	0		5.32809e+06	5.67997e+06	1.77526e+07	16289306	0	0	0	0	#DIV/0!	1.12625e+07	0
L	O43143	DHX15	7|8	15	7.5	2	0|0	1	1	1	1	1	16.64	75	0		2.6434e+07	2.99103e+07	3.72316e+07	3.06231e+07	0	0	0	0	#DIV/0!	3.10497e+07	0
L	O95429-1	BAG4	7|8	15	7.5	2	0|0	1	1	1	1	1	16.64	75	0		55450718	4.18648e+07	9.56452e+07	9.57939e+07	0	0	0	0	#DIV/0!	7.21887e+07	0
L	P23246-1	SFPQ	7|8	15	7.5	2	0|0	1	1	1	1	1	16.64	75	0		2.44125e+07	3.87053e+07	4.21059e+07	3.56889e+07	0	0	0	0	#DIV/0!	3.52281e+07	0
L	P25398	RPS12	8|7	15	7.5	2	0|0	1	1	1	1	1	16.64	75	0		1.44046e+08	149431452	3.11943e+08	3.04525e+08	0	0	0	0	#DIV/0!	2.27486e+08	0
L	P62277	RPS13	8|7	15	7.5	2	0|0	1	1	1	1	1	16.64	75	0		9.12296e+07	75596876	1.00284e+08	1.19599e+08	0	0	0	0	#DIV/0!	9.66772e+07	0
L	P62917	RPL8	8|7	15	7.5	2	0|0	1	1	1	1	1	16.64	75	0		17790663	17007280	38135092	23689228	0	0	0	0	#DIV/0!	2.41556e+07	0
L	Q9UQ35-1	SRRM2	7|8	15	7.5	2	0|0	1	1	1	1	1	16.64	75	0		1.9079e+07	2.20524e+07	2.72892e+07	28003904	0	0	0	0	#DIV/0!	2.41061e+07	0
L	P08708	RPS17	6|8	14	7	2	0|0	1	1	1	1	1	15.03	70	0		2.5203e+07	2.45637e+07	8.46956e+07	5.82653e+07	0	0	0	0	#DIV/0!	4.81819e+07	0
L	P42766	RPL35	6|8	14	7	2	0|0	1	1	1	1	1	15.03	70	0		38421208	5.1545e+07	67557970	7.5102e+07	0	0	0	0	#DIV/0!	58156545	0
L	P46781	RPS9	6|8	14	7	2	0|0	1	1	1	1	1	15.03	70	0		5.90528e+07	5.80444e+07	7.94995e+07	78546472	0	0	0	0	#DIV/0!	6.87858e+07	0
L	P61254	RPL26	7|7	14	7	2	0|0	1	1	1	1	1	16.64	70	0		4.28933e+07	4.84929e+07	6.49086e+07	6.24011e+07	0	0	0	0	#DIV/0!	5.4674e+07	0
L	P61513	RPL37A	8|6	14	7	2	0|0	1	1	1	1	1	15.03	70	0		7.12334e+07	60340131	6.61433e+07	6.6761e+07	0	0	0	0	#DIV/0!	6.61195e+07	0
L	P62750	RPL23A	6|8	14	7	2	0|0	1	1	1	1	1	15.03	70	0		5.6202e+07	81051856	110014668	1.10542e+08	0	0	0	0	#DIV/0!	8.94527e+07	0
L	P62753	RPS6	7|7	14	7	2	0|0	1	1	1	1	1	16.64	70	0		5.02423e+07	3.74481e+07	4.89515e+07	4.48252e+07	0	0	0	0	#DIV/0!	4.53668e+07	0
L	Q12905	ILF2	7|7	14	7	2	0|0	1	1	1	1	1	16.64	70	0		3.91761e+07	4.35903e+07	5.83741e+07	50142319	0	0	0	0	#DIV/0!	4.78207e+07	0
L	Q9NYF8-1	BCLAF1	6|8	14	7	2	0|0	1	1	1	1	1	15.03	70	0		45680460	4.50315e+07	57536696	5.24586e+07	0	0	0	0	#DIV/0!	5.01768e+07	0
L	O75533	SF3B1	5|8	13	6.5	2	0|0	1	1	1	1	1	13.4	65	0		9747311	1.11781e+07	8.8289e+06	1.37508e+07	0	0	0	0	#DIV/0!	1.08763e+07	0
L	P07900-1	HSP90AA1	10|3	13	6.5	2	0|0	1	1	1	1	1	9.97	65	0		2.64167e+07	19893286	37287860	8463264	0	0	0	0	#DIV/0!	2.30153e+07	0
L	Q02543	RPL18A	7|6	13	6.5	2	0|0	1	1	1	1	1	15.03	65	0		3.46453e+07	3.76122e+07	4.08772e+07	3.89219e+07	0	0	0	0	#DIV/0!	3.80142e+07	0
L	Q8IYB3-1	SRRM1	5|8	13	6.5	2	0|0	1	1	1	1	1	13.4	65	0		5.68784e+07	6.09533e+07	115700386	79077420	0	0	0	0	#DIV/0!	78152380	0
L	Q8WXI9	GATAD2B	5|8	13	6.5	2	0|0	1	1	1	1	1	13.4	65	0		7.60201e+06	1.47777e+07	1.4013e+07	1.39357e+07	0	0	0	0	#DIV/0!	1.25821e+07	0
L	Q9NZI8	IGF2BP1	5|8	13	6.5	2	0|0	1	1	1	1	1	13.4	65	0		26343126	2.25526e+07	34587160	3.3103e+07	0	0	0	0	#DIV/0!	2.91465e+07	0
L	Q9UMS4	PRPF19	6|7	13	6.5	2	0|0	1	1	1	1	1	15.03	65	0		1.86805e+07	1.30125e+07	2.73787e+07	2.53442e+07	0	0	0	0	#DIV/0!	2.1104e+07	0
L	P07814	EPRS	7|5	12	6	2	0|0	1	1	1	1	1	13.4	60	0		7.0277e+06	11395302	7.29863e+06	9.58423e+06	0	0	0	0	#DIV/0!	8.82647e+06	0
L	P07910-1	HNRNPC	5|7	12	6	2	0|0	1	1	1	1	1	13.4	60	0		2.32632e+07	1.92701e+07	4.03615e+07	41253690	0	0	0	0	#DIV/0!	3.10371e+07	0
L	P08238	HSP90AB1	8|4	12	6	2	0|0	1	1	1	1	1	11.72	60	0		2.91322e+07	25025128	37287860	9015214	0	0	0	0	#DIV/0!	2.51151e+07	0
L	P18621	RPL17	4|8	12	6	2	0|0	1	1	1	1	1	11.72	60	0		1.32804e+07	6289883	3.41599e+07	3.26085e+07	0	0	0	0	#DIV/0!	2.15847e+07	0
L	P26641	EEF1G	5|7	12	6	2	0|0	1	1	1	1	1	13.4	60	0		36275688	2.51632e+07	51251998	4.30075e+07	0	0	0	0	#DIV/0!	3.89246e+07	0
L	P31942-1	HNRNPH3	5|7	12	6	2	0|0	1	1	1	1	1	13.4	60	0		2.58106e+07	4.62183e+07	6.0227e+07	5.27328e+07	0	0	0	0	#DIV/0!	4.62471e+07	0
L	P40429	RPL13A	5|7	12	6	2	0|0	1	1	1	1	1	13.4	60	0		2.1764e+07	2.53981e+07	3.3282e+07	2.67161e+07	0	0	0	0	#DIV/0!	2.67901e+07	0
L	P46779-1	RPL28	5|7	12	6	2	0|0	1	1	1	1	1	13.4	60	0		6914301	7788578	2.52001e+07	7.41499e+06	0	0	0	0	#DIV/0!	1.18295e+07	0
L	P60866-1	RPS20	5|7	12	6	2	0|0	1	1	1	1	1	13.4	60	0		49663393	5.11504e+07	1.01519e+08	1.01597e+08	0	0	0	0	#DIV/0!	7.59826e+07	0
L	Q07020	RPL18	7|5	12	6	2	0|0	1	1	1	1	1	13.4	60	0		9.91647e+07	1.01282e+08	117863272	1.1271e+08	0	0	0	0	#DIV/0!	1.07755e+08	0
L	Q07955-1	SRSF1	6|6	12	6	2	0|0	1	1	1	1	1	15.03	60	0		5.79368e+07	1.00978e+08	81507624	7.12596e+07	0	0	0	0	#DIV/0!	7.79206e+07	0
L	Q15233	NONO	4|8	12	6	2	0|0	1	1	1	1	1	11.72	60	0		1.53849e+07	6.18391e+06	1.80386e+07	2.74042e+07	0	0	0	0	#DIV/0!	1.67529e+07	0
L	O14979-1	HNRNPDL	7|4	11	5.5	2	0|0	1	1	1	1	1	11.72	55	0		4.07263e+07	7.57805e+07	71462474	5.8807e+07	0	0	0	0	#DIV/0!	6.16941e+07	0
L	P09496-2	CLTA	7|4	11	5.5	2	0|0	1	1	1	1	1	11.72	55	0		75423194	5.68156e+07	5.96983e+07	2.5094e+07	0	0	0	0	#DIV/0!	5.42578e+07	0
L	P26368-1	U2AF2	4|7	11	5.5	2	0|0	1	1	1	1	1	11.72	55	0		29262145	4.09663e+07	1.27777e+08	118911312	0	0	0	0	#DIV/0!	7.92293e+07	0
L	P46777	RPL5	5|6	11	5.5	2	0|0	1	1	1	1	1	13.4	55	0		2.00876e+07	20056268	44962916	4.92125e+07	0	0	0	0	#DIV/0!	3.35798e+07	0
L	P62081	RPS7	4|7	11	5.5	2	0|0	1	1	1	1	1	11.72	55	0		1.97145e+06	1.53155e+07	4.2485e+07	39301510	0	0	0	0	#DIV/0!	2.47684e+07	0
L	P62158	CALM3	7|4	11	5.5	2	0|0	1	1	1	1	1	11.72	55	0		311066368	3.49509e+08	101621872	144197578	0	0	0	0	#DIV/0!	2.26599e+08	0
L	P62861	FAU	6|5	11	5.5	2	0|0	1	1	1	1	1	13.4	55	0		3.49128e+08	3.44759e+08	3.81254e+08	3.81876e+08	0	0	0	0	#DIV/0!	364254468	0
L	P62873	GNB1	9|2	11	5.5	2	0|0	1	1	1	1	1	8.13	55	0		3.06214e+07	3.26878e+07	4138922	3810684	0	0	0	0	#DIV/0!	17814701	0
L	P62888	RPL30	5|6	11	5.5	2	0|0	1	1	1	1	1	13.4	55	0		4.23015e+07	4.46083e+07	59439695	5.53123e+07	0	0	0	0	#DIV/0!	5.04155e+07	0
L	Q06830	PRDX1	4|7	11	5.5	2	0|0	1	1	1	1	1	11.72	55	0		30297141	4.19893e+07	72236808	7.06687e+07	0	0	0	0	#DIV/0!	5.3798e+07	0
L	Q13151	HNRNPA0	4|7	11	5.5	2	0|0	1	1	1	1	1	11.72	55	0		3.2806e+07	65168296	72418258	71724832	0	0	0	0	#DIV/0!	6.05294e+07	0
L	Q14103-1	HNRNPD	6|5	11	5.5	2	0|0	1	1	1	1	1	13.4	55	0		4.92489e+07	9.47984e+07	2.78524e+07	3.07224e+07	0	0	0	0	#DIV/0!	5.06555e+07	0
L	Q92499	DDX1	4|7	11	5.5	2	0|0	1	1	1	1	1	11.72	55	0		12804665	4623696	264983600	19449292	0	0	0	0	#DIV/0!	7.54653e+07	0
L	Q9NQ29-1	LUC7L	4|7	11	5.5	2	0|0	1	1	1	1	1	11.72	55	0		12210917	4.90264e+06	2.08843e+07	2.37098e+07	0	0	0	0	#DIV/0!	1.54269e+07	0
L	O43390-1	HNRNPR	3|7	10	5	2	0|0	1	1	1	1	1	9.97	50	0		1.4584e+07	27238148	51217620	4.27564e+07	0	0	0	0	#DIV/0!	3.39491e+07	0
L	P04908	HIST1H2AE	6|4	10	5	2	0|0	1	1	1	1	1	11.72	50	0		1.4503e+08	157382082	1.7943e+08	1.81827e+08	0	0	0	0	#DIV/0!	1.65917e+08	0
L	P06748-1	NPM1	6|4	10	5	2	0|0	1	1	1	1	1	11.72	50	0		21608310	21820529	1.01598e+07	5324809	0	0	0	0	#DIV/0!	1.47284e+07	0
L	P14678-1	SNRPB	4|6	10	5	2	0|0	1	1	1	1	1	11.72	50	0		4.90321e+07	4.51317e+07	105842300	1.02511e+08	0	0	0	0	#DIV/0!	7.56292e+07	0
L	P46778	RPL21	4|6	10	5	2	0|0	1	1	1	1	1	11.72	50	0		5.51137e+07	61125593	90233116	7.80211e+07	0	0	0	0	#DIV/0!	7.11234e+07	0
L	P46783	RPS10	5|5	10	5	2	0|0	1	1	1	1	1	13.4	50	0		2.75455e+07	2.47092e+07	36522358	5.00084e+07	0	0	0	0	#DIV/0!	3.46963e+07	0
L	P62266	RPS23	5|5	10	5	2	0|0	1	1	1	1	1	13.4	50	0		25082420	29709322	1.28299e+07	110923124	0	0	0	0	#DIV/0!	4.46362e+07	0
L	P62314	SNRPD1	4|6	10	5	2	0|0	1	1	1	1	1	11.72	50	0		96902989	80359560	1.21067e+08	127141998	0	0	0	0	#DIV/0!	1.06368e+08	0
L	P62847-1	RPS24	5|5	10	5	2	0|0	1	1	1	1	1	13.4	50	0		19680572	15687859	39520094	3.86651e+07	0	0	0	0	#DIV/0!	2.83884e+07	0
L	P62913-1	RPL11	5|5	10	5	2	0|0	1	1	1	1	1	13.4	50	0		61449545	6.02537e+07	8.37826e+07	7.96439e+07	0	0	0	0	#DIV/0!	7.12824e+07	0
L	P84090	ERH	6|4	10	5	2	0|0	1	1	1	1	1	11.72	50	0		62721581	72086576	9.00948e+07	69328160	0	0	0	0	#DIV/0!	7.35578e+07	0
L	Q6PKG0-1	LARP1	2|8	10	5	2	0|0	1	1	1	1	1	8.13	50	0		6.22657e+06	6.40381e+06	1.38822e+07	1.31905e+07	0	0	0	0	#DIV/0!	9925780	0
L	Q9UPQ9-1	TNRC6B	3|7	10	5	2	0|0	1	1	1	1	1	9.97	50	0		11905537	1.34732e+07	1.94613e+07	20017164	0	0	0	0	#DIV/0!	1.62143e+07	0
L	Q9Y3I0	RTCB	4|6	10	5	2	0|0	1	1	1	1	1	11.72	50	0		2830153	8.39671e+06	16673538	1.83037e+07	0	0	0	0	#DIV/0!	11551017	0
L	O43809	NUDT21	4|5	9	4.5	2	0|0	1	1	1	1	1	11.72	45	0		8.14069e+06	1.32057e+07	21736545	2.5873e+07	0	0	0	0	#DIV/0!	1.7239e+07	0
L	O60814	HIST1H2BK	5|4	9	4.5	2	0|0	1	1	1	1	1	11.72	45	0		1.82295e+08	172698706	1.18043e+08	101574984	0	0	0	0	#DIV/0!	1.43653e+08	0
L	O75340	PDCD6	5|4	9	4.5	2	0|0	1	1	1	1	1	11.72	45	0		3.20855e+07	4.08953e+07	21933406	3.07662e+07	0	0	0	0	#DIV/0!	3.14201e+07	0
L	P06899	HIST1H2BJ	4|5	9	4.5	2	0|0	1	1	1	1	1	11.72	45	0		1.78037e+08	1.70372e+08	1.11557e+08	100553582	0	0	0	0	#DIV/0!	1.4013e+08	0
L	P14868	DARS	4|5	9	4.5	2	0|0	1	1	1	1	1	11.72	45	0		5604457	19243716	7110475	8.22299e+06	0	0	0	0	#DIV/0!	1.00454e+07	0
L	P18077	RPL35A	5|4	9	4.5	2	0|0	1	1	1	1	1	11.72	45	0		1.21469e+07	12527841	1.33446e+07	10716058	0	0	0	0	#DIV/0!	1.21839e+07	0
L	P28072	PSMB6	5|4	9	4.5	2	0|0	1	1	1	1	1	11.72	45	0		8577281	9.17173e+06	1.46335e+07	1.27614e+07	0	0	0	0	#DIV/0!	1.1286e+07	0
L	P35268	RPL22	3|6	9	4.5	2	0|0	1	1	1	1	1	9.97	45	0		41359354	5.44417e+07	5.47254e+07	8.55632e+07	0	0	0	0	#DIV/0!	5.90224e+07	0
L	P46776	RPL27A	3|6	9	4.5	2	0|0	1	1	1	1	1	9.97	45	0		6.85246e+07	6.65787e+07	9.28074e+07	83544205	0	0	0	0	#DIV/0!	7.78637e+07	0
L	P49411	TUFM	5|4	9	4.5	2	0|0	1	1	1	1	1	11.72	45	0		1.17974e+07	10216717	1.42362e+07	1.08417e+07	0	0	0	0	#DIV/0!	1.1773e+07	0
L	P55081	MFAP1	4|5	9	4.5	2	0|0	1	1	1	1	1	11.72	45	0		1.76937e+07	1.3176e+07	20770042	1.75325e+07	0	0	0	0	#DIV/0!	1.72931e+07	0
L	P61353	RPL27	5|4	9	4.5	2	0|0	1	1	1	1	1	11.72	45	0		69386554	6.88089e+07	9.36654e+07	90442204	0	0	0	0	#DIV/0!	8.05758e+07	0
L	P62899-1	RPL31	4|5	9	4.5	2	0|0	1	1	1	1	1	11.72	45	0		32688951	2.93028e+07	5.34424e+07	5.1683e+07	0	0	0	0	#DIV/0!	4.17793e+07	0
L	P63173	RPL38	4|5	9	4.5	2	0|0	1	1	1	1	1	11.72	45	0		141329344	5.36342e+07	8.4833e+07	8.69796e+07	0	0	0	0	#DIV/0!	9.1694e+07	0
L	Q13330-1	MTA1	3|6	9	4.5	2	0|0	1	1	1	1	1	9.97	45	0		1.08695e+07	17019942	5.46069e+07	1.34505e+07	0	0	0	0	#DIV/0!	2.39867e+07	0
L	Q14204	DYNC1H1	5|4	9	4.5	2	0|0	1	1	1	1	1	11.72	45	0		8.34616e+06	5164408	2489365	4590391	0	0	0	0	#DIV/0!	5.14758e+06	0
L	Q14498-1	RBM39	4|5	9	4.5	2	0|0	1	1	1	1	1	11.72	45	0		2.48704e+07	22637611	30291618	3.14139e+07	0	0	0	0	#DIV/0!	27303387	0
L	Q16629-1	SRSF7	3|6	9	4.5	2	0|0	1	1	1	1	1	9.97	45	0		24703037	27395427	5.91961e+07	5.59317e+07	0	0	0	0	#DIV/0!	4.18066e+07	0
L	Q86V81	ALYREF	3|6	9	4.5	2	0|0	1	1	1	1	1	9.97	45	0		33157628	47797365	5.64635e+07	5.44783e+07	0	0	0	0	#DIV/0!	4.79742e+07	0
L	Q9NRH1	YAE1D1	3|6	9	4.5	2	0|0	1	1	1	1	1	9.97	45	0		10481903	1.02641e+07	2.3603e+07	27260026	0	0	0	0	#DIV/0!	1.79023e+07	0
L	Q9UNX3	RPL26L1	4|5	9	4.5	2	0|0	1	1	1	1	1	11.72	45	0		39582307	4.4773e+07	57966611	5.61189e+07	0	0	0	0	#DIV/0!	49610187	0
L	O00425-1	IGF2BP3	3|5	8	4	2	0|0	1	1	1	1	1	9.97	40	0		13400242	17319312	20480237	1.59232e+07	0	0	0	0	#DIV/0!	1.67807e+07	0
L	O15042-1	U2SURP	2|6	8	4	2	0|0	1	1	1	1	1	8.13	40	0		9130663	6439750	45400842	1.62553e+07	0	0	0	0	#DIV/0!	1.93066e+07	0
L	O15226	NKRF	4|4	8	4	2	0|0	1	1	1	1	1	11.72	40	0		8.19701e+06	13219708	8.51519e+06	12869484	0	0	0	0	#DIV/0!	1.07003e+07	0
L	P08754	GNAI3	6|2	8	4	2	0|0	1	1	1	1	1	8.13	40	0		7.8522e+07	80433104	7.27222e+06	13591086	0	0	0	0	#DIV/0!	4.49546e+07	0
L	P09497-1	CLTB	4|4	8	4	2	0|0	1	1	1	1	1	11.72	40	0		7.73395e+06	8205578	16191077	1.50215e+07	0	0	0	0	#DIV/0!	11788014	0
L	P09661	SNRPA1	3|5	8	4	2	0|0	1	1	1	1	1	9.97	40	0		2.08636e+07	2.1797e+07	2.09846e+07	23104664	0	0	0	0	#DIV/0!	2.16875e+07	0
L	P0C0S5	H2AFZ	4|4	8	4	2	0|0	1	1	1	1	1	11.72	40	0		124479531	136435546	1.45695e+08	1.46969e+08	0	0	0	0	#DIV/0!	1.38395e+08	0
L	P10515	DLAT	3|5	8	4	2	0|0	1	1	1	1	1	9.97	40	0		20957847	5797074	22955873	2.11228e+07	0	0	0	0	#DIV/0!	1.77084e+07	0
L	P14866-1	HNRNPL	4|4	8	4	2	0|0	1	1	1	1	1	11.72	40	0		13370588	18621911	2.52248e+07	2.31436e+07	0	0	0	0	#DIV/0!	2.00902e+07	0
L	P21333-1	FLNA	4|4	8	4	2	0|0	1	1	1	1	1	11.72	40	0		6386881	20754690	9009950	5.2099e+06	0	0	0	0	#DIV/0!	1.03404e+07	0
L	P23526	AHCY	2|6	8	4	2	0|0	1	1	1	1	1	8.13	40	0		3401938	6191090	1.32913e+07	10191926	0	0	0	0	#DIV/0!	8.26905e+06	0
L	P27635	RPL10	3|5	8	4	2	0|0	1	1	1	1	1	9.97	40	0		2.31036e+07	0	3.48293e+07	3.27873e+07	0	0	0	0	#DIV/0!	2.268e+07	0
L	P32969	RPL9P9	3|5	8	4	2	0|0	1	1	1	1	1	9.97	40	0		24214949	2.39825e+07	2.84014e+07	27022412	0	0	0	0	#DIV/0!	2.59053e+07	0
L	P50914	RPL14	4|4	8	4	2	0|0	1	1	1	1	1	11.72	40	0		1.57492e+07	4.45287e+07	6.82213e+07	38251364	0	0	0	0	#DIV/0!	4.16876e+07	0
L	Q99729-2	HNRNPAB	4|4	8	4	2	0|0	1	1	1	1	1	11.72	40	0		6.6387e+07	151122166	96846096	126387144	0	0	0	0	#DIV/0!	1.10186e+08	0
L	P06576	ATP5B	4|3	7	3.5	2	0|0	1	1	1	1	1	9.97	35	0		2.95794e+07	5.86535e+07	1.51489e+07	1.36251e+07	0	0	0	0	#DIV/0!	2.92517e+07	0
L	P09874	PARP1	5|2	7	3.5	2	0|0	1	1	1	1	1	8.13	35	0		1.21681e+07	3.12927e+06	5.08833e+06	0	0	0	0	0	#DIV/0!	5.09643e+06	0
L	P14625	HSP90B1	3|4	7	3.5	2	0|0	1	1	1	1	1	9.97	35	0		9.6459e+06	12194086	1.35145e+07	1.34218e+07	0	0	0	0	#DIV/0!	1.21941e+07	0
L	P17987	TCP1	5|2	7	3.5	2	0|0	1	1	1	1	1	8.13	35	0		8.73984e+06	9281142	2787171	1273364	0	0	0	0	#DIV/0!	5.52038e+06	0
L	P25705	ATP5A1	5|2	7	3.5	2	0|0	1	1	1	1	1	8.13	35	0		2.91415e+07	1.39999e+07	16175948	1.71694e+07	0	0	0	0	#DIV/0!	1.91217e+07	0
L	P29692-1	EEF1D	4|3	7	3.5	2	0|0	1	1	1	1	1	9.97	35	0		25591151	1.92832e+07	23426990	16467063	0	0	0	0	#DIV/0!	2.11921e+07	0
L	P42677	RPS27	4|3	7	3.5	2	0|0	1	1	1	1	1	9.97	35	0		6.78067e+06	1.76087e+07	1.84008e+07	12230721	0	0	0	0	#DIV/0!	1.37552e+07	0
L	P46782	RPS5	4|3	7	3.5	2	0|0	1	1	1	1	1	9.97	35	0		2.40192e+07	48270358	58402164	70358018	0	0	0	0	#DIV/0!	5.02624e+07	0
L	P55769	SNU13	3|4	7	3.5	2	0|0	1	1	1	1	1	9.97	35	0		7344224	9.51419e+06	17899904	1.19085e+07	0	0	0	0	#DIV/0!	1.16667e+07	0
L	P62316	SNRPD2	3|4	7	3.5	2	0|0	1	1	1	1	1	9.97	35	0		3.8665e+07	40916374	94340732	8.13645e+07	0	0	0	0	#DIV/0!	6.38217e+07	0
L	P62854	RPS26	4|3	7	3.5	2	0|0	1	1	1	1	1	9.97	35	0		1.5639e+07	14454554	2.43849e+07	26602670	0	0	0	0	#DIV/0!	2.02703e+07	0
L	P62906	RPL10A	4|3	7	3.5	2	0|0	1	1	1	1	1	9.97	35	0		36560126	51965431	80654301	68551268	0	0	0	0	#DIV/0!	5.94328e+07	0
L	P62910	RPL32	3|4	7	3.5	2	0|0	1	1	1	1	1	9.97	35	0		6369316	17891478	2.97973e+07	22554087	0	0	0	0	#DIV/0!	1.91531e+07	0
L	P68431	HIST1H3A	3|4	7	3.5	2	0|0	1	1	1	1	1	9.97	35	0		2.70349e+07	1.84569e+07	3.31137e+07	27928661	0	0	0	0	#DIV/0!	2.66335e+07	0
L	P83731	RPL24	4|3	7	3.5	2	0|0	1	1	1	1	1	9.97	35	0		3.96197e+07	3.90911e+07	56464038	35104694	0	0	0	0	#DIV/0!	4.25699e+07	0
L	P84098	RPL19	3|4	7	3.5	2	0|0	1	1	1	1	1	9.97	35	0		18635755	18485022	26199282	19347159	0	0	0	0	#DIV/0!	2.06668e+07	0
L	Q15370	TCEB2	3|4	7	3.5	2	0|0	1	1	1	1	1	9.97	35	0		17235208	1.67297e+07	5.03764e+07	21806037	0	0	0	0	#DIV/0!	2.65368e+07	0
L	Q8IWX8	CHERP	3|4	7	3.5	2	0|0	1	1	1	1	1	9.97	35	0		3.40139e+06	3265961	1.24965e+07	7.31299e+06	0	0	0	0	#DIV/0!	6.61922e+06	0
L	Q8NCA5-1	FAM98A	3|4	7	3.5	2	0|0	1	1	1	1	1	9.97	35	0		17523181	1.29989e+07	2.77793e+07	2.74468e+07	0	0	0	0	#DIV/0!	2.1437e+07	0
L	Q92522	H1FX	3|4	7	3.5	2	0|0	1	1	1	1	1	9.97	35	0		72027343	72986761	134642843	1.30029e+08	0	0	0	0	#DIV/0!	1.02422e+08	0
L	Q96HS1-1	PGAM5	4|3	7	3.5	2	0|0	1	1	1	1	1	9.97	35	0		7.80269e+06	7416024	1.08504e+07	12071906	0	0	0	0	#DIV/0!	9.53526e+06	0
L	Q9UHX1-1	PUF60	3|4	7	3.5	2	0|0	1	1	1	1	1	9.97	35	0		1.33662e+07	11967786	19837963	1.75438e+07	0	0	0	0	#DIV/0!	1.5679e+07	0
L	O43175	PHGDH	3|3	6	3	2	0|0	1	1	1	1	1	9.97	30	0		7887845	10049971	6226934	6.64356e+06	0	0	0	0	#DIV/0!	7.70208e+06	0
L	P09234	SNRPC	3|3	6	3	2	0|0	1	1	1	1	1	9.97	30	0		170470268	162709896	2.25277e+08	215676904	0	0	0	0	#DIV/0!	1.93533e+08	0
L	P24534	EEF1B2	3|3	6	3	2	0|0	1	1	1	1	1	9.97	30	0		37917642	35625962	38179586	2.27141e+07	0	0	0	0	#DIV/0!	3.36093e+07	0
L	P36639-1	NUDT1	2|4	6	3	2	0|0	1	1	1	1	1	8.13	30	0		19283174	9134560	5.05521e+07	3.08852e+07	0	0	0	0	#DIV/0!	2.74637e+07	0
L	P55884-1	EIF3B	3|3	6	3	2	0|0	1	1	1	1	1	9.97	30	0		9.20353e+06	4804193	6.64694e+06	7299681	0	0	0	0	#DIV/0!	6.98858e+06	0
L	P61981	YWHAG	3|3	6	3	2	0|0	1	1	1	1	1	9.97	30	0		23482207	23504196	19069848	5727806	0	0	0	0	#DIV/0!	1.7946e+07	0
L	P62244	RPS15A	2|4	6	3	2	0|0	1	1	1	1	1	8.13	30	0		44011575	41788117	48452592	4.84533e+07	0	0	0	0	#DIV/0!	4.56764e+07	0
L	P62258-1	YWHAE	3|3	6	3	2	0|0	1	1	1	1	1	9.97	30	0		23326135	22372646	1.99078e+07	8.84647e+06	0	0	0	0	#DIV/0!	1.86133e+07	0
L	P62273-1	RPS29	4|2	6	3	2	0|0	1	1	1	1	1	8.13	30	0		80657906	5.67813e+07	190010848	189653120	0	0	0	0	#DIV/0!	1.29276e+08	0
L	P63104	YWHAZ	3|3	6	3	2	0|0	1	1	1	1	1	9.97	30	0		21065655	2.03752e+07	1.7257e+07	2405886	0	0	0	0	#DIV/0!	1.5276e+07	0
L	P63167	DYNLL1	3|3	6	3	2	0|0	1	1	1	1	1	9.97	30	0		32998298	17736634	4.56194e+07	64576750	0	0	0	0	#DIV/0!	4.02328e+07	0
L	P63220	RPS21	2|4	6	3	2	0|0	1	1	1	1	1	8.13	30	0		0	2.13785e+07	3.80845e+07	34376001	0	0	0	0	#DIV/0!	2.34598e+07	0
L	P78371-1	CCT2	3|3	6	3	2	0|0	1	1	1	1	1	9.97	30	0		6892988	5.55896e+06	5.14319e+06	2282562	0	0	0	0	#DIV/0!	4.96942e+06	0
L	P98175-1	RBM10	3|3	6	3	2	0|0	1	1	1	1	1	9.97	30	0		8494194	7.92292e+06	1.13515e+07	1.09692e+07	0	0	0	0	#DIV/0!	9.68445e+06	0
L	Q15459	SF3A1	3|3	6	3	2	0|0	1	1	1	1	1	9.97	30	0		1.08338e+07	1.03033e+07	6109410	1.08827e+07	0	0	0	0	#DIV/0!	9.5323e+06	0
L	Q16769-1	QPCT	2|4	6	3	2	0|0	1	1	1	1	1	8.13	30	0		4.65264e+06	5253342	6.6814e+06	8.05072e+06	0	0	0	0	#DIV/0!	6.15953e+06	0
L	Q9BU76-1	MMTAG2	2|4	6	3	2	0|0	1	1	1	1	1	8.13	30	0		22301068	15179316	2.3066e+07	2.30546e+07	0	0	0	0	#DIV/0!	2.09003e+07	0
L	Q9H853	TUBA4B	4|2	6	3	2	0|0	1	1	1	1	1	8.13	30	0		40539825	45546720	35726656	123421776	0	0	0	0	#DIV/0!	6.13087e+07	0
L	P04075	ALDOA	3|2	5	2.5	2	0|0	1	1	1	1	1	8.13	25	0		7223686	1.37214e+07	44222176	20840720	0	0	0	0	#DIV/0!	2.1502e+07	0
L	P04406	GAPDH	2|3	5	2.5	2	0|0	1	1	1	1	1	8.13	25	0		39936514	47588668	25145637	27460398	0	0	0	0	#DIV/0!	3.50328e+07	0
L	P05386	RPLP1	3|2	5	2.5	2	0|0	1	1	1	1	1	8.13	25	0		218612840	337464896	437444160	428488352	0	0	0	0	#DIV/0!	355502562	0
L	P28074-1	PSMB5	2|3	5	2.5	2	0|0	1	1	1	1	1	8.13	25	0		4857831	4999655	1.55943e+07	1.04731e+07	0	0	0	0	#DIV/0!	8.98122e+06	0
L	P30048	PRDX3	2|3	5	2.5	2	0|0	1	1	1	1	1	8.13	25	0		9.20123e+06	8.81025e+06	2.04344e+07	24590935	0	0	0	0	#DIV/0!	1.57592e+07	0
L	P47914	RPL29	2|3	5	2.5	2	0|0	1	1	1	1	1	8.13	25	0		6.69204e+06	7868960	1.17209e+07	1.65273e+07	0	0	0	0	#DIV/0!	1.07023e+07	0
L	P62304	SNRPE	2|3	5	2.5	2	0|0	1	1	1	1	1	8.13	25	0		1.43214e+07	13405856	41316544	52665396	0	0	0	0	#DIV/0!	3.04273e+07	0
L	P84103	SRSF3	2|3	5	2.5	2	0|0	1	1	1	1	1	8.13	25	0		31951066	35561471	1.72761e+07	4.35401e+06	0	0	0	0	#DIV/0!	2.22857e+07	0
L	Q08170	SRSF4	3|2	5	2.5	2	0|0	1	1	1	1	1	8.13	25	0		27285097	2.58718e+07	36717032	3.46218e+07	0	0	0	0	#DIV/0!	3.11239e+07	0
L	Q13247-1	SRSF6	3|2	5	2.5	2	0|0	1	1	1	1	1	8.13	25	0		27285097	2.58718e+07	36717032	3.46218e+07	0	0	0	0	#DIV/0!	3.11239e+07	0
L	Q8NAV1-1	PRPF38A	2|3	5	2.5	2	0|0	1	1	1	1	1	8.13	25	0		10487626	5287752	16228689	1.32433e+07	0	0	0	0	#DIV/0!	1.13118e+07	0
L	Q8NC51-1	SERBP1	3|2	5	2.5	2	0|0	1	1	1	1	1	8.13	25	0		6.78176e+06	9927191	1.0657e+07	16647349	0	0	0	0	#DIV/0!	11003325	0
L	Q8TAQ2-1	SMARCC2	2|3	5	2.5	2	0|0	1	1	1	1	1	8.13	25	0		14694849	8456553	9631209	9359006	0	0	0	0	#DIV/0!	1.05354e+07	0
L	Q92922	SMARCC1	2|3	5	2.5	2	0|0	1	1	1	1	1	8.13	25	0		14694849	8456553	13066522	9.55004e+06	0	0	0	0	#DIV/0!	1.1442e+07	0
L	Q96DI7	SNRNP40	2|3	5	2.5	2	0|0	1	1	1	1	1	8.13	25	0		6.97424e+06	3513077	11180596	8.4114e+06	0	0	0	0	#DIV/0!	7.51983e+06	0
L	Q9BWJ5	SF3B5	2|3	5	2.5	2	0|0	1	1	1	1	1	8.13	25	0		39213416	38396203	37931064	69001314	0	0	0	0	#DIV/0!	4.61355e+07	0
L	Q9UHR5-1	SAP30BP	2|3	5	2.5	2	0|0	1	1	1	1	1	8.13	25	0		30179578	1.77016e+07	22847116	2.37737e+07	0	0	0	0	#DIV/0!	23625505	0
L	O14818-1	PSMA7	2|2	4	2	2	0|0	1	1	1	1	1	8.13	20	0		7353676	6390100	11862905	9443816	0	0	0	0	#DIV/0!	8.76262e+06	0
L	P09012	SNRPA	2|2	4	2	2	0|0	1	1	1	1	1	8.13	20	0		3.71179e+07	0	0	3.99891e+07	0	0	0	0	#DIV/0!	1.92767e+07	0
L	P12270	TPR	2|2	4	2	2	0|0	1	1	1	1	1	8.13	20	0		0	2.96748e+06	6614366	0	0	0	0	0	#DIV/0!	2.39546e+06	0
L	P28066	PSMA5	2|2	4	2	2	0|0	1	1	1	1	1	8.13	20	0		4012013	3767774	1.02812e+07	1.03954e+07	0	0	0	0	#DIV/0!	7.11409e+06	0
L	P34932	HSPA4	2|2	4	2	2	0|0	1	1	1	1	1	8.13	20	0		5782740	1.93697e+07	1.17577e+07	10303043	0	0	0	0	#DIV/0!	1.18033e+07	0
L	P49327	FASN	2|2	4	2	2	0|0	1	1	1	1	1	8.13	20	0		2258564	8.43394e+06	9.42429e+06	5977658	0	0	0	0	#DIV/0!	6.52361e+06	0
L	P49368-1	CCT3	2|2	4	2	2	0|0	1	1	1	1	1	8.13	20	0		1.04335e+07	8.75657e+06	1.01597e+07	5363657	0	0	0	0	#DIV/0!	8.67836e+06	0
L	P55036-1	PSMD4	2|2	4	2	2	0|0	1	1	1	1	1	8.13	20	0		9339208	9099075	7.15458e+06	0	0	0	0	0	#DIV/0!	6.39821e+06	0
L	Q14240-1	EIF4A2	2|2	4	2	2	0|0	1	1	1	1	1	8.13	20	0		5324661	7160007	7.31699e+06	3.2661e+06	0	0	0	0	#DIV/0!	5766939	0
L	Q5JQF8	PABPC1L2B	2|2	4	2	2	0|0	1	1	1	1	1	8.13	20	0		90447938	171861008	106789173	8.89002e+07	0	0	0	0	#DIV/0!	1.145e+08	0
L	Q92614-1	MYO18A	13|1	14	7	2	0|0	0.5	1	0.5	1	0.5	6.1	70	0.01		37325768	1.778e+07	2635957	2478733	0	0	0	0	#DIV/0!
L	Q6WCQ1-1	MPRIP	10|1	11	5.5	2	0|0	0.5	1	0.5	1	0.5	6.1	55	0.01		1.60845e+07	16930111	3401447	0	0	0	0	0	#DIV/0!
L	56160532	NA_5	7|1	8	4	2	0|0	0.5	1	0.5	1	0.5	6.1	40	0.01		5.19101e+07	3.11275e+07	15102136	0	0	0	0	0	#DIV/0!
L	O43707	ACTN4	7|1	8	4	2	0|0	0.5	1	0.5	1	0.5	6.1	40	0.01		1.0196e+07	1.3443e+07	3143410	0	0	0	0	0	#DIV/0!
L	P62879	GNB2	8|0	8	4	2	0|0	0.5	1	0.5	1	0.5	3.59	40	0.01		32971600	3.48208e+07	0	0	0	0	0	0	#DIV/0!
L	P63096	GNAI1	7|1	8	4	2	0|0	0.5	1	0.5	1	0.5	6.1	40	0.01		6.99768e+07	71928922	3892186	0	0	0	0	0	#DIV/0!
L	O14654	IRS4	6|1	7	3.5	2	0|0	0.5	1	0.5	1	0.5	6.1	35	0.02		5.07825e+06	2.88083e+07	5459908	0	0	0	0	0	#DIV/0!
L	P04899-1	GNAI2	6|1	7	3.5	2	0|0	0.5	1	0.5	1	0.5	6.1	35	0.02		6.7891e+07	7.13812e+07	3892186	0	0	0	0	0	#DIV/0!
L	Q9UHB6-1	LIMA1	7|0	7	3.5	2	0|0	0.5	1	0.5	1	0.5	3.59	35	0.01		1.38418e+07	15793047	0	0	0	0	0	0	#DIV/0!
L	O94832	MYO1D	6|0	6	3	2	0|0	0.5	1	0.5	1	0.5	3.59	30	0.02		7.4631e+07	6.87952e+07	0	0	0	0	0	0	#DIV/0!
L	P35573-1	AGL	0|6	6	3	2	0|0	0.5	1	0.5	1	0.5	3.59	30	0.02		0	0	1.84459e+07	1.68567e+07	0	0	0	0	#DIV/0!
L	Q14126	DSG2	5|1	6	3	2	0|0	0.5	1	0.5	1	0.5	6.1	30	0.03		2.08958e+07	2.91686e+07	0	3998752	0	0	0	0	#DIV/0!
L	Q15029-1	EFTUD2	1|5	6	3	2	0|0	0.5	1	0.5	1	0.5	6.1	30	0.03		7906081	7113805	15848927	1.43468e+07	0	0	0	0	#DIV/0!
L	Q96C19	EFHD2	6|0	6	3	2	0|0	0.5	1	0.5	1	0.5	3.59	30	0.02		1.52249e+07	15423909	0	0	0	0	0	0	#DIV/0!
L	Q9Y224	C14orf166	0|6	6	3	2	0|0	0.5	1	0.5	1	0.5	3.59	30	0.02		0	0	2.66044e+07	2.75152e+07	0	0	0	0	#DIV/0!
L	P13987	CD59	4|1	5	2.5	2	0|0	0.5	1	0.5	1	0.5	6.1	25	0.04		1.72722e+07	15859873	3028058	2796147	0	0	0	0	#DIV/0!
L	P22087	FBL	1|4	5	2.5	2	0|0	0.5	1	0.5	1	0.5	6.1	25	0.04		3016275	0	1.1795e+07	1.2409e+07	0	0	0	0	#DIV/0!
L	P40939	HADHA	5|0	5	2.5	2	0|0	0.5	1	0.5	1	0.5	3.59	25	0.03		13682535	13215530	0	0	0	0	0	0	#DIV/0!
L	P47897	QARS	1|4	5	2.5	2	0|0	0.5	1	0.5	1	0.5	6.1	25	0.04		3623079	4077873	3602233	4.76426e+06	0	0	0	0	#DIV/0!
L	P62995-1	TRA2B	0|5	5	2.5	2	0|0	0.5	1	0.5	1	0.5	3.59	25	0.03		0	0	5.12265e+06	3314904	0	0	0	0	#DIV/0!
L	Q10570	CPSF1	1|4	5	2.5	2	0|0	0.5	1	0.5	1	0.5	6.1	25	0.04		0	5470784	1.04014e+07	5446933	0	0	0	0	#DIV/0!
L	Q69YQ0	SPECC1L	5|0	5	2.5	2	0|0	0.5	1	0.5	1	0.5	3.59	25	0.03		1.4476e+07	1.32324e+07	0	0	0	0	0	0	#DIV/0!
L	Q7RTV0	PHF5A	1|4	5	2.5	2	0|0	0.5	1	0.5	1	0.5	6.1	25	0.04		9039139	9968014	2.63249e+07	1.56988e+07	0	0	0	0	#DIV/0!
L	A8MWD9	SNRPGP15	1|3	4	2	2	0|0	0.5	1	0.5	1	0.5	6.1	20	0.05		9592475	0	27201439	2.65694e+07	0	0	0	0	#DIV/0!
L	O14974-1	PPP1R12A	4|0	4	2	2	0|0	0.5	1	0.5	1	0.5	3.59	20	0.04		1.34149e+07	13824668	0	0	0	0	0	0	#DIV/0!
L	O15020-1	SPTBN2	3|1	4	2	2	0|0	0.5	1	0.5	1	0.5	6.1	20	0.05		5.97644e+06	2.82873e+07	7537079	0	0	0	0	0	#DIV/0!
L	O43813	LANCL1	1|3	4	2	2	0|0	0.5	1	0.5	1	0.5	6.1	20	0.05		13157904	0	1.73331e+07	23263231	0	0	0	0	#DIV/0!
L	O60506-1	SYNCRIP	1|3	4	2	2	0|0	0.5	1	0.5	1	0.5	6.1	20	0.05		13955309	0	4.35725e+07	3.85349e+07	0	0	0	0	#DIV/0!
L	P04637-1	TP53	3|1	4	2	2	0|0	0.5	1	0.5	1	0.5	6.1	20	0.05		1.34896e+07	25905177	5613867	0	0	0	0	0	#DIV/0!
L	P07305-1	H1F0	3|1	4	2	2	0|0	0.5	1	0.5	1	0.5	6.1	20	0.05		9468725	5.64116e+06	1.12929e+07	0	0	0	0	0	#DIV/0!
L	P07948-2	LYN	4|0	4	2	2	0|0	0.5	1	0.5	1	0.5	3.59	20	0.04		8.36172e+06	8.31644e+06	0	0	0	0	0	0	#DIV/0!
L	P08865	RPSA	3|1	4	2	2	0|0	0.5	1	0.5	1	0.5	6.1	20	0.05		345057135	2.93054e+07	0	39329686	0	0	0	0	#DIV/0!
L	P09471-1	GNAO1	4|0	4	2	2	0|0	0.5	1	0.5	1	0.5	3.59	20	0.04		6.51719e+07	6.93504e+07	0	0	0	0	0	0	#DIV/0!
L	P11177-1	PDHB	1|3	4	2	2	0|0	0.5	1	0.5	1	0.5	6.1	20	0.05		0	78690928	1.19353e+08	117552694	0	0	0	0	#DIV/0!
L	P15531-1	NME1	1|3	4	2	2	0|0	0.5	1	0.5	1	0.5	6.1	20	0.05		0	5.66318e+06	12168968	6.79322e+06	0	0	0	0	#DIV/0!
L	P49756-1	RBM25	0|4	4	2	2	0|0	0.5	1	0.5	1	0.5	3.59	20	0.04		0	0	7564253	9.56977e+06	0	0	0	0	#DIV/0!
L	P52292	KPNA2	1|3	4	2	2	0|0	0.5	1	0.5	1	0.5	6.1	20	0.05		0	7001545	8602350	10585744	0	0	0	0	#DIV/0!
L	Q04637-1	EIF4G1	1|3	4	2	2	0|0	0.5	1	0.5	1	0.5	6.1	20	0.05		3966267	0	4.36972e+06	4511994	0	0	0	0	#DIV/0!
L	Q04837	SSBP1	1|3	4	2	2	0|0	0.5	1	0.5	1	0.5	6.1	20	0.05		13853944	13803412	16677794	1.27866e+07	0	0	0	0	#DIV/0!
L	Q13200	PSMD2	3|1	4	2	2	0|0	0.5	1	0.5	1	0.5	6.1	20	0.05		4786464	4.62927e+06	0	8629164	0	0	0	0	#DIV/0!
L	Q13347	EIF3I	1|3	4	2	2	0|0	0.5	1	0.5	1	0.5	6.1	20	0.05		14416339	0	2.56622e+07	0	0	0	0	0	#DIV/0!
L	Q14152	EIF3A	4|0	4	2	2	0|0	0.5	1	0.5	1	0.5	3.59	20	0.04		705529	717868	0	0	0	0	0	0	#DIV/0!
L	Q14839-1	CHD4	1|3	4	2	2	0|0	0.5	1	0.5	1	0.5	6.1	20	0.05		4978355	0	6846875	5458694	0	0	0	0	#DIV/0!
L	Q6P5R6	RPL22L1	1|3	4	2	2	0|0	0.5	1	0.5	1	0.5	6.1	20	0.05		2710041	0	1.37519e+07	15396444	0	0	0	0	#DIV/0!
L	Q86YP4-1	GATAD2A	1|3	4	2	2	0|0	0.5	1	0.5	1	0.5	6.1	20	0.05		1.03519e+07	0	7.29849e+06	6871339	0	0	0	0	#DIV/0!
L	Q969Q0	RPL36AL	1|3	4	2	2	0|0	0.5	1	0.5	1	0.5	6.1	20	0.05		0	2.33362e+06	3.02664e+06	1.91512e+07	0	0	0	0	#DIV/0!
L	Q96I25	RBM17	1|3	4	2	2	0|0	0.5	1	0.5	1	0.5	6.1	20	0.05		9.54903e+06	0	1.37517e+07	1.4669e+07	0	0	0	0	#DIV/0!
L	Q96N67-1	DOCK7	4|0	4	2	2	0|0	0.5	1	0.5	1	0.5	3.59	20	0.04		6.06263e+06	7.15263e+06	0	0	0	0	0	0	#DIV/0!
L	Q9HCN8	SDF2L1	1|3	4	2	2	0|0	0.5	1	0.5	1	0.5	6.1	20	0.05		21900322	18820698	26329260	1.55549e+07	0	0	0	0	#DIV/0!
L	Q9NYL9	TMOD3	3|1	4	2	2	0|0	0.5	1	0.5	1	0.5	6.1	20	0.05		9586075	1.241e+07	0	9495718	0	0	0	0	#DIV/0!
L	A7E2Y1-1	MYH7B	2|1	3	1.5	2	0|0	0.5	1	0.5	1	0.5	6.1	15	0.11		2.83905e+07	7472515	19929880	0	0	0	0	0	#DIV/0!
L	LargeT_SV40	NA_9	2|1	3	1.5	2	0|0	0.5	1	0.5	1	0.5	6.1	15	0.11		2.31067e+07	19822370	5018366	4601660	0	0	0	0	#DIV/0!
L	O60783	MRPS14	1|2	3	1.5	2	0|0	0.5	1	0.5	1	0.5	6.1	15	0.11		2648373	0	3817644	3843927	0	0	0	0	#DIV/0!
L	O75643-1	SNRNP200	0|3	3	1.5	2	0|0	0.5	1	0.5	1	0.5	3.59	15	0.05		0	0	9538754	4.76305e+08	0	0	0	0	#DIV/0!
L	O94776	MTA2	1|2	3	1.5	2	0|0	0.5	1	0.5	1	0.5	6.1	15	0.11		0	8776996	5.23956e+07	0	0	0	0	0	#DIV/0!
L	P05023-1	ATP1A1	2|1	3	1.5	2	0|0	0.5	1	0.5	1	0.5	6.1	15	0.11		7627176	5690580	5227859	0	0	0	0	0	#DIV/0!
L	P06730-1	EIF4E	2|1	3	1.5	2	0|0	0.5	1	0.5	1	0.5	6.1	15	0.11		1613989	1916917	2.11237e+07	0	0	0	0	0	#DIV/0!
L	P06733-1	ENO1	3|0	3	1.5	2	0|0	0.5	1	0.5	1	0.5	3.59	15	0.05		8200909	7.05572e+06	0	0	0	0	0	0	#DIV/0!
L	P10809	HSPD1	2|1	3	1.5	2	0|0	0.5	1	0.5	1	0.5	6.1	15	0.11		28344374	23912447	9.85612e+06	0	0	0	0	0	#DIV/0!
L	P14618-1	PKM	1|2	3	1.5	2	0|0	0.5	1	0.5	1	0.5	6.1	15	0.11		14614669	16393676	13758308	13671111	0	0	0	0	#DIV/0!
L	P21127-1	CDK11B	0|3	3	1.5	2	0|0	0.5	1	0.5	1	0.5	3.59	15	0.05		0	0	8.43286e+06	1.98661e+07	0	0	0	0	#DIV/0!
L	P31040	SDHA	0|3	3	1.5	2	0|0	0.5	1	0.5	1	0.5	3.59	15	0.05		0	0	4980364	2.62485e+06	0	0	0	0	#DIV/0!
L	P32119-1	PRDX2	1|2	3	1.5	2	0|0	0.5	1	0.5	1	0.5	6.1	15	0.11		0	44781548	44308057	67555896	0	0	0	0	#DIV/0!
L	P36957	DLST	1|2	3	1.5	2	0|0	0.5	1	0.5	1	0.5	6.1	15	0.11		29616834	32907230	2.07599e+07	27029914	0	0	0	0	#DIV/0!
L	P39687	ANP32A	3|0	3	1.5	2	0|0	0.5	1	0.5	1	0.5	3.59	15	0.05		20345978	1.64266e+07	0	0	0	0	0	0	#DIV/0!
L	P47756-1	CAPZB	3|0	3	1.5	2	0|0	0.5	1	0.5	1	0.5	3.59	15	0.05		2.46785e+06	3.49579e+06	0	0	0	0	0	0	#DIV/0!
L	P49458-1	SRP9	1|2	3	1.5	2	0|0	0.5	1	0.5	1	0.5	6.1	15	0.11		0	4481447	12704420	13912879	0	0	0	0	#DIV/0!
L	P50990	CCT8	1|2	3	1.5	2	0|0	0.5	1	0.5	1	0.5	6.1	15	0.11		1.11717e+07	0	20299918	21809440	0	0	0	0	#DIV/0!
L	P50991	CCT4	1|2	3	1.5	2	0|0	0.5	1	0.5	1	0.5	6.1	15	0.11		21216686	0	1.07731e+07	0	0	0	0	0	#DIV/0!
L	P51665	PSMD7	2|1	3	1.5	2	0|0	0.5	1	0.5	1	0.5	6.1	15	0.11		0	4.30144e+06	5593067	5831112	0	0	0	0	#DIV/0!
L	P55084	HADHB	3|0	3	1.5	2	0|0	0.5	1	0.5	1	0.5	3.59	15	0.05		1.44662e+07	1.56685e+07	0	0	0	0	0	0	#DIV/0!
L	P62826	RAN	1|2	3	1.5	2	0|0	0.5	1	0.5	1	0.5	6.1	15	0.11		0	4.99507e+06	6.65826e+06	5974313	0	0	0	0	#DIV/0!
L	P62857	RPS28	1|2	3	1.5	2	0|0	0.5	1	0.5	1	0.5	6.1	15	0.11		161270560	0	84338355	76987287	0	0	0	0	#DIV/0!
L	P82909	MRPS36	1|2	3	1.5	2	0|0	0.5	1	0.5	1	0.5	6.1	15	0.11		0	7.59735e+06	7.77429e+06	0	0	0	0	0	#DIV/0!
L	Q05519-1	SRSF11	1|2	3	1.5	2	0|0	0.5	1	0.5	1	0.5	6.1	15	0.11		6604535	0	1.28532e+07	9.69277e+06	0	0	0	0	#DIV/0!
L	Q09028-1	RBBP4	0|3	3	1.5	2	0|0	0.5	1	0.5	1	0.5	3.59	15	0.05		0	0	1.90913e+07	3638832	0	0	0	0	#DIV/0!
L	Q13263-1	TRIM28	3|0	3	1.5	2	0|0	0.5	1	0.5	1	0.5	3.59	15	0.05		2.23288e+07	1.74344e+07	0	0	0	0	0	0	#DIV/0!
L	Q13547	HDAC1	0|3	3	1.5	2	0|0	0.5	1	0.5	1	0.5	3.59	15	0.05		0	0	15130489	1.85245e+07	0	0	0	0	#DIV/0!
L	Q13561-1	DCTN2	1|2	3	1.5	2	0|0	0.5	1	0.5	1	0.5	6.1	15	0.11		0	21626622	1.25667e+07	1.49133e+07	0	0	0	0	#DIV/0!
L	Q15084-1	PDIA6	1|2	3	1.5	2	0|0	0.5	1	0.5	1	0.5	6.1	15	0.11		0	1782644	6859419	11747154	0	0	0	0	#DIV/0!
L	Q15287-1	RNPS1	2|1	3	1.5	2	0|0	0.5	1	0.5	1	0.5	6.1	15	0.11		20977946	20886140	23020454	23130986	0	0	0	0	#DIV/0!
L	Q15366-1	PCBP2	1|2	3	1.5	2	0|0	0.5	1	0.5	1	0.5	6.1	15	0.11		1077042	0	21809121	35153818	0	0	0	0	#DIV/0!
L	Q15436	SEC23A	0|3	3	1.5	2	0|0	0.5	1	0.5	1	0.5	3.59	15	0.05		0	0	6.38353e+06	7.97075e+06	0	0	0	0	#DIV/0!
L	Q16626	MEA1	1|2	3	1.5	2	0|0	0.5	1	0.5	1	0.5	6.1	15	0.11		20655426	21021702	17574246	30844952	0	0	0	0	#DIV/0!
L	Q6P2Q9	PRPF8	0|3	3	1.5	2	0|0	0.5	1	0.5	1	0.5	3.59	15	0.05		0	0	9.40375e+06	17744928	0	0	0	0	#DIV/0!
L	Q6ZN17-1	LIN28B	1|2	3	1.5	2	0|0	0.5	1	0.5	1	0.5	6.1	15	0.11		0	8363730	7672391	5.30553e+06	0	0	0	0	#DIV/0!
L	Q7L4I2-1	RSRC2	1|2	3	1.5	2	0|0	0.5	1	0.5	1	0.5	6.1	15	0.11		0	2195687	1822931	3795710	0	0	0	0	#DIV/0!
L	Q8IX12-1	CCAR1	1|2	3	1.5	2	0|0	0.5	1	0.5	1	0.5	6.1	15	0.11		0	3632830	7466341	5.31863e+06	0	0	0	0	#DIV/0!
L	Q8WUZ0-1	BCL7C	1|2	3	1.5	2	0|0	0.5	1	0.5	1	0.5	6.1	15	0.11		0	1.03711e+07	1.7988e+07	16693280	0	0	0	0	#DIV/0!
L	Q92688-1	ANP32B	3|0	3	1.5	2	0|0	0.5	1	0.5	1	0.5	3.59	15	0.05		2.67115e+07	1.79582e+07	0	0	0	0	0	0	#DIV/0!
L	Q99459	CDC5L	1|2	3	1.5	2	0|0	0.5	1	0.5	1	0.5	6.1	15	0.11		7868470	0	8912599	13307448	0	0	0	0	#DIV/0!
L	Q99613	EIF3C	3|0	3	1.5	2	0|0	0.5	1	0.5	1	0.5	3.59	15	0.05		19554293	13168617	0	0	0	0	0	0	#DIV/0!
L	Q9GZT3	SLIRP	1|2	3	1.5	2	0|0	0.5	1	0.5	1	0.5	6.1	15	0.11		0	4969240	1.3151e+07	5904844	0	0	0	0	#DIV/0!
L	Q9H0D6-1	XRN2	1|2	3	1.5	2	0|0	0.5	1	0.5	1	0.5	6.1	15	0.11		0	5.44459e+06	7.21992e+06	6828770	0	0	0	0	#DIV/0!
L	Q9HCJ0-1	TNRC6C	1|2	3	1.5	2	0|0	0.5	1	0.5	1	0.5	6.1	15	0.11		15985238	0	6251532	4.39293e+06	0	0	0	0	#DIV/0!
L	Q9P0K7-1	RAI14	3|0	3	1.5	2	0|0	0.5	1	0.5	1	0.5	3.59	15	0.05		17103785	6630956	0	0	0	0	0	0	#DIV/0!
L	Q9ULV4	CORO1C	3|0	3	1.5	2	0|0	0.5	1	0.5	1	0.5	3.59	15	0.05		6152472	8.1068e+06	0	0	0	0	0	0	#DIV/0!
L	Q9Y4I1-1	MYO5A	3|0	3	1.5	2	0|0	0.5	1	0.5	1	0.5	3.59	15	0.05		4.65761e+06	4.64555e+06	0	0	0	0	0	0	#DIV/0!
L	O00161-1	SNAP23	2|0	2	1	2	0|0	0.5	1	0.5	1	0.5	3.59	10	0.11		3.78455e+06	2755097	0	0	0	0	0	0	#DIV/0!
L	O75821	EIF3G	0|2	2	1	2	0|0	0.5	1	0.5	1	0.5	3.59	10	0.11		0	0	4526947	4223355	0	0	0	0	#DIV/0!
L	P02786	TFRC	0|2	2	1	2	0|0	0.5	1	0.5	1	0.5	3.59	10	0.11		0	0	5513008	0	0	0	0	0	#DIV/0!
L	P06280	GLA	0|2	2	1	2	0|0	0.5	1	0.5	1	0.5	3.59	10	0.11		0	0	1.43886e+07	11944184	0	0	0	0	#DIV/0!
L	P07947	YES1	2|0	2	1	2	0|0	0.5	1	0.5	1	0.5	3.59	10	0.11		0	9.0798e+06	0	0	0	0	0	0	#DIV/0!
L	P08559-1	PDHA1	2|0	2	1	2	0|0	0.5	1	0.5	1	0.5	3.59	10	0.11		0	1.23084e+07	0	0	0	0	0	0	#DIV/0!
L	P09622	DLD	2|0	2	1	2	0|0	0.5	1	0.5	1	0.5	3.59	10	0.11		0	4113180	0	0	0	0	0	0	#DIV/0!
L	P43243-1	MATR3	0|2	2	1	2	0|0	0.5	1	0.5	1	0.5	3.59	10	0.11		0	0	6062720	4358909	0	0	0	0	#DIV/0!
L	P51532-1	SMARCA4	0|2	2	1	2	0|0	0.5	1	0.5	1	0.5	3.59	10	0.11		0	0	3022564	3.93844e+06	0	0	0	0	#DIV/0!
L	P52815	MRPL12	0|2	2	1	2	0|0	0.5	1	0.5	1	0.5	3.59	10	0.11		0	0	6151753	470850	0	0	0	0	#DIV/0!
L	P61964	WDR5	2|0	2	1	2	0|0	0.5	1	0.5	1	0.5	3.59	10	0.11		9829302	1.28302e+07	0	0	0	0	0	0	#DIV/0!
L	P62195	PSMC5	0|2	2	1	2	0|0	0.5	1	0.5	1	0.5	3.59	10	0.11		0	0	1972804	1595420	0	0	0	0	#DIV/0!
L	P82933	MRPS9	0|2	2	1	2	0|0	0.5	1	0.5	1	0.5	3.59	10	0.11		0	0	223233152	13646341	0	0	0	0	#DIV/0!
L	Q13409-1	DYNC1I2	2|0	2	1	2	0|0	0.5	1	0.5	1	0.5	3.59	10	0.11		1.91151e+06	2146008	0	0	0	0	0	0	#DIV/0!
L	Q13595-1	TRA2A	2|0	2	1	2	0|0	0.5	1	0.5	1	0.5	3.59	10	0.11		7853284	17839688	0	0	0	0	0	0	#DIV/0!
L	Q58FF6	HSP90AB4P	2|0	2	1	2	0|0	0.5	1	0.5	1	0.5	3.59	10	0.11		6142921	2876053	0	0	0	0	0	0	#DIV/0!
L	Q5VT25-1	CDC42BPA	2|0	2	1	2	0|0	0.5	1	0.5	1	0.5	3.59	10	0.11		4.43956e+06	5634417	0	0	0	0	0	0	#DIV/0!
L	Q86X55-1	CARM1	0|2	2	1	2	0|0	0.5	1	0.5	1	0.5	3.59	10	0.11		0	0	4844633	2728836	0	0	0	0	#DIV/0!
L	Q8WVK2	SNRNP27	0|2	2	1	2	0|0	0.5	1	0.5	1	0.5	3.59	10	0.11		0	0	6.45081e+06	5.29405e+06	0	0	0	0	#DIV/0!
L	Q92665	MRPS31	0|2	2	1	2	0|0	0.5	1	0.5	1	0.5	3.59	10	0.11		0	0	129498307	5.83581e+06	0	0	0	0	#DIV/0!
L	Q96EP5-1	DAZAP1	0|2	2	1	2	0|0	0.5	1	0.5	1	0.5	3.59	10	0.11		0	0	7.51122e+06	9211750	0	0	0	0	#DIV/0!
L	Q99832-1	CCT7	2|0	2	1	2	0|0	0.5	1	0.5	1	0.5	3.59	10	0.11		4975205	2677057	0	0	0	0	0	0	#DIV/0!
L	Q99873-1	PRMT1	0|2	2	1	2	0|0	0.5	1	0.5	1	0.5	3.59	10	0.11		0	0	5007323	4846953	0	0	0	0	#DIV/0!
L	Q9NWB6-1	ARGLU1	0|2	2	1	2	0|0	0.5	1	0.5	1	0.5	3.59	10	0.11		0	0	1.79175e+07	20173251	0	0	0	0	#DIV/0!
L	Q9NX20	MRPL16	0|2	2	1	2	0|0	0.5	1	0.5	1	0.5	3.59	10	0.11		0	0	3.55867e+06	1915677	0	0	0	0	#DIV/0!
L	Q9P0M9	MRPL27	0|2	2	1	2	0|0	0.5	1	0.5	1	0.5	3.59	10	0.11		0	0	6367538	6.92151e+06	0	0	0	0	#DIV/0!
L	Q9UKV3-1	ACIN1	0|2	2	1	2	0|0	0.5	1	0.5	1	0.5	3.59	10	0.11		0	0	5051358	6.66111e+06	0	0	0	0	#DIV/0!
L	Q9Y2Q9	MRPS28	0|2	2	1	2	0|0	0.5	1	0.5	1	0.5	3.59	10	0.11		0	0	1.25493e+07	0	0	0	0	0	#DIV/0!
L	Q9Y2R9	MRPS7	0|2	2	1	2	0|0	0.5	1	0.5	1	0.5	3.59	10	0.11		0	0	3652756	5.87267e+06	0	0	0	0	#DIV/0!
L	Q9Y608-1	LRRFIP2	2|0	2	1	2	0|0	0.5	1	0.5	1	0.5	3.59	10	0.11		30019636	17431562	0	0	0	0	0	0	#DIV/0!
L	O15371	EIF3D	1|1	2	1	2	0|0	0	0	0	0	0	6.1	10	0.19		4240829	0	0	5483819	0	0	0	0	#DIV/0!
L	P09417	QDPR	1|1	2	1	2	0|0	0	0	0	0	0	6.1	10	0.19		0	3709394	4643782	6222192	0	0	0	0	#DIV/0!
L	P10599	TXN	1|1	2	1	2	0|0	0	0	0	0	0	6.1	10	0.19		0	15412500	15896397	17147064	0	0	0	0	#DIV/0!
L	P12268	IMPDH2	1|1	2	1	2	0|0	0	0	0	0	0	6.1	10	0.19		33478850	0	0	8258535	0	0	0	0	#DIV/0!
L	P12956	XRCC6	1|1	2	1	2	0|0	0	0	0	0	0	6.1	10	0.19		0	2228023	10074988	0	0	0	0	0	#DIV/0!
L	P14136-1	GFAP	1|1	2	1	2	0|0	0	0	0	0	0	6.1	10	0.19		1.42832e+07	0	0	461462	0	0	0	0	#DIV/0!
L	P30049	ATP5D	1|1	2	1	2	0|0	0	0	0	0	0	6.1	10	0.19		4017336	2841017	5075582	4811932	0	0	0	0	#DIV/0!
L	P31689	DNAJA1	1|1	2	1	2	0|0	0	0	0	0	0	6.1	10	0.19		6932643	7713630	9418305	9409218	0	0	0	0	#DIV/0!
L	P31946-1	YWHAB	1|1	2	1	2	0|0	0	0	0	0	0	6.1	10	0.19		0	28573253	2.34792e+07	0	0	0	0	0	#DIV/0!
L	P36873-1	PPP1CC	1|1	2	1	2	0|0	0	0	0	0	0	6.1	10	0.19		14418551	13730102	3010006	0	0	0	0	0	#DIV/0!
L	P37108	SRP14	1|1	2	1	2	0|0	0	0	0	0	0	6.1	10	0.19		15325383	5290282	15151364	20354214	0	0	0	0	#DIV/0!
L	P41252	IARS	1|1	2	1	2	0|0	0	0	0	0	0	6.1	10	0.19		0	7475753	5.16742e+06	0	0	0	0	0	#DIV/0!
L	P48047	ATP5O	1|1	2	1	2	0|0	0	0	0	0	0	6.1	10	0.19		7062447	0	7464850	0	0	0	0	0	#DIV/0!
L	P52272-1	HNRNPM	1|1	2	1	2	0|0	0	0	0	0	0	6.1	10	0.19		0	1.97798e+07	26100112	0	0	0	0	0	#DIV/0!
L	P55072	VCP	1|1	2	1	2	0|0	0	0	0	0	0	6.1	10	0.19		9705110	9592674	7708095	8471004	0	0	0	0	#DIV/0!
L	P60900	PSMA6	1|1	2	1	2	0|0	0	0	0	0	0	6.1	10	0.19		0	10092085	12169269	11875910	0	0	0	0	#DIV/0!
L	P61604	HSPE1	1|1	2	1	2	0|0	0	0	0	0	0	6.1	10	0.19		13191097	14270326	8593734	8195010	0	0	0	0	#DIV/0!
L	P62699	YPEL5	1|1	2	1	2	0|0	0	0	0	0	0	6.1	10	0.19		9911519	2330227	3808729	4090523	0	0	0	0	#DIV/0!
L	P63010-1	AP2B1	1|1	2	1	2	0|0	0	0	0	0	0	6.1	10	0.19		4658629	5278403	0	5900173	0	0	0	0	#DIV/0!
L	Q07065	CKAP4	1|1	2	1	2	0|0	0	0	0	0	0	6.1	10	0.19		0	4678711	0	3010736	0	0	0	0	#DIV/0!
L	Q12874	SF3A3	1|1	2	1	2	0|0	0	0	0	0	0	6.1	10	0.19		0	4828835	8348630	7471627	0	0	0	0	#DIV/0!
L	Q13155	AIMP2	1|1	2	1	2	0|0	0	0	0	0	0	6.1	10	0.19		0	2.13762e+06	0	2.69025e+07	0	0	0	0	#DIV/0!
L	Q13162	PRDX4	1|1	2	1	2	0|0	0	0	0	0	0	6.1	10	0.19		6385383	0	0	7.67761e+06	0	0	0	0	#DIV/0!
L	Q13428-1	TCOF1	1|1	2	1	2	0|0	0	0	0	0	0	6.1	10	0.19		15130286	16306496	25942072	25958104	0	0	0	0	#DIV/0!
L	Q13573	SNW1	1|1	2	1	2	0|0	0	0	0	0	0	6.1	10	0.19		4601072	0	7875545	8702664	0	0	0	0	#DIV/0!
L	Q15427	SF3B4	1|1	2	1	2	0|0	0	0	0	0	0	6.1	10	0.19		11027154	11369547	18094778	17389756	0	0	0	0	#DIV/0!
L	Q969G3-1	SMARCE1	1|1	2	1	2	0|0	0	0	0	0	0	6.1	10	0.19		6150387	7844151	0	1698848	0	0	0	0	#DIV/0!
L	Q96EL3	MRPL53	1|1	2	1	2	0|0	0	0	0	0	0	6.1	10	0.19		0	4748497	9833788	10075304	0	0	0	0	#DIV/0!
L	Q9P2E9-1	RRBP1	1|1	2	1	2	0|0	0	0	0	0	0	6.1	10	0.19		7758569	0	9217306	0	0	0	0	0	#DIV/0!
L	Q9UBB5-1	MBD2	1|1	2	1	2	0|0	0	0	0	0	0	6.1	10	0.19		543403	0	0	4435619	0	0	0	0	#DIV/0!
L	Q9UN86-1	G3BP2	1|1	2	1	2	0|0	0	0	0	0	0	6.1	10	0.19		3401485	0	4422800	0	0	0	0	0	#DIV/0!
L	Q9Y5X1	SNX9	1|1	2	1	2	0|0	0	0	0	0	0	6.1	10	0.19		0	9041018	9705596	0	0	0	0	0	#DIV/0!
L	86440168	NA_10	1|0	1	0.5	2	0|0	0	0	0	0	0	3.59	5	0.19		0	11515086	0	0	0	0	0	0	#DIV/0!
L	B2RPK0	HMGB1P1	1|0	1	0.5	2	0|0	0	0	0	0	0	3.59	5	0.19		15430462	0	0	0	0	0	0	0	#DIV/0!
L	B2RTY4-1	MYO9A	0|1	1	0.5	2	0|0	0	0	0	0	0	3.59	5	0.19		0	0	0	1.52505e+07	0	0	0	0	#DIV/0!
L	O00303	EIF3F	1|0	1	0.5	2	0|0	0	0	0	0	0	3.59	5	0.19		9559449	8535600	0	0	0	0	0	0	#DIV/0!
L	O00483	NDUFA4	0|1	1	0.5	2	0|0	0	0	0	0	0	3.59	5	0.19		0	0	9407908	0	0	0	0	0	#DIV/0!
L	O00764-1	PDXK	0|1	1	0.5	2	0|0	0	0	0	0	0	3.59	5	0.19		0	0	3321812	2959587	0	0	0	0	#DIV/0!
L	O14773-1	TPP1	0|1	1	0.5	2	0|0	0	0	0	0	0	3.59	5	0.19		0	0	9029952	8345568	0	0	0	0	#DIV/0!
L	O43148-1	RNMT	0|1	1	0.5	2	0|0	0	0	0	0	0	3.59	5	0.19		0	0	11047260	0	0	0	0	0	#DIV/0!
L	O43324	EEF1E1	1|0	1	0.5	2	0|0	0	0	0	0	0	3.59	5	0.19		13197129	7254632	0	0	0	0	0	0	#DIV/0!
L	O60832-1	DKC1	0|1	1	0.5	2	0|0	0	0	0	0	0	3.59	5	0.19		0	0	5373980	0	0	0	0	0	#DIV/0!
L	O60869-1	EDF1	1|0	1	0.5	2	0|0	0	0	0	0	0	3.59	5	0.19		10276352	0	0	0	0	0	0	0	#DIV/0!
L	O75494-1	SRSF10	0|1	1	0.5	2	0|0	0	0	0	0	0	3.59	5	0.19		0	0	0	32223912	0	0	0	0	#DIV/0!
L	O76021	RSL1D1	0|1	1	0.5	2	0|0	0	0	0	0	0	3.59	5	0.19		0	0	0	5339573	0	0	0	0	#DIV/0!
L	O94906-1	PRPF6	0|1	1	0.5	2	0|0	0	0	0	0	0	3.59	5	0.19		0	0	9012676	8270391	0	0	0	0	#DIV/0!
L	O95232-1	LUC7L3	1|0	1	0.5	2	0|0	0	0	0	0	0	3.59	5	0.19		1307525	0	0	0	0	0	0	0	#DIV/0!
L	O95793-1	STAU1	0|1	1	0.5	2	0|0	0	0	0	0	0	3.59	5	0.19		0	0	0	3.66715e+06	0	0	0	0	#DIV/0!
L	P04040	CAT	0|1	1	0.5	2	0|0	0	0	0	0	0	3.59	5	0.19		0	0	4222108	0	0	0	0	0	#DIV/0!
L	P05455	SSB	0|1	1	0.5	2	0|0	0	0	0	0	0	3.59	5	0.19		0	0	10346394	14026378	0	0	0	0	#DIV/0!
L	P05976-1	MYL1	1|0	1	0.5	2	0|0	0	0	0	0	0	3.59	5	0.19		0	44455956	0	0	0	0	0	0	#DIV/0!
L	P06396-2	GSN	1|0	1	0.5	2	0|0	0	0	0	0	0	3.59	5	0.19		0	2.95769e+06	0	0	0	0	0	0	#DIV/0!
L	P07195	LDHB	1|0	1	0.5	2	0|0	0	0	0	0	0	3.59	5	0.19		4699446	4665330	0	0	0	0	0	0	#DIV/0!
L	P07197	NEFM	1|0	1	0.5	2	0|0	0	0	0	0	0	3.59	5	0.19		66062609	0	0	0	0	0	0	0	#DIV/0!
L	P08253-1	MMP2	0|1	1	0.5	2	0|0	0	0	0	0	0	3.59	5	0.19		0	0	12560885	0	0	0	0	0	#DIV/0!
L	P09972	ALDOC	0|1	1	0.5	2	0|0	0	0	0	0	0	3.59	5	0.19		0	0	9808041	0	0	0	0	0	#DIV/0!
L	P11387	TOP1	0|1	1	0.5	2	0|0	0	0	0	0	0	3.59	5	0.19		0	0	1072008	0	0	0	0	0	#DIV/0!
L	P12036-1	NEFH	1|0	1	0.5	2	0|0	0	0	0	0	0	3.59	5	0.19		0	593512	0	0	0	0	0	0	#DIV/0!
L	P12532-1	CKMT1A	0|1	1	0.5	2	0|0	0	0	0	0	0	3.59	5	0.19		0	0	16686848	0	0	0	0	0	#DIV/0!
L	P13639	EEF2	1|0	1	0.5	2	0|0	0	0	0	0	0	3.59	5	0.19		6121210	8088770	0	0	0	0	0	0	#DIV/0!
L	P13929-1	ENO3	1|0	1	0.5	2	0|0	0	0	0	0	0	3.59	5	0.19		7978038	0	0	0	0	0	0	0	#DIV/0!
L	P14923	JUP	1|0	1	0.5	2	0|0	0	0	0	0	0	3.59	5	0.19		4673765	0	0	0	0	0	0	0	#DIV/0!
L	P17812	CTPS1	0|1	1	0.5	2	0|0	0	0	0	0	0	3.59	5	0.19		0	0	2634145	0	0	0	0	0	#DIV/0!
L	P23528	CFL1	1|0	1	0.5	2	0|0	0	0	0	0	0	3.59	5	0.19		0	8451759	0	0	0	0	0	0	#DIV/0!
L	P24752	ACAT1	0|1	1	0.5	2	0|0	0	0	0	0	0	3.59	5	0.19		0	0	1.53417e+08	0	0	0	0	0	#DIV/0!
L	P26232-1	CTNNA2	1|0	1	0.5	2	0|0	0	0	0	0	0	3.59	5	0.19		0	2443256	0	0	0	0	0	0	#DIV/0!
L	P26599-1	PTBP1	1|0	1	0.5	2	0|0	0	0	0	0	0	3.59	5	0.19		11474942	7888580	0	0	0	0	0	0	#DIV/0!
L	P27824	CANX	1|0	1	0.5	2	0|0	0	0	0	0	0	3.59	5	0.19		0	2123737	0	0	0	0	0	0	#DIV/0!
L	P29558-1	RBMS1	0|1	1	0.5	2	0|0	0	0	0	0	0	3.59	5	0.19		0	0	12688562	11019846	0	0	0	0	#DIV/0!
L	P31483-1	TIA1	0|1	1	0.5	2	0|0	0	0	0	0	0	3.59	5	0.19		0	0	4128217	0	0	0	0	0	#DIV/0!
L	P33316-2	DUT	0|1	1	0.5	2	0|0	0	0	0	0	0	3.59	5	0.19		0	0	6638899	0	0	0	0	0	#DIV/0!
L	P35030-1	PRSS3	0|1	1	0.5	2	0|0	0	0	0	0	0	3.59	5	0.19		0	0	19230760	2739258	0	0	0	0	#DIV/0!
L	P35222-1	CTNNB1	1|0	1	0.5	2	0|0	0	0	0	0	0	3.59	5	0.19		1911208	0	0	0	0	0	0	0	#DIV/0!
L	P35232	PHB	0|1	1	0.5	2	0|0	0	0	0	0	0	3.59	5	0.19		0	0	29078364	0	0	0	0	0	#DIV/0!
L	P40227	CCT6A	1|0	1	0.5	2	0|0	0	0	0	0	0	3.59	5	0.19		19591019	0	0	0	0	0	0	0	#DIV/0!
L	P42696-1	RBM34	0|1	1	0.5	2	0|0	0	0	0	0	0	3.59	5	0.19		0	0	4637712	5448290	0	0	0	0	#DIV/0!
L	P43686-1	PSMC4	0|1	1	0.5	2	0|0	0	0	0	0	0	3.59	5	0.19		0	0	1473547	0	0	0	0	0	#DIV/0!
L	P46087-1	NOP2	0|1	1	0.5	2	0|0	0	0	0	0	0	3.59	5	0.19		0	0	5639966	0	0	0	0	0	#DIV/0!
L	P48643	CCT5	0|1	1	0.5	2	0|0	0	0	0	0	0	3.59	5	0.19		0	0	4590075	0	0	0	0	0	#DIV/0!
L	P49720	PSMB3	1|0	1	0.5	2	0|0	0	0	0	0	0	3.59	5	0.19		0	6192859	0	0	0	0	0	0	#DIV/0!
L	P49721	PSMB2	1|0	1	0.5	2	0|0	0	0	0	0	0	3.59	5	0.19		9618214	59128072	0	0	0	0	0	0	#DIV/0!
L	P52298-1	NCBP2	0|1	1	0.5	2	0|0	0	0	0	0	0	3.59	5	0.19		0	0	21531106	24249288	0	0	0	0	#DIV/0!
L	P53999	SUB1	0|1	1	0.5	2	0|0	0	0	0	0	0	3.59	5	0.19		0	0	1.13585e+07	0	0	0	0	0	#DIV/0!
L	P54136-1	RARS	0|1	1	0.5	2	0|0	0	0	0	0	0	3.59	5	0.19		0	0	0	7761598	0	0	0	0	#DIV/0!
L	P55209	NAP1L1	1|0	1	0.5	2	0|0	0	0	0	0	0	3.59	5	0.19		11775273	10658742	0	0	0	0	0	0	#DIV/0!
L	P55735	SEC13	0|1	1	0.5	2	0|0	0	0	0	0	0	3.59	5	0.19		0	0	0	2.99129e+06	0	0	0	0	#DIV/0!
L	P56192	MARS	0|1	1	0.5	2	0|0	0	0	0	0	0	3.59	5	0.19		0	0	0	5303445	0	0	0	0	#DIV/0!
L	P60228	EIF3E	1|0	1	0.5	2	0|0	0	0	0	0	0	3.59	5	0.19		0	33524750	0	0	0	0	0	0	#DIV/0!
L	P61457	PCBD1	0|1	1	0.5	2	0|0	0	0	0	0	0	3.59	5	0.19		0	0	0	2.54125e+07	0	0	0	0	#DIV/0!
L	P62191	PSMC1	0|1	1	0.5	2	0|0	0	0	0	0	0	3.59	5	0.19		0	0	0	8214497	0	0	0	0	#DIV/0!
L	P62306	SNRPF	0|1	1	0.5	2	0|0	0	0	0	0	0	3.59	5	0.19		0	0	16096808	0	0	0	0	0	#DIV/0!
L	P63172	DYNLT1	0|1	1	0.5	2	0|0	0	0	0	0	0	3.59	5	0.19		0	0	2853562	3108564	0	0	0	0	#DIV/0!
L	P82912-1	MRPS11	0|1	1	0.5	2	0|0	0	0	0	0	0	3.59	5	0.19		0	0	3272973	0	0	0	0	0	#DIV/0!
L	Q03113	GNA12	1|0	1	0.5	2	0|0	0	0	0	0	0	3.59	5	0.19		0	167428160	0	0	0	0	0	0	#DIV/0!
L	Q07002-1	CDK18	1|0	1	0.5	2	0|0	0	0	0	0	0	3.59	5	0.19		13788023	0	0	0	0	0	0	0	#DIV/0!
L	Q07021	C1QBP	0|1	1	0.5	2	0|0	0	0	0	0	0	3.59	5	0.19		0	0	0	13404822	0	0	0	0	#DIV/0!
L	Q12962	TAF10	0|1	1	0.5	2	0|0	0	0	0	0	0	3.59	5	0.19		0	0	0	2679629	0	0	0	0	#DIV/0!
L	Q13045-1	FLII	1|0	1	0.5	2	0|0	0	0	0	0	0	3.59	5	0.19		4942682	4067178	0	0	0	0	0	0	#DIV/0!
L	Q13765	NACA	0|1	1	0.5	2	0|0	0	0	0	0	0	3.59	5	0.19		0	0	3015261	0	0	0	0	0	#DIV/0!
L	Q13868	EXOSC2	1|0	1	0.5	2	0|0	0	0	0	0	0	3.59	5	0.19		0	3543319	0	0	0	0	0	0	#DIV/0!
L	Q14157-1	UBAP2L	0|1	1	0.5	2	0|0	0	0	0	0	0	3.59	5	0.19		0	0	0	7973528	0	0	0	0	#DIV/0!
L	Q14254	FLOT2	1|0	1	0.5	2	0|0	0	0	0	0	0	3.59	5	0.19		0	2981537	0	0	0	0	0	0	#DIV/0!
L	Q14397	GCKR	1|0	1	0.5	2	0|0	0	0	0	0	0	3.59	5	0.19		0	181554139	0	0	0	0	0	0	#DIV/0!
L	Q14444-1	CAPRIN1	0|1	1	0.5	2	0|0	0	0	0	0	0	3.59	5	0.19		0	0	0	8663363	0	0	0	0	#DIV/0!
L	Q14684-1	RRP1B	0|1	1	0.5	2	0|0	0	0	0	0	0	3.59	5	0.19		0	0	0	4.21629e+06	0	0	0	0	#DIV/0!
L	Q14974	KPNB1	0|1	1	0.5	2	0|0	0	0	0	0	0	3.59	5	0.19		0	0	0	1559156	0	0	0	0	#DIV/0!
L	Q15008	PSMD6	1|0	1	0.5	2	0|0	0	0	0	0	0	3.59	5	0.19		5.70916e+06	0	0	0	0	0	0	0	#DIV/0!
L	Q15046-1	KARS	0|1	1	0.5	2	0|0	0	0	0	0	0	3.59	5	0.19		0	0	6025268	0	0	0	0	0	#DIV/0!
L	Q15369	TCEB1	0|1	1	0.5	2	0|0	0	0	0	0	0	3.59	5	0.19		0	0	0	15654184	0	0	0	0	#DIV/0!
L	Q15428	SF3A2	1|0	1	0.5	2	0|0	0	0	0	0	0	3.59	5	0.19		5020011	0	0	0	0	0	0	0	#DIV/0!
L	Q15717	ELAVL1	0|1	1	0.5	2	0|0	0	0	0	0	0	3.59	5	0.19		0	0	11966718	0	0	0	0	0	#DIV/0!
L	Q16531	DDB1	0|1	1	0.5	2	0|0	0	0	0	0	0	3.59	5	0.19		0	0	0	6.97239e+06	0	0	0	0	#DIV/0!
L	Q16576-1	RBBP7	0|1	1	0.5	2	0|0	0	0	0	0	0	3.59	5	0.19		0	0	2.57891e+07	0	0	0	0	0	#DIV/0!
L	Q16594-1	TAF9	0|1	1	0.5	2	0|0	0	0	0	0	0	3.59	5	0.19		0	0	9340824	8644634	0	0	0	0	#DIV/0!
L	Q2TAY7	SMU1	0|1	1	0.5	2	0|0	0	0	0	0	0	3.59	5	0.19		0	0	2506615	0	0	0	0	0	#DIV/0!
L	Q4VCS5-1	AMOT	1|0	1	0.5	2	0|0	0	0	0	0	0	3.59	5	0.19		0	9158981	0	0	0	0	0	0	#DIV/0!
L	Q53H96	PYCRL	0|1	1	0.5	2	0|0	0	0	0	0	0	3.59	5	0.19		0	0	4826779	4967051	0	0	0	0	#DIV/0!
L	Q5BKZ1-1	ZNF326	0|1	1	0.5	2	0|0	0	0	0	0	0	3.59	5	0.19		0	0	9021240	7543735	0	0	0	0	#DIV/0!
L	Q5JPH6	EARS2	0|1	1	0.5	2	0|0	0	0	0	0	0	3.59	5	0.19		0	0	32989935	0	0	0	0	0	#DIV/0!
L	Q68CP9-1	ARID2	1|0	1	0.5	2	0|0	0	0	0	0	0	3.59	5	0.19		0	1042329	0	0	0	0	0	0	#DIV/0!
L	Q6UXN9	WDR82	1|0	1	0.5	2	0|0	0	0	0	0	0	3.59	5	0.19		3043681	0	0	0	0	0	0	0	#DIV/0!
L	Q86UP2-1	KTN1	0|1	1	0.5	2	0|0	0	0	0	0	0	3.59	5	0.19		0	0	0	25162404	0	0	0	0	#DIV/0!
L	Q8IXB1-1	DNAJC10	0|1	1	0.5	2	0|0	0	0	0	0	0	3.59	5	0.19		0	0	8661236	7185782	0	0	0	0	#DIV/0!
L	Q8WXH0-1	SYNE2	0|1	1	0.5	2	0|0	0	0	0	0	0	3.59	5	0.19		0	0	16738950	0	0	0	0	0	#DIV/0!
L	Q92896-1	GLG1	1|0	1	0.5	2	0|0	0	0	0	0	0	3.59	5	0.19		2266784	2181869	0	0	0	0	0	0	#DIV/0!
L	Q92945	KHSRP	0|1	1	0.5	2	0|0	0	0	0	0	0	3.59	5	0.19		0	0	5543296	0	0	0	0	0	#DIV/0!
L	Q96CW1-1	AP2M1	1|0	1	0.5	2	0|0	0	0	0	0	0	3.59	5	0.19		837358	0	0	0	0	0	0	0	#DIV/0!
L	Q96II8-1	LRCH3	1|0	1	0.5	2	0|0	0	0	0	0	0	3.59	5	0.19		4244120	0	0	0	0	0	0	0	#DIV/0!
L	Q9BRP1	PDCD2L	0|1	1	0.5	2	0|0	0	0	0	0	0	3.59	5	0.19		0	0	0	5977823	0	0	0	0	#DIV/0!
L	Q9BTL3	FAM103A1	0|1	1	0.5	2	0|0	0	0	0	0	0	3.59	5	0.19		0	0	7216712	0	0	0	0	0	#DIV/0!
L	Q9BUQ8	DDX23	0|1	1	0.5	2	0|0	0	0	0	0	0	3.59	5	0.19		0	0	0	2265170	0	0	0	0	#DIV/0!
L	Q9BYN8	MRPS26	0|1	1	0.5	2	0|0	0	0	0	0	0	3.59	5	0.19		0	0	2554438	0	0	0	0	0	#DIV/0!
L	Q9H3K6-1	BOLA2	1|0	1	0.5	2	0|0	0	0	0	0	0	3.59	5	0.19		0	8311236	0	0	0	0	0	0	#DIV/0!
L	Q9H9J2	MRPL44	1|0	1	0.5	2	0|0	0	0	0	0	0	3.59	5	0.19		0	5146666	0	0	0	0	0	0	#DIV/0!
L	Q9NP97-1	DYNLRB1	0|1	1	0.5	2	0|0	0	0	0	0	0	3.59	5	0.19		0	0	7490893	11065044	0	0	0	0	#DIV/0!
L	Q9NPA8	ENY2	0|1	1	0.5	2	0|0	0	0	0	0	0	3.59	5	0.19		0	0	0	1.62257e+07	0	0	0	0	#DIV/0!
L	Q9NQT4	EXOSC5	0|1	1	0.5	2	0|0	0	0	0	0	0	3.59	5	0.19		0	0	5049944	0	0	0	0	0	#DIV/0!
L	Q9NX24	NHP2	0|1	1	0.5	2	0|0	0	0	0	0	0	3.59	5	0.19		0	0	0	1089226	0	0	0	0	#DIV/0!
L	Q9NX58	LYAR	0|1	1	0.5	2	0|0	0	0	0	0	0	3.59	5	0.19		0	0	0	6056148	0	0	0	0	#DIV/0!
L	Q9NX63	CHCHD3	1|0	1	0.5	2	0|0	0	0	0	0	0	3.59	5	0.19		4763126	0	0	0	0	0	0	0	#DIV/0!
L	Q9NY12-1	GAR1	0|1	1	0.5	2	0|0	0	0	0	0	0	3.59	5	0.19		0	0	13033326	0	0	0	0	0	#DIV/0!
L	Q9P2I0	CPSF2	1|0	1	0.5	2	0|0	0	0	0	0	0	3.59	5	0.19		0	4416754	0	0	0	0	0	0	#DIV/0!
L	Q9P2J5	LARS	1|0	1	0.5	2	0|0	0	0	0	0	0	3.59	5	0.19		0	16595839	0	0	0	0	0	0	#DIV/0!
L	Q9UBQ5	EIF3K	0|1	1	0.5	2	0|0	0	0	0	0	0	3.59	5	0.19		0	0	17483084	0	0	0	0	0	#DIV/0!
L	Q9UBS4	DNAJB11	0|1	1	0.5	2	0|0	0	0	0	0	0	3.59	5	0.19		0	0	0	1.61118e+07	0	0	0	0	#DIV/0!
L	Q9ULR0-1	ISY1	0|1	1	0.5	2	0|0	0	0	0	0	0	3.59	5	0.19		0	0	0	2652204	0	0	0	0	#DIV/0!
L	Q9Y291	MRPS33	0|1	1	0.5	2	0|0	0	0	0	0	0	3.59	5	0.19		0	0	33157627	0	0	0	0	0	#DIV/0!
L	Q9Y3B2	EXOSC1	0|1	1	0.5	2	0|0	0	0	0	0	0	3.59	5	0.19		0	0	1891834	1773542	0	0	0	0	#DIV/0!
L	Q9Y3B4	SF3B6	0|1	1	0.5	2	0|0	0	0	0	0	0	3.59	5	0.19		0	0	7481650	0	0	0	0	0	#DIV/0!
L	Q9Y3F4	STRAP	0|1	1	0.5	2	0|0	0	0	0	0	0	3.59	5	0.19		0	0	16049036	0	0	0	0	0	#DIV/0!
L	P62318	SNRPD3	4|4	8	4	2	1|0	1	1	1	1	1	7.83	8	0		238865364	243294919	364758867	359560268	0	1203202	0	0	1002.72	3.0162e+08	300800
L	Q9BUJ2-1	HNRNPUL1	36|45	81	40.5	2	2|0	1	1	1	1	1	24.7	40.5	0		2.61872e+08	2.64456e+08	4.81924e+08	446334248	2.90772e+06	667694	0	0	406.83	3.63647e+08	893854
L	P05387	RPLP2	16|18	34	17	2	3|0	1	1	1	1	1	9.9	11.33	0		9.50326e+08	919838484	1.5434e+09	1.46677e+09	8.9587e+06	8902009	0	0	273.244	1.22008e+09	4.46518e+06
L	P19474-1	TRIM21	12|20	32	16	2	0|1	1	1	1	1	1	19.44	32	0		5.95668e+07	6.47558e+07	133063016	1.64769e+08	0	0	0	2654458	159.036	1.05539e+08	663614
L	P62269	RPS18	17|18	35	17.5	2	0|1	1	1	1	1	1	26.72	35	0		2.00134e+08	1.96424e+08	352292016	346136832	0	0	7823617	0	139.959	2.73747e+08	1.9559e+06
L	Q00839-1	HNRNPU	24|24	48	24	2	2|0	1	1	1	1	1	17.91	24	0		2.58314e+08	336967444	309028580	2.9427e+08	4.51419e+06	4446010	0	0	133.767	299645135	2.24005e+06
L	Q01105-1	SET	7|4	11	5.5	2	1|0	1	1	1	1	1	7.83	11	0		109808307	8.86389e+07	40552260	4.18561e+07	769003	1458127	0	0	126.106	70213882	556782

## Sheet: After Top3 + SAINT
Supplementary Table 1. Mass Spectrometry data. Data after Top3 and SAINT filtration.
Bait	Prey	PreyGene	Spec	SpecSum	AvgSpec	NumReplicates	ctrlCounts	AvgP	MaxP	TopoAvgP	TopoMaxP	SaintScore	logOddsScore	FoldChange	BFDR	boosted_by	Top3_P5583-1	Top3_P5583-2	Top3_P5582-1	Top3_P5582-2	Top3_P5580-1	Top3_P5580-2	Top3_P5579-1	Top3_P5579-2	Top3 Ratio	L protein	Ctrl
L	86440169	NA_2	79|84	163	81.5	2	0|0	1	1	1	1	1	121.09	815	0		241682208	2.33689e+08	3.1985e+08	327902752	0	0	0	0	#DIV/0!	2.80781e+08	0
L	61655720	NA_1	79|83	162	81	2	0|0	1	1	1	1	1	121.09	810	0		241682208	2.33689e+08	3.1985e+08	327902752	0	0	0	0	#DIV/0!	2.80781e+08	0
L	Q00610-1	CLTC	37|36	73	36.5	2	0|0	1	1	1	1	1	59.62	365	0		94178694	1.06573e+08	7.10452e+07	6.60695e+07	0	0	0	0	#DIV/0!	8.44665e+07	0
L	Q9UJV9	DDX41	25|39	64	32	2	0|0	1	1	1	1	1	43.66	320	0		124495444	1.2263e+08	3.06908e+08	2.86084e+08	0	0	0	0	#DIV/0!	2.10029e+08	0
L	P19338	NCL	25|24	49	24.5	2	0|0	1	1	1	1	1	42.2	245	0		1.50654e+08	143704320	2.42814e+08	2.45749e+08	0	0	0	0	#DIV/0!	1.9573e+08	0
L	P11940-1	PABPC1	23|21	44	22	2	0|0	1	1	1	1	1	37.8	220	0		2.2401e+08	2.39174e+08	3.0703e+08	2.59698e+08	0	0	0	0	#DIV/0!	2.57478e+08	0
L	P62701	RPS4X	16|22	38	19	2	0|0	1	1	1	1	1	30.4	190	0		8.19447e+07	8.12714e+07	1.11327e+08	1.29835e+08	0	0	0	0	#DIV/0!	101094623	0
L	Q08211-1	DHX9	18|18	36	18	2	0|0	1	1	1	1	1	33.37	180	0		5.68798e+07	4.32457e+07	74346526	4.77985e+07	0	0	0	0	#DIV/0!	5.55676e+07	0
L	P09651-1	HNRNPA1	18|17	35	17.5	2	0|0	1	1	1	1	1	31.89	175	0		94446096	8.66935e+07	191295478	1.25151e+08	0	0	0	0	#DIV/0!	1.24396e+08	0
L	P31943	HNRNPH1	17|18	35	17.5	2	0|0	1	1	1	1	1	31.89	175	0		94452962	9.14731e+07	166846784	1.67871e+08	0	0	0	0	#DIV/0!	1.30161e+08	0
L	P30050-1	RPL12	17|15	32	16	2	0|0	1	1	1	1	1	28.9	160	0		2.09414e+08	2.17977e+08	3.89283e+08	3.86381e+08	0	0	0	0	#DIV/0!	3.00764e+08	0
L	Q9UM54-6	MYO6	25|5	30	15	2	0|0	1	1	1	1	1	13.4	150	0		3.86044e+07	3.61781e+07	8.32401e+06	7986454	0	0	0	0	#DIV/0!	2.27732e+07	0
L	Q9UM54-2	MYO6	25|4	29	14.5	2	0|0	1	1	1	1	1	11.72	145	0		3.86044e+07	3.61781e+07	7.55078e+06	7.49272e+06	0	0	0	0	#DIV/0!	2.24565e+07	0
L	P23396	RPS3	13|15	28	14	2	0|0	1	1	1	1	1	25.9	140	0		7.82699e+07	77197616	1.13863e+08	1.02983e+08	0	0	0	0	#DIV/0!	9.30785e+07	0
L	P51991-1	HNRNPA3	12|16	28	14	2	0|0	1	1	1	1	1	24.38	140	0		7.55668e+07	84055644	86462076	9.07146e+07	0	0	0	0	#DIV/0!	84199796	0
L	Q13813-1	SPTAN1	19|9	28	14	2	0|0	1	1	1	1	1	19.78	140	0		26963942	1.30085e+07	8752769	8.5231e+06	0	0	0	0	#DIV/0!	1.43121e+07	0
L	Q12906-1	ILF3	11|16	27	13.5	2	0|0	1	1	1	1	1	22.86	135	0		3.22691e+07	28614140	5.17163e+07	5.1757e+07	0	0	0	0	#DIV/0!	4.10891e+07	0
L	Q13310-1	PABPC4	11|15	26	13	2	0|0	1	1	1	1	1	22.86	130	0		7.8817e+07	7.89143e+07	120984720	1.20424e+08	0	0	0	0	#DIV/0!	9.97851e+07	0
L	Q96PK6-1	RBM14	12|14	26	13	2	0|0	1	1	1	1	1	24.38	130	0		5.15518e+07	5.29742e+07	6.63639e+07	6.35415e+07	0	0	0	0	#DIV/0!	5.86079e+07	0
L	86440166	NA_4	14|11	25	12.5	2	0|0	1	1	1	1	1	22.86	125	0		8.15726e+07	1.28388e+08	4.9874e+07	4.58868e+07	0	0	0	0	#DIV/0!	76430260	0
L	O00159-1	MYO1C	19|6	25	12.5	2	0|0	1	1	1	1	1	15.03	125	0		72737844	7.5162e+07	1.78583e+07	1.69656e+07	0	0	0	0	#DIV/0!	4.56809e+07	0
L	P09493-3	TPM1	19|6	25	12.5	2	0|0	1	1	1	1	1	15.03	125	0		2.57325e+08	2.13871e+08	4.45466e+07	5.23835e+07	0	0	0	0	#DIV/0!	142031574	0
L	P26373	RPL13	12|13	25	12.5	2	0|0	1	1	1	1	1	24.38	125	0		1.8367e+08	1.29684e+08	1.7975e+08	1.63574e+08	0	0	0	0	#DIV/0!	1.64169e+08	0
L	P67936-1	TPM4	17|8	25	12.5	2	0|0	1	1	1	1	1	18.22	125	0		2.57325e+08	2.13871e+08	4.45466e+07	5.23835e+07	0	0	0	0	#DIV/0!	142031574	0
L	P05388	RPLP0	12|12	24	12	2	0|0	1	1	1	1	1	24.38	120	0		67640236	6.73925e+07	8.42182e+07	73555748	0	0	0	0	#DIV/0!	7.32017e+07	0
L	P38159-1	RBMX	10|14	24	12	2	0|0	1	1	1	1	1	21.33	120	0		68403620	6.29743e+07	93699796	8.78208e+07	0	0	0	0	#DIV/0!	78224631	0
L	P61247	RPS3A	11|13	24	12	2	0|0	1	1	1	1	1	22.86	120	0		7.14725e+07	6.75555e+07	9.89828e+07	9.46027e+07	0	0	0	0	#DIV/0!	83153366	0
L	Q01082-1	SPTBN1	15|9	24	12	2	0|0	1	1	1	1	1	19.78	120	0		1.46961e+07	1.03553e+07	13440417	1.50192e+07	0	0	0	0	#DIV/0!	1.33777e+07	0
L	P09493-2	TPM1	17|6	23	11.5	2	0|0	1	1	1	1	1	15.03	115	0		2.57325e+08	2.13871e+08	4.45466e+07	5.23835e+07	0	0	0	0	#DIV/0!	142031574	0
L	P62241	RPS8	12|11	23	11.5	2	0|0	1	1	1	1	1	22.86	115	0		1.01525e+08	97375992	1.10445e+08	1.10284e+08	0	0	0	0	#DIV/0!	1.04907e+08	0
L	P62249	RPS16	11|12	23	11.5	2	0|0	1	1	1	1	1	22.86	115	0		1.20328e+08	114785488	1.33921e+08	1.43145e+08	0	0	0	0	#DIV/0!	1.28045e+08	0
L	P62280	RPS11	9|14	23	11.5	2	0|0	1	1	1	1	1	19.78	115	0		5.43439e+07	51005128	75925904	105685508	0	0	0	0	#DIV/0!	7.17401e+07	0
L	P09493-5	TPM1	16|6	22	11	2	0|0	1	1	1	1	1	15.03	110	0		2.57325e+08	2.13871e+08	4.45466e+07	5.23835e+07	0	0	0	0	#DIV/0!	142031574	0
L	P39019	RPS19	11|11	22	11	2	0|0	1	1	1	1	1	22.86	110	0		9.88994e+07	1.01263e+08	1.29551e+08	1.24733e+08	0	0	0	0	#DIV/0!	113611596	0
L	Q92841-1	DDX17	12|10	22	11	2	0|0	1	1	1	1	1	21.33	110	0		27254258	63269164	9.06409e+07	8.88193e+07	0	0	0	0	#DIV/0!	6.74959e+07	0
L	P17844	DDX5	10|11	21	10.5	2	0|0	1	1	1	1	1	21.33	105	0		34339192	7.29797e+07	9.51876e+07	8.88193e+07	0	0	0	0	#DIV/0!	7.28315e+07	0
L	O00571-1	DDX3X	8|12	20	10	2	0|0	1	1	1	1	1	18.22	100	0		28234687	2.85687e+07	5.50972e+07	6.04423e+07	0	0	0	0	#DIV/0!	4.30857e+07	0
L	P08621-1	SNRNP70	9|11	20	10	2	0|0	1	1	1	1	1	19.78	100	0		3.33193e+07	3.61144e+07	8.69982e+07	8.32371e+07	0	0	0	0	#DIV/0!	5.99173e+07	0
L	P55795	HNRNPH2	10|10	20	10	2	0|0	1	1	1	1	1	21.33	100	0		5.71011e+07	5.71763e+07	1.14013e+08	1.15459e+08	0	0	0	0	#DIV/0!	8.59373e+07	0
L	P62263	RPS14	8|12	20	10	2	0|0	1	1	1	1	1	18.22	100	0		1.05856e+08	112324504	1.92477e+08	1.76063e+08	0	0	0	0	#DIV/0!	1.4668e+08	0
L	Q92734	TFG	11|9	20	10	2	0|0	1	1	1	1	1	19.78	100	0		183252124	1.80418e+08	3.50632e+08	3.4696e+08	0	0	0	0	#DIV/0!	2.65316e+08	0
L	P07951-1	TPM2	14|5	19	9.5	2	0|0	1	1	1	1	1	13.4	95	0		2.57325e+08	2.13871e+08	4.45466e+07	5.23835e+07	0	0	0	0	#DIV/0!	142031574	0
L	P39023	RPL3	10|9	19	9.5	2	0|0	1	1	1	1	1	19.78	95	0		4.86966e+07	4.84276e+07	6.51716e+07	6.29533e+07	0	0	0	0	#DIV/0!	5.63122e+07	0
L	P62424	RPL7A	10|9	19	9.5	2	0|0	1	1	1	1	1	19.78	95	0		6.16028e+07	5.84361e+07	6.18719e+07	5.76886e+07	0	0	0	0	#DIV/0!	5.98999e+07	0
L	Q15393-1	SF3B3	6|13	19	9.5	2	0|0	1	1	1	1	1	15.03	95	0		4.66711e+07	48867948	48549012	4.57938e+07	0	0	0	0	#DIV/0!	4.74705e+07	0
L	P22061-2	PCMT1	7|11	18	9	2	0|0	1	1	1	1	1	16.64	90	0		3.73434e+07	35946592	7.69509e+07	73719172	0	0	0	0	#DIV/0!	5.599e+07	0
L	Q13435	SF3B2	7|11	18	9	2	0|0	1	1	1	1	1	16.64	90	0		1.0517e+07	3.36842e+07	2.01757e+07	35703978	0	0	0	0	#DIV/0!	2.50202e+07	0
L	Q9NR30-1	DDX21	8|10	18	9	2	0|0	1	1	1	1	1	18.22	90	0		34666158	1.89633e+07	31649888	2.02367e+07	0	0	0	0	#DIV/0!	2.6379e+07	0
L	Q9Y383-1	LUC7L2	7|11	18	9	2	0|0	1	1	1	1	1	16.64	90	0		39530269	3.06791e+07	6.22689e+07	6.28361e+07	0	0	0	0	#DIV/0!	4.88286e+07	0
L	P68104	EEF1A1	9|8	17	8.5	2	0|0	1	1	1	1	1	18.22	85	0		88443322	97053932	1.0203e+08	1.21885e+08	0	0	0	0	#DIV/0!	1.02353e+08	0
L	Q9Y2W1	THRAP3	9|8	17	8.5	2	0|0	1	1	1	1	1	18.22	85	0		2.84532e+07	3.08399e+07	27426439	2.38965e+07	0	0	0	0	#DIV/0!	2.7654e+07	0
L	O43795-1	MYO1B	11|5	16	8	2	0|0	1	1	1	1	1	13.4	80	0		39653672	3.91614e+07	7.76899e+06	7.82771e+06	0	0	0	0	#DIV/0!	2.36029e+07	0
L	P15880	RPS2	8|8	16	8	2	0|0	1	1	1	1	1	18.22	80	0		4.8405e+07	4.80841e+07	59221776	5.89661e+07	0	0	0	0	#DIV/0!	5.36692e+07	0
L	P18124	RPL7	7|9	16	8	2	0|0	1	1	1	1	1	16.64	80	0		5.68419e+07	49420164	5.94374e+07	55268984	0	0	0	0	#DIV/0!	5.52421e+07	0
L	P27708	CAD	8|8	16	8	2	0|0	1	1	1	1	1	18.22	80	0		14296106	16405878	14755530	1.2674e+07	0	0	0	0	#DIV/0!	1.45329e+07	0
L	P36578	RPL4	8|8	16	8	2	0|0	1	1	1	1	1	18.22	80	0		33104820	31046040	39631694	36984916	0	0	0	0	#DIV/0!	3.51919e+07	0
L	P52597	HNRNPF	7|9	16	8	2	0|0	1	1	1	1	1	16.64	80	0		3.58308e+07	3.81396e+07	9.59922e+07	9.48897e+07	0	0	0	0	#DIV/0!	6.62131e+07	0
L	P61313	RPL15	9|7	16	8	2	0|0	1	1	1	1	1	16.64	80	0		23931679	3.11472e+07	3.78434e+07	1.55313e+07	0	0	0	0	#DIV/0!	2.71134e+07	0
L	Q02878	RPL6	8|8	16	8	2	0|0	1	1	1	1	1	18.22	80	0		50993522	3.45175e+07	7.46105e+07	6.87996e+07	0	0	0	0	#DIV/0!	5.72303e+07	0
L	Q7L014	DDX46	5|11	16	8	2	0|0	1	1	1	1	1	13.4	80	0		5.32809e+06	5.67997e+06	1.77526e+07	16289306	0	0	0	0	#DIV/0!	1.12625e+07	0
L	O43143	DHX15	7|8	15	7.5	2	0|0	1	1	1	1	1	16.64	75	0		2.6434e+07	2.99103e+07	3.72316e+07	3.06231e+07	0	0	0	0	#DIV/0!	3.10497e+07	0
L	O95429-1	BAG4	7|8	15	7.5	2	0|0	1	1	1	1	1	16.64	75	0		55450718	4.18648e+07	9.56452e+07	9.57939e+07	0	0	0	0	#DIV/0!	7.21887e+07	0
L	P23246-1	SFPQ	7|8	15	7.5	2	0|0	1	1	1	1	1	16.64	75	0		2.44125e+07	3.87053e+07	4.21059e+07	3.56889e+07	0	0	0	0	#DIV/0!	3.52281e+07	0
L	P25398	RPS12	8|7	15	7.5	2	0|0	1	1	1	1	1	16.64	75	0		1.44046e+08	149431452	3.11943e+08	3.04525e+08	0	0	0	0	#DIV/0!	2.27486e+08	0
L	P62277	RPS13	8|7	15	7.5	2	0|0	1	1	1	1	1	16.64	75	0		9.12296e+07	75596876	1.00284e+08	1.19599e+08	0	0	0	0	#DIV/0!	9.66772e+07	0
L	P62917	RPL8	8|7	15	7.5	2	0|0	1	1	1	1	1	16.64	75	0		17790663	17007280	38135092	23689228	0	0	0	0	#DIV/0!	2.41556e+07	0
L	Q9UQ35-1	SRRM2	7|8	15	7.5	2	0|0	1	1	1	1	1	16.64	75	0		1.9079e+07	2.20524e+07	2.72892e+07	28003904	0	0	0	0	#DIV/0!	2.41061e+07	0
L	P08708	RPS17	6|8	14	7	2	0|0	1	1	1	1	1	15.03	70	0		2.5203e+07	2.45637e+07	8.46956e+07	5.82653e+07	0	0	0	0	#DIV/0!	4.81819e+07	0
L	P42766	RPL35	6|8	14	7	2	0|0	1	1	1	1	1	15.03	70	0		38421208	5.1545e+07	67557970	7.5102e+07	0	0	0	0	#DIV/0!	58156545	0
L	P46781	RPS9	6|8	14	7	2	0|0	1	1	1	1	1	15.03	70	0		5.90528e+07	5.80444e+07	7.94995e+07	78546472	0	0	0	0	#DIV/0!	6.87858e+07	0
L	P61254	RPL26	7|7	14	7	2	0|0	1	1	1	1	1	16.64	70	0		4.28933e+07	4.84929e+07	6.49086e+07	6.24011e+07	0	0	0	0	#DIV/0!	5.4674e+07	0
L	P61513	RPL37A	8|6	14	7	2	0|0	1	1	1	1	1	15.03	70	0		7.12334e+07	60340131	6.61433e+07	6.6761e+07	0	0	0	0	#DIV/0!	6.61195e+07	0
L	P62750	RPL23A	6|8	14	7	2	0|0	1	1	1	1	1	15.03	70	0		5.6202e+07	81051856	110014668	1.10542e+08	0	0	0	0	#DIV/0!	8.94527e+07	0
L	P62753	RPS6	7|7	14	7	2	0|0	1	1	1	1	1	16.64	70	0		5.02423e+07	3.74481e+07	4.89515e+07	4.48252e+07	0	0	0	0	#DIV/0!	4.53668e+07	0
L	Q12905	ILF2	7|7	14	7	2	0|0	1	1	1	1	1	16.64	70	0		3.91761e+07	4.35903e+07	5.83741e+07	50142319	0	0	0	0	#DIV/0!	4.78207e+07	0
L	Q9NYF8-1	BCLAF1	6|8	14	7	2	0|0	1	1	1	1	1	15.03	70	0		45680460	4.50315e+07	57536696	5.24586e+07	0	0	0	0	#DIV/0!	5.01768e+07	0
L	O75533	SF3B1	5|8	13	6.5	2	0|0	1	1	1	1	1	13.4	65	0		9747311	1.11781e+07	8.8289e+06	1.37508e+07	0	0	0	0	#DIV/0!	1.08763e+07	0
L	P07900-1	HSP90AA1	10|3	13	6.5	2	0|0	1	1	1	1	1	9.97	65	0		2.64167e+07	19893286	37287860	8463264	0	0	0	0	#DIV/0!	2.30153e+07	0
L	Q02543	RPL18A	7|6	13	6.5	2	0|0	1	1	1	1	1	15.03	65	0		3.46453e+07	3.76122e+07	4.08772e+07	3.89219e+07	0	0	0	0	#DIV/0!	3.80142e+07	0
L	Q8IYB3-1	SRRM1	5|8	13	6.5	2	0|0	1	1	1	1	1	13.4	65	0		5.68784e+07	6.09533e+07	115700386	79077420	0	0	0	0	#DIV/0!	78152380	0
L	Q8WXI9	GATAD2B	5|8	13	6.5	2	0|0	1	1	1	1	1	13.4	65	0		7.60201e+06	1.47777e+07	1.4013e+07	1.39357e+07	0	0	0	0	#DIV/0!	1.25821e+07	0
L	Q9NZI8	IGF2BP1	5|8	13	6.5	2	0|0	1	1	1	1	1	13.4	65	0		26343126	2.25526e+07	34587160	3.3103e+07	0	0	0	0	#DIV/0!	2.91465e+07	0
L	Q9UMS4	PRPF19	6|7	13	6.5	2	0|0	1	1	1	1	1	15.03	65	0		1.86805e+07	1.30125e+07	2.73787e+07	2.53442e+07	0	0	0	0	#DIV/0!	2.1104e+07	0
L	P07814	EPRS	7|5	12	6	2	0|0	1	1	1	1	1	13.4	60	0		7.0277e+06	11395302	7.29863e+06	9.58423e+06	0	0	0	0	#DIV/0!	8.82647e+06	0
L	P07910-1	HNRNPC	5|7	12	6	2	0|0	1	1	1	1	1	13.4	60	0		2.32632e+07	1.92701e+07	4.03615e+07	41253690	0	0	0	0	#DIV/0!	3.10371e+07	0
L	P08238	HSP90AB1	8|4	12	6	2	0|0	1	1	1	1	1	11.72	60	0		2.91322e+07	25025128	37287860	9015214	0	0	0	0	#DIV/0!	2.51151e+07	0
L	P18621	RPL17	4|8	12	6	2	0|0	1	1	1	1	1	11.72	60	0		1.32804e+07	6289883	3.41599e+07	3.26085e+07	0	0	0	0	#DIV/0!	2.15847e+07	0
L	P26641	EEF1G	5|7	12	6	2	0|0	1	1	1	1	1	13.4	60	0		36275688	2.51632e+07	51251998	4.30075e+07	0	0	0	0	#DIV/0!	3.89246e+07	0
L	P31942-1	HNRNPH3	5|7	12	6	2	0|0	1	1	1	1	1	13.4	60	0		2.58106e+07	4.62183e+07	6.0227e+07	5.27328e+07	0	0	0	0	#DIV/0!	4.62471e+07	0
L	P40429	RPL13A	5|7	12	6	2	0|0	1	1	1	1	1	13.4	60	0		2.1764e+07	2.53981e+07	3.3282e+07	2.67161e+07	0	0	0	0	#DIV/0!	2.67901e+07	0
L	P46779-1	RPL28	5|7	12	6	2	0|0	1	1	1	1	1	13.4	60	0		6914301	7788578	2.52001e+07	7.41499e+06	0	0	0	0	#DIV/0!	1.18295e+07	0
L	P60866-1	RPS20	5|7	12	6	2	0|0	1	1	1	1	1	13.4	60	0		49663393	5.11504e+07	1.01519e+08	1.01597e+08	0	0	0	0	#DIV/0!	7.59826e+07	0
L	Q07020	RPL18	7|5	12	6	2	0|0	1	1	1	1	1	13.4	60	0		9.91647e+07	1.01282e+08	117863272	1.1271e+08	0	0	0	0	#DIV/0!	1.07755e+08	0
L	Q07955-1	SRSF1	6|6	12	6	2	0|0	1	1	1	1	1	15.03	60	0		5.79368e+07	1.00978e+08	81507624	7.12596e+07	0	0	0	0	#DIV/0!	7.79206e+07	0
L	Q15233	NONO	4|8	12	6	2	0|0	1	1	1	1	1	11.72	60	0		1.53849e+07	6.18391e+06	1.80386e+07	2.74042e+07	0	0	0	0	#DIV/0!	1.67529e+07	0
L	O14979-1	HNRNPDL	7|4	11	5.5	2	0|0	1	1	1	1	1	11.72	55	0		4.07263e+07	7.57805e+07	71462474	5.8807e+07	0	0	0	0	#DIV/0!	6.16941e+07	0
L	P09496-2	CLTA	7|4	11	5.5	2	0|0	1	1	1	1	1	11.72	55	0		75423194	5.68156e+07	5.96983e+07	2.5094e+07	0	0	0	0	#DIV/0!	5.42578e+07	0
L	P26368-1	U2AF2	4|7	11	5.5	2	0|0	1	1	1	1	1	11.72	55	0		29262145	4.09663e+07	1.27777e+08	118911312	0	0	0	0	#DIV/0!	7.92293e+07	0
L	P46777	RPL5	5|6	11	5.5	2	0|0	1	1	1	1	1	13.4	55	0		2.00876e+07	20056268	44962916	4.92125e+07	0	0	0	0	#DIV/0!	3.35798e+07	0
L	P62081	RPS7	4|7	11	5.5	2	0|0	1	1	1	1	1	11.72	55	0		1.97145e+06	1.53155e+07	4.2485e+07	39301510	0	0	0	0	#DIV/0!	2.47684e+07	0
L	P62158	CALM3	7|4	11	5.5	2	0|0	1	1	1	1	1	11.72	55	0		311066368	3.49509e+08	101621872	144197578	0	0	0	0	#DIV/0!	2.26599e+08	0
L	P62861	FAU	6|5	11	5.5	2	0|0	1	1	1	1	1	13.4	55	0		3.49128e+08	3.44759e+08	3.81254e+08	3.81876e+08	0	0	0	0	#DIV/0!	364254468	0
L	P62873	GNB1	9|2	11	5.5	2	0|0	1	1	1	1	1	8.13	55	0		3.06214e+07	3.26878e+07	4138922	3810684	0	0	0	0	#DIV/0!	17814701	0
L	P62888	RPL30	5|6	11	5.5	2	0|0	1	1	1	1	1	13.4	55	0		4.23015e+07	4.46083e+07	59439695	5.53123e+07	0	0	0	0	#DIV/0!	5.04155e+07	0
L	Q06830	PRDX1	4|7	11	5.5	2	0|0	1	1	1	1	1	11.72	55	0		30297141	4.19893e+07	72236808	7.06687e+07	0	0	0	0	#DIV/0!	5.3798e+07	0
L	Q13151	HNRNPA0	4|7	11	5.5	2	0|0	1	1	1	1	1	11.72	55	0		3.2806e+07	65168296	72418258	71724832	0	0	0	0	#DIV/0!	6.05294e+07	0
L	Q14103-1	HNRNPD	6|5	11	5.5	2	0|0	1	1	1	1	1	13.4	55	0		4.92489e+07	9.47984e+07	2.78524e+07	3.07224e+07	0	0	0	0	#DIV/0!	5.06555e+07	0
L	Q92499	DDX1	4|7	11	5.5	2	0|0	1	1	1	1	1	11.72	55	0		12804665	4623696	264983600	19449292	0	0	0	0	#DIV/0!	7.54653e+07	0
L	Q9NQ29-1	LUC7L	4|7	11	5.5	2	0|0	1	1	1	1	1	11.72	55	0		12210917	4.90264e+06	2.08843e+07	2.37098e+07	0	0	0	0	#DIV/0!	1.54269e+07	0
L	O43390-1	HNRNPR	3|7	10	5	2	0|0	1	1	1	1	1	9.97	50	0		1.4584e+07	27238148	51217620	4.27564e+07	0	0	0	0	#DIV/0!	3.39491e+07	0
L	P04908	HIST1H2AE	6|4	10	5	2	0|0	1	1	1	1	1	11.72	50	0		1.4503e+08	157382082	1.7943e+08	1.81827e+08	0	0	0	0	#DIV/0!	1.65917e+08	0
L	P06748-1	NPM1	6|4	10	5	2	0|0	1	1	1	1	1	11.72	50	0		21608310	21820529	1.01598e+07	5324809	0	0	0	0	#DIV/0!	1.47284e+07	0
L	P14678-1	SNRPB	4|6	10	5	2	0|0	1	1	1	1	1	11.72	50	0		4.90321e+07	4.51317e+07	105842300	1.02511e+08	0	0	0	0	#DIV/0!	7.56292e+07	0
L	P46778	RPL21	4|6	10	5	2	0|0	1	1	1	1	1	11.72	50	0		5.51137e+07	61125593	90233116	7.80211e+07	0	0	0	0	#DIV/0!	7.11234e+07	0
L	P46783	RPS10	5|5	10	5	2	0|0	1	1	1	1	1	13.4	50	0		2.75455e+07	2.47092e+07	36522358	5.00084e+07	0	0	0	0	#DIV/0!	3.46963e+07	0
L	P62266	RPS23	5|5	10	5	2	0|0	1	1	1	1	1	13.4	50	0		25082420	29709322	1.28299e+07	110923124	0	0	0	0	#DIV/0!	4.46362e+07	0
L	P62314	SNRPD1	4|6	10	5	2	0|0	1	1	1	1	1	11.72	50	0		96902989	80359560	1.21067e+08	127141998	0	0	0	0	#DIV/0!	1.06368e+08	0
L	P62847-1	RPS24	5|5	10	5	2	0|0	1	1	1	1	1	13.4	50	0		19680572	15687859	39520094	3.86651e+07	0	0	0	0	#DIV/0!	2.83884e+07	0
L	P62913-1	RPL11	5|5	10	5	2	0|0	1	1	1	1	1	13.4	50	0		61449545	6.02537e+07	8.37826e+07	7.96439e+07	0	0	0	0	#DIV/0!	7.12824e+07	0
L	P84090	ERH	6|4	10	5	2	0|0	1	1	1	1	1	11.72	50	0		62721581	72086576	9.00948e+07	69328160	0	0	0	0	#DIV/0!	7.35578e+07	0
L	Q6PKG0-1	LARP1	2|8	10	5	2	0|0	1	1	1	1	1	8.13	50	0		6.22657e+06	6.40381e+06	1.38822e+07	1.31905e+07	0	0	0	0	#DIV/0!	9925780	0
L	Q9UPQ9-1	TNRC6B	3|7	10	5	2	0|0	1	1	1	1	1	9.97	50	0		11905537	1.34732e+07	1.94613e+07	20017164	0	0	0	0	#DIV/0!	1.62143e+07	0
L	Q9Y3I0	RTCB	4|6	10	5	2	0|0	1	1	1	1	1	11.72	50	0		2830153	8.39671e+06	16673538	1.83037e+07	0	0	0	0	#DIV/0!	11551017	0
L	O43809	NUDT21	4|5	9	4.5	2	0|0	1	1	1	1	1	11.72	45	0		8.14069e+06	1.32057e+07	21736545	2.5873e+07	0	0	0	0	#DIV/0!	1.7239e+07	0
L	O60814	HIST1H2BK	5|4	9	4.5	2	0|0	1	1	1	1	1	11.72	45	0		1.82295e+08	172698706	1.18043e+08	101574984	0	0	0	0	#DIV/0!	1.43653e+08	0
L	O75340	PDCD6	5|4	9	4.5	2	0|0	1	1	1	1	1	11.72	45	0		3.20855e+07	4.08953e+07	21933406	3.07662e+07	0	0	0	0	#DIV/0!	3.14201e+07	0
L	P06899	HIST1H2BJ	4|5	9	4.5	2	0|0	1	1	1	1	1	11.72	45	0		1.78037e+08	1.70372e+08	1.11557e+08	100553582	0	0	0	0	#DIV/0!	1.4013e+08	0
L	P14868	DARS	4|5	9	4.5	2	0|0	1	1	1	1	1	11.72	45	0		5604457	19243716	7110475	8.22299e+06	0	0	0	0	#DIV/0!	1.00454e+07	0
L	P18077	RPL35A	5|4	9	4.5	2	0|0	1	1	1	1	1	11.72	45	0		1.21469e+07	12527841	1.33446e+07	10716058	0	0	0	0	#DIV/0!	1.21839e+07	0
L	P28072	PSMB6	5|4	9	4.5	2	0|0	1	1	1	1	1	11.72	45	0		8577281	9.17173e+06	1.46335e+07	1.27614e+07	0	0	0	0	#DIV/0!	1.1286e+07	0
L	P35268	RPL22	3|6	9	4.5	2	0|0	1	1	1	1	1	9.97	45	0		41359354	5.44417e+07	5.47254e+07	8.55632e+07	0	0	0	0	#DIV/0!	5.90224e+07	0
L	P46776	RPL27A	3|6	9	4.5	2	0|0	1	1	1	1	1	9.97	45	0		6.85246e+07	6.65787e+07	9.28074e+07	83544205	0	0	0	0	#DIV/0!	7.78637e+07	0
L	P49411	TUFM	5|4	9	4.5	2	0|0	1	1	1	1	1	11.72	45	0		1.17974e+07	10216717	1.42362e+07	1.08417e+07	0	0	0	0	#DIV/0!	1.1773e+07	0
L	P55081	MFAP1	4|5	9	4.5	2	0|0	1	1	1	1	1	11.72	45	0		1.76937e+07	1.3176e+07	20770042	1.75325e+07	0	0	0	0	#DIV/0!	1.72931e+07	0
L	P61353	RPL27	5|4	9	4.5	2	0|0	1	1	1	1	1	11.72	45	0		69386554	6.88089e+07	9.36654e+07	90442204	0	0	0	0	#DIV/0!	8.05758e+07	0
L	P62899-1	RPL31	4|5	9	4.5	2	0|0	1	1	1	1	1	11.72	45	0		32688951	2.93028e+07	5.34424e+07	5.1683e+07	0	0	0	0	#DIV/0!	4.17793e+07	0
L	P63173	RPL38	4|5	9	4.5	2	0|0	1	1	1	1	1	11.72	45	0		141329344	5.36342e+07	8.4833e+07	8.69796e+07	0	0	0	0	#DIV/0!	9.1694e+07	0
L	Q13330-1	MTA1	3|6	9	4.5	2	0|0	1	1	1	1	1	9.97	45	0		1.08695e+07	17019942	5.46069e+07	1.34505e+07	0	0	0	0	#DIV/0!	2.39867e+07	0
L	Q14204	DYNC1H1	5|4	9	4.5	2	0|0	1	1	1	1	1	11.72	45	0		8.34616e+06	5164408	2489365	4590391	0	0	0	0	#DIV/0!	5.14758e+06	0
L	Q14498-1	RBM39	4|5	9	4.5	2	0|0	1	1	1	1	1	11.72	45	0		2.48704e+07	22637611	30291618	3.14139e+07	0	0	0	0	#DIV/0!	27303387	0
L	Q16629-1	SRSF7	3|6	9	4.5	2	0|0	1	1	1	1	1	9.97	45	0		24703037	27395427	5.91961e+07	5.59317e+07	0	0	0	0	#DIV/0!	4.18066e+07	0
L	Q86V81	ALYREF	3|6	9	4.5	2	0|0	1	1	1	1	1	9.97	45	0		33157628	47797365	5.64635e+07	5.44783e+07	0	0	0	0	#DIV/0!	4.79742e+07	0
L	Q9NRH1	YAE1D1	3|6	9	4.5	2	0|0	1	1	1	1	1	9.97	45	0		10481903	1.02641e+07	2.3603e+07	27260026	0	0	0	0	#DIV/0!	1.79023e+07	0
L	Q9UNX3	RPL26L1	4|5	9	4.5	2	0|0	1	1	1	1	1	11.72	45	0		39582307	4.4773e+07	57966611	5.61189e+07	0	0	0	0	#DIV/0!	49610187	0
L	O00425-1	IGF2BP3	3|5	8	4	2	0|0	1	1	1	1	1	9.97	40	0		13400242	17319312	20480237	1.59232e+07	0	0	0	0	#DIV/0!	1.67807e+07	0
L	O15042-1	U2SURP	2|6	8	4	2	0|0	1	1	1	1	1	8.13	40	0		9130663	6439750	45400842	1.62553e+07	0	0	0	0	#DIV/0!	1.93066e+07	0
L	O15226	NKRF	4|4	8	4	2	0|0	1	1	1	1	1	11.72	40	0		8.19701e+06	13219708	8.51519e+06	12869484	0	0	0	0	#DIV/0!	1.07003e+07	0
L	P08754	GNAI3	6|2	8	4	2	0|0	1	1	1	1	1	8.13	40	0		7.8522e+07	80433104	7.27222e+06	13591086	0	0	0	0	#DIV/0!	4.49546e+07	0
L	P09497-1	CLTB	4|4	8	4	2	0|0	1	1	1	1	1	11.72	40	0		7.73395e+06	8205578	16191077	1.50215e+07	0	0	0	0	#DIV/0!	11788014	0
L	P09661	SNRPA1	3|5	8	4	2	0|0	1	1	1	1	1	9.97	40	0		2.08636e+07	2.1797e+07	2.09846e+07	23104664	0	0	0	0	#DIV/0!	2.16875e+07	0
L	P0C0S5	H2AFZ	4|4	8	4	2	0|0	1	1	1	1	1	11.72	40	0		124479531	136435546	1.45695e+08	1.46969e+08	0	0	0	0	#DIV/0!	1.38395e+08	0
L	P10515	DLAT	3|5	8	4	2	0|0	1	1	1	1	1	9.97	40	0		20957847	5797074	22955873	2.11228e+07	0	0	0	0	#DIV/0!	1.77084e+07	0
L	P14866-1	HNRNPL	4|4	8	4	2	0|0	1	1	1	1	1	11.72	40	0		13370588	18621911	2.52248e+07	2.31436e+07	0	0	0	0	#DIV/0!	2.00902e+07	0
L	P21333-1	FLNA	4|4	8	4	2	0|0	1	1	1	1	1	11.72	40	0		6386881	20754690	9009950	5.2099e+06	0	0	0	0	#DIV/0!	1.03404e+07	0
L	P23526	AHCY	2|6	8	4	2	0|0	1	1	1	1	1	8.13	40	0		3401938	6191090	1.32913e+07	10191926	0	0	0	0	#DIV/0!	8.26905e+06	0
L	P27635	RPL10	3|5	8	4	2	0|0	1	1	1	1	1	9.97	40	0		2.31036e+07	0	3.48293e+07	3.27873e+07	0	0	0	0	#DIV/0!	2.268e+07	0
L	P32969	RPL9P9	3|5	8	4	2	0|0	1	1	1	1	1	9.97	40	0		24214949	2.39825e+07	2.84014e+07	27022412	0	0	0	0	#DIV/0!	2.59053e+07	0
L	P50914	RPL14	4|4	8	4	2	0|0	1	1	1	1	1	11.72	40	0		1.57492e+07	4.45287e+07	6.82213e+07	38251364	0	0	0	0	#DIV/0!	4.16876e+07	0
L	Q99729-2	HNRNPAB	4|4	8	4	2	0|0	1	1	1	1	1	11.72	40	0		6.6387e+07	151122166	96846096	126387144	0	0	0	0	#DIV/0!	1.10186e+08	0
L	P06576	ATP5B	4|3	7	3.5	2	0|0	1	1	1	1	1	9.97	35	0		2.95794e+07	5.86535e+07	1.51489e+07	1.36251e+07	0	0	0	0	#DIV/0!	2.92517e+07	0
L	P09874	PARP1	5|2	7	3.5	2	0|0	1	1	1	1	1	8.13	35	0		1.21681e+07	3.12927e+06	5.08833e+06	0	0	0	0	0	#DIV/0!	5.09643e+06	0
L	P14625	HSP90B1	3|4	7	3.5	2	0|0	1	1	1	1	1	9.97	35	0		9.6459e+06	12194086	1.35145e+07	1.34218e+07	0	0	0	0	#DIV/0!	1.21941e+07	0
L	P17987	TCP1	5|2	7	3.5	2	0|0	1	1	1	1	1	8.13	35	0		8.73984e+06	9281142	2787171	1273364	0	0	0	0	#DIV/0!	5.52038e+06	0
L	P25705	ATP5A1	5|2	7	3.5	2	0|0	1	1	1	1	1	8.13	35	0		2.91415e+07	1.39999e+07	16175948	1.71694e+07	0	0	0	0	#DIV/0!	1.91217e+07	0
L	P29692-1	EEF1D	4|3	7	3.5	2	0|0	1	1	1	1	1	9.97	35	0		25591151	1.92832e+07	23426990	16467063	0	0	0	0	#DIV/0!	2.11921e+07	0
L	P42677	RPS27	4|3	7	3.5	2	0|0	1	1	1	1	1	9.97	35	0		6.78067e+06	1.76087e+07	1.84008e+07	12230721	0	0	0	0	#DIV/0!	1.37552e+07	0
L	P46782	RPS5	4|3	7	3.5	2	0|0	1	1	1	1	1	9.97	35	0		2.40192e+07	48270358	58402164	70358018	0	0	0	0	#DIV/0!	5.02624e+07	0
L	P55769	SNU13	3|4	7	3.5	2	0|0	1	1	1	1	1	9.97	35	0		7344224	9.51419e+06	17899904	1.19085e+07	0	0	0	0	#DIV/0!	1.16667e+07	0
L	P62316	SNRPD2	3|4	7	3.5	2	0|0	1	1	1	1	1	9.97	35	0		3.8665e+07	40916374	94340732	8.13645e+07	0	0	0	0	#DIV/0!	6.38217e+07	0
L	P62854	RPS26	4|3	7	3.5	2	0|0	1	1	1	1	1	9.97	35	0		1.5639e+07	14454554	2.43849e+07	26602670	0	0	0	0	#DIV/0!	2.02703e+07	0
L	P62906	RPL10A	4|3	7	3.5	2	0|0	1	1	1	1	1	9.97	35	0		36560126	51965431	80654301	68551268	0	0	0	0	#DIV/0!	5.94328e+07	0
L	P62910	RPL32	3|4	7	3.5	2	0|0	1	1	1	1	1	9.97	35	0		6369316	17891478	2.97973e+07	22554087	0	0	0	0	#DIV/0!	1.91531e+07	0
L	P68431	HIST1H3A	3|4	7	3.5	2	0|0	1	1	1	1	1	9.97	35	0		2.70349e+07	1.84569e+07	3.31137e+07	27928661	0	0	0	0	#DIV/0!	2.66335e+07	0
L	P83731	RPL24	4|3	7	3.5	2	0|0	1	1	1	1	1	9.97	35	0		3.96197e+07	3.90911e+07	56464038	35104694	0	0	0	0	#DIV/0!	4.25699e+07	0
L	P84098	RPL19	3|4	7	3.5	2	0|0	1	1	1	1	1	9.97	35	0		18635755	18485022	26199282	19347159	0	0	0	0	#DIV/0!	2.06668e+07	0
L	Q15370	TCEB2	3|4	7	3.5	2	0|0	1	1	1	1	1	9.97	35	0		17235208	1.67297e+07	5.03764e+07	21806037	0	0	0	0	#DIV/0!	2.65368e+07	0
L	Q8IWX8	CHERP	3|4	7	3.5	2	0|0	1	1	1	1	1	9.97	35	0		3.40139e+06	3265961	1.24965e+07	7.31299e+06	0	0	0	0	#DIV/0!	6.61922e+06	0
L	Q8NCA5-1	FAM98A	3|4	7	3.5	2	0|0	1	1	1	1	1	9.97	35	0		17523181	1.29989e+07	2.77793e+07	2.74468e+07	0	0	0	0	#DIV/0!	2.1437e+07	0
L	Q92522	H1FX	3|4	7	3.5	2	0|0	1	1	1	1	1	9.97	35	0		72027343	72986761	134642843	1.30029e+08	0	0	0	0	#DIV/0!	1.02422e+08	0
L	Q96HS1-1	PGAM5	4|3	7	3.5	2	0|0	1	1	1	1	1	9.97	35	0		7.80269e+06	7416024	1.08504e+07	12071906	0	0	0	0	#DIV/0!	9.53526e+06	0
L	Q9UHX1-1	PUF60	3|4	7	3.5	2	0|0	1	1	1	1	1	9.97	35	0		1.33662e+07	11967786	19837963	1.75438e+07	0	0	0	0	#DIV/0!	1.5679e+07	0
L	O43175	PHGDH	3|3	6	3	2	0|0	1	1	1	1	1	9.97	30	0		7887845	10049971	6226934	6.64356e+06	0	0	0	0	#DIV/0!	7.70208e+06	0
L	P09234	SNRPC	3|3	6	3	2	0|0	1	1	1	1	1	9.97	30	0		170470268	162709896	2.25277e+08	215676904	0	0	0	0	#DIV/0!	1.93533e+08	0
L	P24534	EEF1B2	3|3	6	3	2	0|0	1	1	1	1	1	9.97	30	0		37917642	35625962	38179586	2.27141e+07	0	0	0	0	#DIV/0!	3.36093e+07	0
L	P36639-1	NUDT1	2|4	6	3	2	0|0	1	1	1	1	1	8.13	30	0		19283174	9134560	5.05521e+07	3.08852e+07	0	0	0	0	#DIV/0!	2.74637e+07	0
L	P55884-1	EIF3B	3|3	6	3	2	0|0	1	1	1	1	1	9.97	30	0		9.20353e+06	4804193	6.64694e+06	7299681	0	0	0	0	#DIV/0!	6.98858e+06	0
L	P61981	YWHAG	3|3	6	3	2	0|0	1	1	1	1	1	9.97	30	0		23482207	23504196	19069848	5727806	0	0	0	0	#DIV/0!	1.7946e+07	0
L	P62244	RPS15A	2|4	6	3	2	0|0	1	1	1	1	1	8.13	30	0		44011575	41788117	48452592	4.84533e+07	0	0	0	0	#DIV/0!	4.56764e+07	0
L	P62258-1	YWHAE	3|3	6	3	2	0|0	1	1	1	1	1	9.97	30	0		23326135	22372646	1.99078e+07	8.84647e+06	0	0	0	0	#DIV/0!	1.86133e+07	0
L	P62273-1	RPS29	4|2	6	3	2	0|0	1	1	1	1	1	8.13	30	0		80657906	5.67813e+07	190010848	189653120	0	0	0	0	#DIV/0!	1.29276e+08	0
L	P63104	YWHAZ	3|3	6	3	2	0|0	1	1	1	1	1	9.97	30	0		21065655	2.03752e+07	1.7257e+07	2405886	0	0	0	0	#DIV/0!	1.5276e+07	0
L	P63167	DYNLL1	3|3	6	3	2	0|0	1	1	1	1	1	9.97	30	0		32998298	17736634	4.56194e+07	64576750	0	0	0	0	#DIV/0!	4.02328e+07	0
L	P63220	RPS21	2|4	6	3	2	0|0	1	1	1	1	1	8.13	30	0		0	2.13785e+07	3.80845e+07	34376001	0	0	0	0	#DIV/0!	2.34598e+07	0
L	P78371-1	CCT2	3|3	6	3	2	0|0	1	1	1	1	1	9.97	30	0		6892988	5.55896e+06	5.14319e+06	2282562	0	0	0	0	#DIV/0!	4.96942e+06	0
L	P98175-1	RBM10	3|3	6	3	2	0|0	1	1	1	1	1	9.97	30	0		8494194	7.92292e+06	1.13515e+07	1.09692e+07	0	0	0	0	#DIV/0!	9.68445e+06	0
L	Q15459	SF3A1	3|3	6	3	2	0|0	1	1	1	1	1	9.97	30	0		1.08338e+07	1.03033e+07	6109410	1.08827e+07	0	0	0	0	#DIV/0!	9.5323e+06	0
L	Q16769-1	QPCT	2|4	6	3	2	0|0	1	1	1	1	1	8.13	30	0		4.65264e+06	5253342	6.6814e+06	8.05072e+06	0	0	0	0	#DIV/0!	6.15953e+06	0
L	Q9BU76-1	MMTAG2	2|4	6	3	2	0|0	1	1	1	1	1	8.13	30	0		22301068	15179316	2.3066e+07	2.30546e+07	0	0	0	0	#DIV/0!	2.09003e+07	0
L	Q9H853	TUBA4B	4|2	6	3	2	0|0	1	1	1	1	1	8.13	30	0		40539825	45546720	35726656	123421776	0	0	0	0	#DIV/0!	6.13087e+07	0
L	P04075	ALDOA	3|2	5	2.5	2	0|0	1	1	1	1	1	8.13	25	0		7223686	1.37214e+07	44222176	20840720	0	0	0	0	#DIV/0!	2.1502e+07	0
L	P04406	GAPDH	2|3	5	2.5	2	0|0	1	1	1	1	1	8.13	25	0		39936514	47588668	25145637	27460398	0	0	0	0	#DIV/0!	3.50328e+07	0
L	P05386	RPLP1	3|2	5	2.5	2	0|0	1	1	1	1	1	8.13	25	0		218612840	337464896	437444160	428488352	0	0	0	0	#DIV/0!	355502562	0
L	P28074-1	PSMB5	2|3	5	2.5	2	0|0	1	1	1	1	1	8.13	25	0		4857831	4999655	1.55943e+07	1.04731e+07	0	0	0	0	#DIV/0!	8.98122e+06	0
L	P30048	PRDX3	2|3	5	2.5	2	0|0	1	1	1	1	1	8.13	25	0		9.20123e+06	8.81025e+06	2.04344e+07	24590935	0	0	0	0	#DIV/0!	1.57592e+07	0
L	P47914	RPL29	2|3	5	2.5	2	0|0	1	1	1	1	1	8.13	25	0		6.69204e+06	7868960	1.17209e+07	1.65273e+07	0	0	0	0	#DIV/0!	1.07023e+07	0
L	P62304	SNRPE	2|3	5	2.5	2	0|0	1	1	1	1	1	8.13	25	0		1.43214e+07	13405856	41316544	52665396	0	0	0	0	#DIV/0!	3.04273e+07	0
L	P84103	SRSF3	2|3	5	2.5	2	0|0	1	1	1	1	1	8.13	25	0		31951066	35561471	1.72761e+07	4.35401e+06	0	0	0	0	#DIV/0!	2.22857e+07	0
L	Q08170	SRSF4	3|2	5	2.5	2	0|0	1	1	1	1	1	8.13	25	0		27285097	2.58718e+07	36717032	3.46218e+07	0	0	0	0	#DIV/0!	3.11239e+07	0
L	Q13247-1	SRSF6	3|2	5	2.5	2	0|0	1	1	1	1	1	8.13	25	0		27285097	2.58718e+07	36717032	3.46218e+07	0	0	0	0	#DIV/0!	3.11239e+07	0
L	Q8NAV1-1	PRPF38A	2|3	5	2.5	2	0|0	1	1	1	1	1	8.13	25	0		10487626	5287752	16228689	1.32433e+07	0	0	0	0	#DIV/0!	1.13118e+07	0
L	Q8NC51-1	SERBP1	3|2	5	2.5	2	0|0	1	1	1	1	1	8.13	25	0		6.78176e+06	9927191	1.0657e+07	16647349	0	0	0	0	#DIV/0!	11003325	0
L	Q8TAQ2-1	SMARCC2	2|3	5	2.5	2	0|0	1	1	1	1	1	8.13	25	0		14694849	8456553	9631209	9359006	0	0	0	0	#DIV/0!	1.05354e+07	0
L	Q92922	SMARCC1	2|3	5	2.5	2	0|0	1	1	1	1	1	8.13	25	0		14694849	8456553	13066522	9.55004e+06	0	0	0	0	#DIV/0!	1.1442e+07	0
L	Q96DI7	SNRNP40	2|3	5	2.5	2	0|0	1	1	1	1	1	8.13	25	0		6.97424e+06	3513077	11180596	8.4114e+06	0	0	0	0	#DIV/0!	7.51983e+06	0
L	Q9BWJ5	SF3B5	2|3	5	2.5	2	0|0	1	1	1	1	1	8.13	25	0		39213416	38396203	37931064	69001314	0	0	0	0	#DIV/0!	4.61355e+07	0
L	Q9UHR5-1	SAP30BP	2|3	5	2.5	2	0|0	1	1	1	1	1	8.13	25	0		30179578	1.77016e+07	22847116	2.37737e+07	0	0	0	0	#DIV/0!	23625505	0
L	O14818-1	PSMA7	2|2	4	2	2	0|0	1	1	1	1	1	8.13	20	0		7353676	6390100	11862905	9443816	0	0	0	0	#DIV/0!	8.76262e+06	0
L	P09012	SNRPA	2|2	4	2	2	0|0	1	1	1	1	1	8.13	20	0		3.71179e+07	0	0	3.99891e+07	0	0	0	0	#DIV/0!	1.92767e+07	0
L	P12270	TPR	2|2	4	2	2	0|0	1	1	1	1	1	8.13	20	0		0	2.96748e+06	6614366	0	0	0	0	0	#DIV/0!	2.39546e+06	0
L	P28066	PSMA5	2|2	4	2	2	0|0	1	1	1	1	1	8.13	20	0		4012013	3767774	1.02812e+07	1.03954e+07	0	0	0	0	#DIV/0!	7.11409e+06	0
L	P34932	HSPA4	2|2	4	2	2	0|0	1	1	1	1	1	8.13	20	0		5782740	1.93697e+07	1.17577e+07	10303043	0	0	0	0	#DIV/0!	1.18033e+07	0
L	P49327	FASN	2|2	4	2	2	0|0	1	1	1	1	1	8.13	20	0		2258564	8.43394e+06	9.42429e+06	5977658	0	0	0	0	#DIV/0!	6.52361e+06	0
L	P49368-1	CCT3	2|2	4	2	2	0|0	1	1	1	1	1	8.13	20	0		1.04335e+07	8.75657e+06	1.01597e+07	5363657	0	0	0	0	#DIV/0!	8.67836e+06	0
L	P55036-1	PSMD4	2|2	4	2	2	0|0	1	1	1	1	1	8.13	20	0		9339208	9099075	7.15458e+06	0	0	0	0	0	#DIV/0!	6.39821e+06	0
L	Q14240-1	EIF4A2	2|2	4	2	2	0|0	1	1	1	1	1	8.13	20	0		5324661	7160007	7.31699e+06	3.2661e+06	0	0	0	0	#DIV/0!	5766939	0
L	Q5JQF8	PABPC1L2B	2|2	4	2	2	0|0	1	1	1	1	1	8.13	20	0		90447938	171861008	106789173	8.89002e+07	0	0	0	0	#DIV/0!	1.145e+08	0
L	P62318	SNRPD3	4|4	8	4	2	1|0	1	1	1	1	1	7.83	8	0		238865364	243294919	364758867	359560268	0	1203202	0	0	1002.72	3.0162e+08	300800
L	Q9BUJ2-1	HNRNPUL1	36|45	81	40.5	2	2|0	1	1	1	1	1	24.7	40.5	0		2.61872e+08	2.64456e+08	4.81924e+08	446334248	2.90772e+06	667694	0	0	406.83	3.63647e+08	893854
L	P05387	RPLP2	16|18	34	17	2	3|0	1	1	1	1	1	9.9	11.33	0		9.50326e+08	919838484	1.5434e+09	1.46677e+09	8.9587e+06	8902009	0	0	273.244	1.22008e+09	4.46518e+06
L	P19474-1	TRIM21	12|20	32	16	2	0|1	1	1	1	1	1	19.44	32	0		5.95668e+07	6.47558e+07	133063016	1.64769e+08	0	0	0	2654458	159.036	1.05539e+08	663614
L	P62269	RPS18	17|18	35	17.5	2	0|1	1	1	1	1	1	26.72	35	0		2.00134e+08	1.96424e+08	352292016	346136832	0	0	7823617	0	139.959	2.73747e+08	1.9559e+06
L	Q00839-1	HNRNPU	24|24	48	24	2	2|0	1	1	1	1	1	17.91	24	0		2.58314e+08	336967444	309028580	2.9427e+08	4.51419e+06	4446010	0	0	133.767	299645135	2.24005e+06
L	Q01105-1	SET	7|4	11	5.5	2	1|0	1	1	1	1	1	7.83	11	0		109808307	8.86389e+07	40552260	4.18561e+07	769003	1458127	0	0	126.106	70213882	556782
