# Supplementary material for: Characterization of host proteins interacting with the lymphocytic choriomeningitis virus L protein
Source: PLoS Pathog. 2017 Dec 20;13(12):e1006758. doi: 10.1371/journal.ppat.1006758 (PMC5738113; doi:10.1371/journal.ppat.1006758)
Supplement: S3 Table — (XLSX) [file ppat.1006758.s007.xlsx]

## Sheet: Sheet1
S3 Table. Host-virus interactome of viral RdRps from publicly available databases
Human protein (Uniprot)	Viral protein (Uniprot)	Human protein (Uniprot)	Viral protein (Uniprot)	Type of experiment	Pubmed (source of information)	Virus taxid (NCBI Taxonomy Browser)	Virus taxid	Family	Database
Q96FZ7	P03433	CHMP6_HUMAN	PA_I34A1	"MI:0018"(two hybrid)	20064372	211044	Influenza A virus (A/Puerto Rico/8/1934(H1N1))	Orthomyxoviridae	VirHostNet
O14639	P03433	ABLM1_HUMAN	PA_I34A1	"MI:0018"(two hybrid)	20064372	211044	Influenza A virus (A/Puerto Rico/8/1934(H1N1))	Orthomyxoviridae	VirHostNet
P03433	P03433	PA_I34A1	PA_I34A1	"MI:0018"(two hybrid)	20064372	211044	Influenza A virus (A/Puerto Rico/8/1934(H1N1))	Orthomyxoviridae	VirHostNet
Q8NBZ7	P03433	UXS1_HUMAN	PA_I34A1	"MI:0018"(two hybrid)	21994455	211044	Influenza A virus (A/Puerto Rico/8/1934(H1N1))	Orthomyxoviridae	VirHostNet
Q8N448	P03433	LNX2_HUMAN	PA_I34A1	"MI:0018"(two hybrid)	20064372	211044	Influenza A virus (A/Puerto Rico/8/1934(H1N1))	Orthomyxoviridae	VirHostNet
Q8WUK0	P03433	PTPM1_HUMAN	PA_I34A1	"MI:0018"(two hybrid)	20064372	211044	Influenza A virus (A/Puerto Rico/8/1934(H1N1))	Orthomyxoviridae	VirHostNet
Q13315	P03433	ATM_HUMAN	PA_I34A1	"MI:0018"(two hybrid)	21994455	211044	Influenza A virus (A/Puerto Rico/8/1934(H1N1))	Orthomyxoviridae	VirHostNet
P49736	P03433	MCM2_HUMAN	PA_I34A1	"MI:0006"(anti bait coimmunoprecipitation)	17932485	211044	Influenza A virus (A/Puerto Rico/8/1934(H1N1))	Orthomyxoviridae	VirHostNet
P81877	P03433	SSBP2_HUMAN	PA_I34A1	"MI:0018"(two hybrid)	20064372	211044	Influenza A virus (A/Puerto Rico/8/1934(H1N1))	Orthomyxoviridae	VirHostNet
Q8N661	P03433	TM86B_HUMAN	PA_I34A1	"MI:0018"(two hybrid)	20064372	211044	Influenza A virus (A/Puerto Rico/8/1934(H1N1))	Orthomyxoviridae	VirHostNet
Q9H3Q1	P03433	BORG4_HUMAN	PA_I34A1	"MI:0018"(two hybrid)	20064372	211044	Influenza A virus (A/Puerto Rico/8/1934(H1N1))	Orthomyxoviridae	VirHostNet
P03452	P03433	HEMA_I34A1	PA_I34A1	"MI:0018"(two hybrid)	20064372	211044	Influenza A virus (A/Puerto Rico/8/1934(H1N1))	Orthomyxoviridae	VirHostNet
Q7Z3B4	P03433	NUP54_HUMAN	PA_I34A1	"MI:0018"(two hybrid)	21994455	211044	Influenza A virus (A/Puerto Rico/8/1934(H1N1))	Orthomyxoviridae	VirHostNet
Q96FZ7	P03433	CHMP6_HUMAN	PA_I34A1	"MI:0018"(two hybrid)	20064372	211044	Influenza A virus (A/Puerto Rico/8/1934(H1N1))	Orthomyxoviridae	VirHostNet
P81877	P03433	SSBP2_HUMAN	PA_I34A1	"MI:0018"(two hybrid)	20064372	211044	Influenza A virus (A/Puerto Rico/8/1934(H1N1))	Orthomyxoviridae	VirHostNet
O00505	P03433	IMA4_HUMAN	PA_I34A1	"MI:0018"(two hybrid)	20064372	211044	Influenza A virus (A/Puerto Rico/8/1934(H1N1))	Orthomyxoviridae	VirHostNet
Q99942	P03433	RNF5_HUMAN	PA_I34A1	"MI:0018"(two hybrid)	20064372	211044	Influenza A virus (A/Puerto Rico/8/1934(H1N1))	Orthomyxoviridae	VirHostNet
Q96EC8	P03433	YIPF6_HUMAN	PA_I34A1	"MI:0018"(two hybrid)	20064372	211044	Influenza A virus (A/Puerto Rico/8/1934(H1N1))	Orthomyxoviridae	VirHostNet
Q9Y224	P03433	CN166_HUMAN	PA_I34A1	"MI:0018"(two hybrid)	21994455	211044	Influenza A virus (A/Puerto Rico/8/1934(H1N1))	Orthomyxoviridae	VirHostNet
P03508	P03433	NEP_I34A1	PA_I34A1	"MI:0018"(two hybrid)	20064372	211044	Influenza A virus (A/Puerto Rico/8/1934(H1N1))	Orthomyxoviridae	VirHostNet
P50222	P03433	MEOX2_HUMAN	PA_I34A1	"MI:0018"(two hybrid)	20064372	211044	Influenza A virus (A/Puerto Rico/8/1934(H1N1))	Orthomyxoviridae	VirHostNet
P25205	P03433	MCM3_HUMAN	PA_I34A1	"MI:0007"(anti tag coimmunoprecipitation)	17932485	211044	Influenza A virus (A/Puerto Rico/8/1934(H1N1))	Orthomyxoviridae	VirHostNet
P33992	P03433	MCM5_HUMAN	PA_I34A1	"MI:0007"(anti tag coimmunoprecipitation)	17932485	211044	Influenza A virus (A/Puerto Rico/8/1934(H1N1))	Orthomyxoviridae	VirHostNet
P10746	P03433	HEM4_HUMAN	PA_I34A1	"MI:0018"(two hybrid)	20064372	211044	Influenza A virus (A/Puerto Rico/8/1934(H1N1))	Orthomyxoviridae	VirHostNet
Q9Y305	P03433	ACOT9_HUMAN	PA_I34A1	"MI:0018"(two hybrid)	20064372	211044	Influenza A virus (A/Puerto Rico/8/1934(H1N1))	Orthomyxoviridae	VirHostNet
P10643	P03433	CO7_HUMAN	PA_I34A1	"MI:0018"(two hybrid)	21994455	211044	Influenza A virus (A/Puerto Rico/8/1934(H1N1))	Orthomyxoviridae	VirHostNet
Q6IB77	P03433	GLYAT_HUMAN	PA_I34A1	"MI:0018"(two hybrid)	20064372	211044	Influenza A virus (A/Puerto Rico/8/1934(H1N1))	Orthomyxoviridae	VirHostNet
Q6IBW4	P03433	CNDH2_HUMAN	PA_I34A1	"MI:0018"(two hybrid)	20064372	211044	Influenza A virus (A/Puerto Rico/8/1934(H1N1))	Orthomyxoviridae	VirHostNet
O75489	P03433	NDUS3_HUMAN	PA_I34A1	"MI:0018"(two hybrid)	20064372	211044	Influenza A virus (A/Puerto Rico/8/1934(H1N1))	Orthomyxoviridae	VirHostNet
Q7LBR1	P03433	CHM1B_HUMAN	PA_I34A1	"MI:0018"(two hybrid)	20064372	211044	Influenza A virus (A/Puerto Rico/8/1934(H1N1))	Orthomyxoviridae	VirHostNet
Q96T21	P03433	SEBP2_HUMAN	PA_I34A1	"MI:0018"(two hybrid)	20064372	211044	Influenza A virus (A/Puerto Rico/8/1934(H1N1))	Orthomyxoviridae	VirHostNet
Q9UHQ4	P03433	BAP29_HUMAN	PA_I34A1	"MI:0018"(two hybrid)	20064372	211044	Influenza A virus (A/Puerto Rico/8/1934(H1N1))	Orthomyxoviridae	VirHostNet
P50570	P03433	DYN2_HUMAN	PA_I34A1	"MI:0018"(two hybrid)	20064372	211044	Influenza A virus (A/Puerto Rico/8/1934(H1N1))	Orthomyxoviridae	VirHostNet
P03496	P03433	NS1_I34A1	PA_I34A1	"MI:0018"(two hybrid)	20064372	211044	Influenza A virus (A/Puerto Rico/8/1934(H1N1))	Orthomyxoviridae	VirHostNet
P03452	P03433	HEMA_I34A1	PA_I34A1	"MI:0018"(two hybrid)	20064372	211044	Influenza A virus (A/Puerto Rico/8/1934(H1N1))	Orthomyxoviridae	VirHostNet
P49736	P03433	MCM2_HUMAN	PA_I34A1	"MI:0007"(anti tag coimmunoprecipitation)	17932485	211044	Influenza A virus (A/Puerto Rico/8/1934(H1N1))	Orthomyxoviridae	VirHostNet
Q96D05	P03433	CJ035_HUMAN	PA_I34A1	"MI:0018"(two hybrid)	20064372	211044	Influenza A virus (A/Puerto Rico/8/1934(H1N1))	Orthomyxoviridae	VirHostNet
Q96EC8	P03433	YIPF6_HUMAN	PA_I34A1	"MI:0018"(two hybrid)	20064372	211044	Influenza A virus (A/Puerto Rico/8/1934(H1N1))	Orthomyxoviridae	VirHostNet
Q9Y305	P03433	ACOT9_HUMAN	PA_I34A1	"MI:0018"(two hybrid)	20064372	211044	Influenza A virus (A/Puerto Rico/8/1934(H1N1))	Orthomyxoviridae	VirHostNet
Q96T21	P03433	SEBP2_HUMAN	PA_I34A1	"MI:0018"(two hybrid)	20064372	211044	Influenza A virus (A/Puerto Rico/8/1934(H1N1))	Orthomyxoviridae	VirHostNet
Q9NTK5	P03433	OLA1_HUMAN	PA_I34A1	"MI:0018"(two hybrid)	21994455	211044	Influenza A virus (A/Puerto Rico/8/1934(H1N1))	Orthomyxoviridae	VirHostNet
Q8N661	P03433	TM86B_HUMAN	PA_I34A1	"MI:0018"(two hybrid)	20064372	211044	Influenza A virus (A/Puerto Rico/8/1934(H1N1))	Orthomyxoviridae	VirHostNet
P03496	P03433	NS1_I34A1	PA_I34A1	"MI:0018"(two hybrid)	20064372	211044	Influenza A virus (A/Puerto Rico/8/1934(H1N1))	Orthomyxoviridae	VirHostNet
P03485	P03433	M1_I34A1	PA_I34A1	"MI:0096"(pull down)	12953845	211044	Influenza A virus (A/Puerto Rico/8/1934(H1N1))	Orthomyxoviridae	VirHostNet
P06821	P03433	M2_I34A1	PA_I34A1	"MI:0018"(two hybrid)	20064372	211044	Influenza A virus (A/Puerto Rico/8/1934(H1N1))	Orthomyxoviridae	VirHostNet
P03433	P03433	PA_I34A1	PA_I34A1	"MI:0018"(two hybrid)	20064372	211044	Influenza A virus (A/Puerto Rico/8/1934(H1N1))	Orthomyxoviridae	VirHostNet
Q32MZ4	P03433	LRRF1_HUMAN	PA_I34A1	"MI:0018"(two hybrid)	21994455	211044	Influenza A virus (A/Puerto Rico/8/1934(H1N1))	Orthomyxoviridae	VirHostNet
Q8N448	P03433	LNX2_HUMAN	PA_I34A1	"MI:0018"(two hybrid)	20064372	211044	Influenza A virus (A/Puerto Rico/8/1934(H1N1))	Orthomyxoviridae	VirHostNet
P06396	P03433	GELS_HUMAN	PA_I34A1	"MI:0018"(two hybrid)	21994455	211044	Influenza A virus (A/Puerto Rico/8/1934(H1N1))	Orthomyxoviridae	VirHostNet
P24928	P03433	RPB1_HUMAN	PA_I34A1	"MI:0018"(two hybrid)	21994455	211044	Influenza A virus (A/Puerto Rico/8/1934(H1N1))	Orthomyxoviridae	VirHostNet
P03466	P03433	NCAP_I34A1	PA_I34A1	"MI:0018"(two hybrid)	20064372	211044	Influenza A virus (A/Puerto Rico/8/1934(H1N1))	Orthomyxoviridae	VirHostNet
O00505	P03433	IMA4_HUMAN	PA_I34A1	"MI:0018"(two hybrid)	20064372	211044	Influenza A virus (A/Puerto Rico/8/1934(H1N1))	Orthomyxoviridae	VirHostNet
Q9H3Q1	P03433	BORG4_HUMAN	PA_I34A1	"MI:0018"(two hybrid)	20064372	211044	Influenza A virus (A/Puerto Rico/8/1934(H1N1))	Orthomyxoviridae	VirHostNet
Q96D05	P03433	CJ035_HUMAN	PA_I34A1	"MI:0018"(two hybrid)	20064372	211044	Influenza A virus (A/Puerto Rico/8/1934(H1N1))	Orthomyxoviridae	VirHostNet
Q13362	P03433	2A5G_HUMAN	PA_I34A1	"MI:0018"(two hybrid)	20064372	211044	Influenza A virus (A/Puerto Rico/8/1934(H1N1))	Orthomyxoviridae	VirHostNet
P03466	P03433	NCAP_I34A1	PA_I34A1	"MI:0018"(two hybrid)	20064372	211044	Influenza A virus (A/Puerto Rico/8/1934(H1N1))	Orthomyxoviridae	VirHostNet
P03485	P03433	M1_I34A1	PA_I34A1	"MI:0018"(two hybrid)	20064372	211044	Influenza A virus (A/Puerto Rico/8/1934(H1N1))	Orthomyxoviridae	VirHostNet
Q99942	P03433	RNF5_HUMAN	PA_I34A1	"MI:0018"(two hybrid)	20064372	211044	Influenza A virus (A/Puerto Rico/8/1934(H1N1))	Orthomyxoviridae	VirHostNet
Q9UHQ4	P03433	BAP29_HUMAN	PA_I34A1	"MI:0018"(two hybrid)	20064372	211044	Influenza A virus (A/Puerto Rico/8/1934(H1N1))	Orthomyxoviridae	VirHostNet
P50222	P03433	MEOX2_HUMAN	PA_I34A1	"MI:0018"(two hybrid)	20064372	211044	Influenza A virus (A/Puerto Rico/8/1934(H1N1))	Orthomyxoviridae	VirHostNet
P10746	P03433	HEM4_HUMAN	PA_I34A1	"MI:0018"(two hybrid)	20064372	211044	Influenza A virus (A/Puerto Rico/8/1934(H1N1))	Orthomyxoviridae	VirHostNet
P33991	P03433	MCM4_HUMAN	PA_I34A1	"MI:0007"(anti tag coimmunoprecipitation)	17932485	211044	Influenza A virus (A/Puerto Rico/8/1934(H1N1))	Orthomyxoviridae	VirHostNet
P03468	P03433	NRAM_I34A1	PA_I34A1	"MI:0018"(two hybrid)	20064372	211044	Influenza A virus (A/Puerto Rico/8/1934(H1N1))	Orthomyxoviridae	VirHostNet
O14639	P03433	ABLM1_HUMAN	PA_I34A1	"MI:0018"(two hybrid)	20064372	211044	Influenza A virus (A/Puerto Rico/8/1934(H1N1))	Orthomyxoviridae	VirHostNet
P03485	P03433	M1_I34A1	PA_I34A1	"MI:0047"(far western blotting)	12953845	211044	Influenza A virus (A/Puerto Rico/8/1934(H1N1))	Orthomyxoviridae	VirHostNet
P33993	P03433	MCM7_HUMAN	PA_I34A1	"MI:0007"(anti tag coimmunoprecipitation)	17932485	211044	Influenza A virus (A/Puerto Rico/8/1934(H1N1))	Orthomyxoviridae	VirHostNet
Q13362	P03433	2A5G_HUMAN	PA_I34A1	"MI:0018"(two hybrid)	20064372	211044	Influenza A virus (A/Puerto Rico/8/1934(H1N1))	Orthomyxoviridae	VirHostNet
P03468	P03433	NRAM_I34A1	PA_I34A1	"MI:0018"(two hybrid)	20064372	211044	Influenza A virus (A/Puerto Rico/8/1934(H1N1))	Orthomyxoviridae	VirHostNet
Q9BXR0	P03433	TGT_HUMAN	PA_I34A1	"MI:0018"(two hybrid)	20064372	211044	Influenza A virus (A/Puerto Rico/8/1934(H1N1))	Orthomyxoviridae	VirHostNet
Q6IBW4	P03433	CNDH2_HUMAN	PA_I34A1	"MI:0018"(two hybrid)	20064372	211044	Influenza A virus (A/Puerto Rico/8/1934(H1N1))	Orthomyxoviridae	VirHostNet
P03508	P03433	NEP_I34A1	PA_I34A1	"MI:0018"(two hybrid)	20064372	211044	Influenza A virus (A/Puerto Rico/8/1934(H1N1))	Orthomyxoviridae	VirHostNet
Q6IB77	P03433	GLYAT_HUMAN	PA_I34A1	"MI:0018"(two hybrid)	20064372	211044	Influenza A virus (A/Puerto Rico/8/1934(H1N1))	Orthomyxoviridae	VirHostNet
P03485	P03433	M1_I34A1	PA_I34A1	"MI:0018"(two hybrid)	20064372	211044	Influenza A virus (A/Puerto Rico/8/1934(H1N1))	Orthomyxoviridae	VirHostNet
P11940	P03427	PABP1_HUMAN	PB2_I33A0	"MI:0019"(coimmunoprecipitation)	25464832	381518	Influenza A virus (A/Wilson-Smith/1933(H1N1))	Orthomyxoviridae	VirHostNet
P43686	P03427	PRS6B_HUMAN	PB2_I33A0	"MI:0019"(coimmunoprecipitation)	25464832	381518	Influenza A virus (A/Wilson-Smith/1933(H1N1))	Orthomyxoviridae	VirHostNet
Q9Y676	P03427	RT18B_HUMAN	PB2_I33A0	"MI:0019"(coimmunoprecipitation)	25464832	381518	Influenza A virus (A/Wilson-Smith/1933(H1N1))	Orthomyxoviridae	VirHostNet
Q00577	P03427	PURA_HUMAN	PB2_I33A0	"MI:0019"(coimmunoprecipitation)	25464832	381518	Influenza A virus (A/Wilson-Smith/1933(H1N1))	Orthomyxoviridae	VirHostNet
Q14498	P03427	RBM39_HUMAN	PB2_I33A0	"MI:0019"(coimmunoprecipitation)	25464832	381518	Influenza A virus (A/Wilson-Smith/1933(H1N1))	Orthomyxoviridae	VirHostNet
P29692	P03427	EF1D_HUMAN	PB2_I33A0	"MI:0019"(coimmunoprecipitation)	25464832	381518	Influenza A virus (A/Wilson-Smith/1933(H1N1))	Orthomyxoviridae	VirHostNet
Q14315	P03427	FLNC_HUMAN	PB2_I33A0	"MI:0019"(coimmunoprecipitation)	25464832	381518	Influenza A virus (A/Wilson-Smith/1933(H1N1))	Orthomyxoviridae	VirHostNet
Q9NXV2	P03427	KCTD5_HUMAN	PB2_I33A0	"MI:0019"(coimmunoprecipitation)	25464832	381518	Influenza A virus (A/Wilson-Smith/1933(H1N1))	Orthomyxoviridae	VirHostNet
P62910	P03427	RL32_HUMAN	PB2_I33A0	"MI:0019"(coimmunoprecipitation)	25464832	381518	Influenza A virus (A/Wilson-Smith/1933(H1N1))	Orthomyxoviridae	VirHostNet
P31946	P03427	1433B_HUMAN	PB2_I33A0	"MI:0019"(coimmunoprecipitation)	25464832	381518	Influenza A virus (A/Wilson-Smith/1933(H1N1))	Orthomyxoviridae	VirHostNet
Q9Y6M1	P03427	IF2B2_HUMAN	PB2_I33A0	"MI:0019"(coimmunoprecipitation)	25464832	381518	Influenza A virus (A/Wilson-Smith/1933(H1N1))	Orthomyxoviridae	VirHostNet
Q00325	P03427	MPCP_HUMAN	PB2_I33A0	"MI:0019"(coimmunoprecipitation)	25464832	381518	Influenza A virus (A/Wilson-Smith/1933(H1N1))	Orthomyxoviridae	VirHostNet
Q13885	P03427	TBB2A_HUMAN	PB2_I33A0	"MI:0019"(coimmunoprecipitation)	25464832	381518	Influenza A virus (A/Wilson-Smith/1933(H1N1))	Orthomyxoviridae	VirHostNet
Q9Y657	P03427	SPIN1_HUMAN	PB2_I33A0	"MI:0019"(coimmunoprecipitation)	25464832	381518	Influenza A virus (A/Wilson-Smith/1933(H1N1))	Orthomyxoviridae	VirHostNet
Q9Y230	P03427	RUVB2_HUMAN	PB2_I33A0	"MI:0019"(coimmunoprecipitation)	25464832	381518	Influenza A virus (A/Wilson-Smith/1933(H1N1))	Orthomyxoviridae	VirHostNet
P58340	P03427	MLF1_HUMAN	PB2_I33A0	"MI:0019"(coimmunoprecipitation)	25464832	381518	Influenza A virus (A/Wilson-Smith/1933(H1N1))	Orthomyxoviridae	VirHostNet
Q8WZ42	P03427	TITIN_HUMAN	PB2_I33A0	"MI:0019"(coimmunoprecipitation)	25464832	381518	Influenza A virus (A/Wilson-Smith/1933(H1N1))	Orthomyxoviridae	VirHostNet
P46821	P03427	MAP1B_HUMAN	PB2_I33A0	"MI:0019"(coimmunoprecipitation)	25464832	381518	Influenza A virus (A/Wilson-Smith/1933(H1N1))	Orthomyxoviridae	VirHostNet
Q9UKM9	P03427	RALY_HUMAN	PB2_I33A0	"MI:0019"(coimmunoprecipitation)	25464832	381518	Influenza A virus (A/Wilson-Smith/1933(H1N1))	Orthomyxoviridae	VirHostNet
Q9UBS4	P03427	DJB11_HUMAN	PB2_I33A0	"MI:0019"(coimmunoprecipitation)	25464832	381518	Influenza A virus (A/Wilson-Smith/1933(H1N1))	Orthomyxoviridae	VirHostNet
P32969	P03427	RL9_HUMAN	PB2_I33A0	"MI:0019"(coimmunoprecipitation)	25464832	381518	Influenza A virus (A/Wilson-Smith/1933(H1N1))	Orthomyxoviridae	VirHostNet
Q9UKA4	P03427	AKA11_HUMAN	PB2_I33A0	"MI:0019"(coimmunoprecipitation)	25464832	381518	Influenza A virus (A/Wilson-Smith/1933(H1N1))	Orthomyxoviridae	VirHostNet
O43432	P03427	IF4G3_HUMAN	PB2_I33A0	"MI:0019"(coimmunoprecipitation)	25464832	381518	Influenza A virus (A/Wilson-Smith/1933(H1N1))	Orthomyxoviridae	VirHostNet
P62280	P03427	RS11_HUMAN	PB2_I33A0	"MI:0019"(coimmunoprecipitation)	25464832	381518	Influenza A virus (A/Wilson-Smith/1933(H1N1))	Orthomyxoviridae	VirHostNet
P42677	P03427	RS27_HUMAN	PB2_I33A0	"MI:0019"(coimmunoprecipitation)	25464832	381518	Influenza A virus (A/Wilson-Smith/1933(H1N1))	Orthomyxoviridae	VirHostNet
P52434	P03427	RPAB3_HUMAN	PB2_I33A0	"MI:0019"(coimmunoprecipitation)	25464832	381518	Influenza A virus (A/Wilson-Smith/1933(H1N1))	Orthomyxoviridae	VirHostNet
P51398	P03427	RT29_HUMAN	PB2_I33A0	"MI:0019"(coimmunoprecipitation)	25464832	381518	Influenza A virus (A/Wilson-Smith/1933(H1N1))	Orthomyxoviridae	VirHostNet
P05387	P03427	RLA2_HUMAN	PB2_I33A0	"MI:0019"(coimmunoprecipitation)	25464832	381518	Influenza A virus (A/Wilson-Smith/1933(H1N1))	Orthomyxoviridae	VirHostNet
P14625	P03427	ENPL_HUMAN	PB2_I33A0	"MI:0019"(coimmunoprecipitation)	25464832	381518	Influenza A virus (A/Wilson-Smith/1933(H1N1))	Orthomyxoviridae	VirHostNet
P62263	P03427	RS14_HUMAN	PB2_I33A0	"MI:0019"(coimmunoprecipitation)	25464832	381518	Influenza A virus (A/Wilson-Smith/1933(H1N1))	Orthomyxoviridae	VirHostNet
Q9Y2Q9	P03427	RT28_HUMAN	PB2_I33A0	"MI:0019"(coimmunoprecipitation)	25464832	381518	Influenza A virus (A/Wilson-Smith/1933(H1N1))	Orthomyxoviridae	VirHostNet
Q14257	P03427	RCN2_HUMAN	PB2_I33A0	"MI:0019"(coimmunoprecipitation)	25464832	381518	Influenza A virus (A/Wilson-Smith/1933(H1N1))	Orthomyxoviridae	VirHostNet
Q71U36	P03427	TBA1A_HUMAN	PB2_I33A0	"MI:0019"(coimmunoprecipitation)	25464832	381518	Influenza A virus (A/Wilson-Smith/1933(H1N1))	Orthomyxoviridae	VirHostNet
P35637	P03427	FUS_HUMAN	PB2_I33A0	"MI:0019"(coimmunoprecipitation)	25464832	381518	Influenza A virus (A/Wilson-Smith/1933(H1N1))	Orthomyxoviridae	VirHostNet
Q9UMS4	P03427	PRP19_HUMAN	PB2_I33A0	"MI:0019"(coimmunoprecipitation)	25464832	381518	Influenza A virus (A/Wilson-Smith/1933(H1N1))	Orthomyxoviridae	VirHostNet
P62244	P03427	RS15A_HUMAN	PB2_I33A0	"MI:0019"(coimmunoprecipitation)	25464832	381518	Influenza A virus (A/Wilson-Smith/1933(H1N1))	Orthomyxoviridae	VirHostNet
Q16186	P03427	ADRM1_HUMAN	PB2_I33A0	"MI:0019"(coimmunoprecipitation)	25464832	381518	Influenza A virus (A/Wilson-Smith/1933(H1N1))	Orthomyxoviridae	VirHostNet
Q9NQ29	P03427	LUC7L_HUMAN	PB2_I33A0	"MI:0019"(coimmunoprecipitation)	25464832	381518	Influenza A virus (A/Wilson-Smith/1933(H1N1))	Orthomyxoviridae	VirHostNet
P36578	P03427	RL4_HUMAN	PB2_I33A0	"MI:0019"(coimmunoprecipitation)	25464832	381518	Influenza A virus (A/Wilson-Smith/1933(H1N1))	Orthomyxoviridae	VirHostNet
P52272	P03427	HNRPM_HUMAN	PB2_I33A0	"MI:0019"(coimmunoprecipitation)	25464832	381518	Influenza A virus (A/Wilson-Smith/1933(H1N1))	Orthomyxoviridae	VirHostNet
Q01081	P03427	U2AF1_HUMAN	PB2_I33A0	"MI:0019"(coimmunoprecipitation)	25464832	381518	Influenza A virus (A/Wilson-Smith/1933(H1N1))	Orthomyxoviridae	VirHostNet
O00571	P03427	DDX3X_HUMAN	PB2_I33A0	"MI:0019"(coimmunoprecipitation)	25464832	381518	Influenza A virus (A/Wilson-Smith/1933(H1N1))	Orthomyxoviridae	VirHostNet
P23588	P03427	IF4B_HUMAN	PB2_I33A0	"MI:0019"(coimmunoprecipitation)	25464832	381518	Influenza A virus (A/Wilson-Smith/1933(H1N1))	Orthomyxoviridae	VirHostNet
O15294	P03427	OGT1_HUMAN	PB2_I33A0	"MI:0019"(coimmunoprecipitation)	25464832	381518	Influenza A virus (A/Wilson-Smith/1933(H1N1))	Orthomyxoviridae	VirHostNet
P62273	P03427	RS29_HUMAN	PB2_I33A0	"MI:0019"(coimmunoprecipitation)	25464832	381518	Influenza A virus (A/Wilson-Smith/1933(H1N1))	Orthomyxoviridae	VirHostNet
P11388	P03427	TOP2A_HUMAN	PB2_I33A0	"MI:0019"(coimmunoprecipitation)	25464832	381518	Influenza A virus (A/Wilson-Smith/1933(H1N1))	Orthomyxoviridae	VirHostNet
Q92900	P03427	RENT1_HUMAN	PB2_I33A0	"MI:0019"(coimmunoprecipitation)	25464832	381518	Influenza A virus (A/Wilson-Smith/1933(H1N1))	Orthomyxoviridae	VirHostNet
P07437	P03427	TBB5_HUMAN	PB2_I33A0	"MI:0019"(coimmunoprecipitation)	25464832	381518	Influenza A virus (A/Wilson-Smith/1933(H1N1))	Orthomyxoviridae	VirHostNet
Q9BYJ9	P03427	YTHD1_HUMAN	PB2_I33A0	"MI:0019"(coimmunoprecipitation)	25464832	381518	Influenza A virus (A/Wilson-Smith/1933(H1N1))	Orthomyxoviridae	VirHostNet
P04637	P03427	P53_HUMAN	PB2_I33A0	"MI:0019"(coimmunoprecipitation)	25464832	381518	Influenza A virus (A/Wilson-Smith/1933(H1N1))	Orthomyxoviridae	VirHostNet
P46776	P03427	RL27A_HUMAN	PB2_I33A0	"MI:0019"(coimmunoprecipitation)	25464832	381518	Influenza A virus (A/Wilson-Smith/1933(H1N1))	Orthomyxoviridae	VirHostNet
P31153	P03427	METK2_HUMAN	PB2_I33A0	"MI:0019"(coimmunoprecipitation)	25464832	381518	Influenza A virus (A/Wilson-Smith/1933(H1N1))	Orthomyxoviridae	VirHostNet
Q92598	P03427	HS105_HUMAN	PB2_I33A0	"MI:0019"(coimmunoprecipitation)	25464832	381518	Influenza A virus (A/Wilson-Smith/1933(H1N1))	Orthomyxoviridae	VirHostNet
P18124	P03427	RL7_HUMAN	PB2_I33A0	"MI:0019"(coimmunoprecipitation)	25464832	381518	Influenza A virus (A/Wilson-Smith/1933(H1N1))	Orthomyxoviridae	VirHostNet
P05455	P03427	LA_HUMAN	PB2_I33A0	"MI:0019"(coimmunoprecipitation)	25464832	381518	Influenza A virus (A/Wilson-Smith/1933(H1N1))	Orthomyxoviridae	VirHostNet
Q15149	P03427	PLEC_HUMAN	PB2_I33A0	"MI:0019"(coimmunoprecipitation)	25464832	381518	Influenza A virus (A/Wilson-Smith/1933(H1N1))	Orthomyxoviridae	VirHostNet
P46781	P03427	RS9_HUMAN	PB2_I33A0	"MI:0019"(coimmunoprecipitation)	25464832	381518	Influenza A virus (A/Wilson-Smith/1933(H1N1))	Orthomyxoviridae	VirHostNet
P62316	P03427	SMD2_HUMAN	PB2_I33A0	"MI:0019"(coimmunoprecipitation)	25464832	381518	Influenza A virus (A/Wilson-Smith/1933(H1N1))	Orthomyxoviridae	VirHostNet
Q9P2K5	P03427	MYEF2_HUMAN	PB2_I33A0	"MI:0019"(coimmunoprecipitation)	25464832	381518	Influenza A virus (A/Wilson-Smith/1933(H1N1))	Orthomyxoviridae	VirHostNet
Q7Z6Z7	P03427	HUWE1_HUMAN	PB2_I33A0	"MI:0019"(coimmunoprecipitation)	25464832	381518	Influenza A virus (A/Wilson-Smith/1933(H1N1))	Orthomyxoviridae	VirHostNet
P07910	P03427	HNRPC_HUMAN	PB2_I33A0	"MI:0019"(coimmunoprecipitation)	25464832	381518	Influenza A virus (A/Wilson-Smith/1933(H1N1))	Orthomyxoviridae	VirHostNet
Q9BQ70	P03427	TCF25_HUMAN	PB2_I33A0	"MI:0019"(coimmunoprecipitation)	25464832	381518	Influenza A virus (A/Wilson-Smith/1933(H1N1))	Orthomyxoviridae	VirHostNet
Q07666	P03427	KHDR1_HUMAN	PB2_I33A0	"MI:0019"(coimmunoprecipitation)	25464832	381518	Influenza A virus (A/Wilson-Smith/1933(H1N1))	Orthomyxoviridae	VirHostNet
Q8N5C6	P03427	SRBD1_HUMAN	PB2_I33A0	"MI:0019"(coimmunoprecipitation)	25464832	381518	Influenza A virus (A/Wilson-Smith/1933(H1N1))	Orthomyxoviridae	VirHostNet
P62841	P03427	RS15_HUMAN	PB2_I33A0	"MI:0019"(coimmunoprecipitation)	25464832	381518	Influenza A virus (A/Wilson-Smith/1933(H1N1))	Orthomyxoviridae	VirHostNet
P06748	P03427	NPM_HUMAN	PB2_I33A0	"MI:0019"(coimmunoprecipitation)	25464832	381518	Influenza A virus (A/Wilson-Smith/1933(H1N1))	Orthomyxoviridae	VirHostNet
O60884	P03427	DNJA2_HUMAN	PB2_I33A0	"MI:0019"(coimmunoprecipitation)	25464832	381518	Influenza A virus (A/Wilson-Smith/1933(H1N1))	Orthomyxoviridae	VirHostNet
P61313	P03427	RL15_HUMAN	PB2_I33A0	"MI:0019"(coimmunoprecipitation)	25464832	381518	Influenza A virus (A/Wilson-Smith/1933(H1N1))	Orthomyxoviridae	VirHostNet
P26373	P03427	RL13_HUMAN	PB2_I33A0	"MI:0019"(coimmunoprecipitation)	25464832	381518	Influenza A virus (A/Wilson-Smith/1933(H1N1))	Orthomyxoviridae	VirHostNet
O95831	P03427	AIFM1_HUMAN	PB2_I33A0	"MI:0019"(coimmunoprecipitation)	25464832	381518	Influenza A virus (A/Wilson-Smith/1933(H1N1))	Orthomyxoviridae	VirHostNet
Q5BJE1	P03427	CC178_HUMAN	PB2_I33A0	"MI:0019"(coimmunoprecipitation)	25464832	381518	Influenza A virus (A/Wilson-Smith/1933(H1N1))	Orthomyxoviridae	VirHostNet
P06737	P03427	PYGL_HUMAN	PB2_I33A0	"MI:0019"(coimmunoprecipitation)	25464832	381518	Influenza A virus (A/Wilson-Smith/1933(H1N1))	Orthomyxoviridae	VirHostNet
Q02543	P03427	RL18A_HUMAN	PB2_I33A0	"MI:0019"(coimmunoprecipitation)	25464832	381518	Influenza A virus (A/Wilson-Smith/1933(H1N1))	Orthomyxoviridae	VirHostNet
Q70IA6	P03427	MOB2_HUMAN	PB2_I33A0	"MI:0019"(coimmunoprecipitation)	25464832	381518	Influenza A virus (A/Wilson-Smith/1933(H1N1))	Orthomyxoviridae	VirHostNet
Q92552	P03427	RT27_HUMAN	PB2_I33A0	"MI:0019"(coimmunoprecipitation)	25464832	381518	Influenza A virus (A/Wilson-Smith/1933(H1N1))	Orthomyxoviridae	VirHostNet
P17812	P03427	PYRG1_HUMAN	PB2_I33A0	"MI:0019"(coimmunoprecipitation)	25464832	381518	Influenza A virus (A/Wilson-Smith/1933(H1N1))	Orthomyxoviridae	VirHostNet
P60468	P03427	SC61B_HUMAN	PB2_I33A0	"MI:0019"(coimmunoprecipitation)	25464832	381518	Influenza A virus (A/Wilson-Smith/1933(H1N1))	Orthomyxoviridae	VirHostNet
Q9NTJ3	P03427	SMC4_HUMAN	PB2_I33A0	"MI:0019"(coimmunoprecipitation)	25464832	381518	Influenza A virus (A/Wilson-Smith/1933(H1N1))	Orthomyxoviridae	VirHostNet
Q9Y2H1	P03427	ST38L_HUMAN	PB2_I33A0	"MI:0019"(coimmunoprecipitation)	25464832	381518	Influenza A virus (A/Wilson-Smith/1933(H1N1))	Orthomyxoviridae	VirHostNet
P49368	P03427	TCPG_HUMAN	PB2_I33A0	"MI:0019"(coimmunoprecipitation)	25464832	381518	Influenza A virus (A/Wilson-Smith/1933(H1N1))	Orthomyxoviridae	VirHostNet
P46777	P03427	RL5_HUMAN	PB2_I33A0	"MI:0019"(coimmunoprecipitation)	25464832	381518	Influenza A virus (A/Wilson-Smith/1933(H1N1))	Orthomyxoviridae	VirHostNet
P25786	P03427	PSA1_HUMAN	PB2_I33A0	"MI:0019"(coimmunoprecipitation)	25464832	381518	Influenza A virus (A/Wilson-Smith/1933(H1N1))	Orthomyxoviridae	VirHostNet
P05787	P03427	K2C8_HUMAN	PB2_I33A0	"MI:0019"(coimmunoprecipitation)	25464832	381518	Influenza A virus (A/Wilson-Smith/1933(H1N1))	Orthomyxoviridae	VirHostNet
P63167	P03427	DYL1_HUMAN	PB2_I33A0	"MI:0019"(coimmunoprecipitation)	25464832	381518	Influenza A virus (A/Wilson-Smith/1933(H1N1))	Orthomyxoviridae	VirHostNet
P49458	P03427	SRP09_HUMAN	PB2_I33A0	"MI:0019"(coimmunoprecipitation)	25464832	381518	Influenza A virus (A/Wilson-Smith/1933(H1N1))	Orthomyxoviridae	VirHostNet
Q71UM5	P03427	RS27L_HUMAN	PB2_I33A0	"MI:0019"(coimmunoprecipitation)	25464832	381518	Influenza A virus (A/Wilson-Smith/1933(H1N1))	Orthomyxoviridae	VirHostNet
P31943	P03427	HNRH1_HUMAN	PB2_I33A0	"MI:0019"(coimmunoprecipitation)	25464832	381518	Influenza A virus (A/Wilson-Smith/1933(H1N1))	Orthomyxoviridae	VirHostNet
P0DMV9	P03427	HS71B_HUMAN	PB2_I33A0	"MI:0019"(coimmunoprecipitation)	25464832	381518	Influenza A virus (A/Wilson-Smith/1933(H1N1))	Orthomyxoviridae	VirHostNet
Q13438	P03427	OS9_HUMAN	PB2_I33A0	"MI:0019"(coimmunoprecipitation)	25464832	381518	Influenza A virus (A/Wilson-Smith/1933(H1N1))	Orthomyxoviridae	VirHostNet
O00743	P03427	PPP6_HUMAN	PB2_I33A0	"MI:0019"(coimmunoprecipitation)	25464832	381518	Influenza A virus (A/Wilson-Smith/1933(H1N1))	Orthomyxoviridae	VirHostNet
P62318	P03427	SMD3_HUMAN	PB2_I33A0	"MI:0019"(coimmunoprecipitation)	25464832	381518	Influenza A virus (A/Wilson-Smith/1933(H1N1))	Orthomyxoviridae	VirHostNet
Q92574	P03427	TSC1_HUMAN	PB2_I33A0	"MI:0019"(coimmunoprecipitation)	25464832	381518	Influenza A virus (A/Wilson-Smith/1933(H1N1))	Orthomyxoviridae	VirHostNet
Q9Y224	P03427	CN166_HUMAN	PB2_I33A0	"MI:0019"(coimmunoprecipitation)	25464832	381518	Influenza A virus (A/Wilson-Smith/1933(H1N1))	Orthomyxoviridae	VirHostNet
Q99615	P03427	DNJC7_HUMAN	PB2_I33A0	"MI:0019"(coimmunoprecipitation)	25464832	381518	Influenza A virus (A/Wilson-Smith/1933(H1N1))	Orthomyxoviridae	VirHostNet
O60825	P03427	F262_HUMAN	PB2_I33A0	"MI:0019"(coimmunoprecipitation)	25464832	381518	Influenza A virus (A/Wilson-Smith/1933(H1N1))	Orthomyxoviridae	VirHostNet
P78362	P03427	SRPK2_HUMAN	PB2_I33A0	"MI:0019"(coimmunoprecipitation)	25464832	381518	Influenza A virus (A/Wilson-Smith/1933(H1N1))	Orthomyxoviridae	VirHostNet
P52815	P03427	RM12_HUMAN	PB2_I33A0	"MI:0019"(coimmunoprecipitation)	25464832	381518	Influenza A virus (A/Wilson-Smith/1933(H1N1))	Orthomyxoviridae	VirHostNet
P63173	P03427	RL38_HUMAN	PB2_I33A0	"MI:0019"(coimmunoprecipitation)	25464832	381518	Influenza A virus (A/Wilson-Smith/1933(H1N1))	Orthomyxoviridae	VirHostNet
P58107	P03427	EPIPL_HUMAN	PB2_I33A0	"MI:0019"(coimmunoprecipitation)	25464832	381518	Influenza A virus (A/Wilson-Smith/1933(H1N1))	Orthomyxoviridae	VirHostNet
Q12857	P03427	NFIA_HUMAN	PB2_I33A0	"MI:0019"(coimmunoprecipitation)	25464832	381518	Influenza A virus (A/Wilson-Smith/1933(H1N1))	Orthomyxoviridae	VirHostNet
Q13247	P03427	SRSF6_HUMAN	PB2_I33A0	"MI:0019"(coimmunoprecipitation)	25464832	381518	Influenza A virus (A/Wilson-Smith/1933(H1N1))	Orthomyxoviridae	VirHostNet
P22087	P03427	FBRL_HUMAN	PB2_I33A0	"MI:0019"(coimmunoprecipitation)	25464832	381518	Influenza A virus (A/Wilson-Smith/1933(H1N1))	Orthomyxoviridae	VirHostNet
Q8NC51	P03427	PAIRB_HUMAN	PB2_I33A0	"MI:0019"(coimmunoprecipitation)	25464832	381518	Influenza A virus (A/Wilson-Smith/1933(H1N1))	Orthomyxoviridae	VirHostNet
P50990	P03427	TCPQ_HUMAN	PB2_I33A0	"MI:0019"(coimmunoprecipitation)	25464832	381518	Influenza A virus (A/Wilson-Smith/1933(H1N1))	Orthomyxoviridae	VirHostNet
P46783	P03427	RS10_HUMAN	PB2_I33A0	"MI:0019"(coimmunoprecipitation)	25464832	381518	Influenza A virus (A/Wilson-Smith/1933(H1N1))	Orthomyxoviridae	VirHostNet
Q96EY7	P03427	PTCD3_HUMAN	PB2_I33A0	"MI:0019"(coimmunoprecipitation)	25464832	381518	Influenza A virus (A/Wilson-Smith/1933(H1N1))	Orthomyxoviridae	VirHostNet
P62851	P03427	RS25_HUMAN	PB2_I33A0	"MI:0019"(coimmunoprecipitation)	25464832	381518	Influenza A virus (A/Wilson-Smith/1933(H1N1))	Orthomyxoviridae	VirHostNet
P26368	P03427	U2AF2_HUMAN	PB2_I33A0	"MI:0019"(coimmunoprecipitation)	25464832	381518	Influenza A virus (A/Wilson-Smith/1933(H1N1))	Orthomyxoviridae	VirHostNet
Q9Y3D9	P03427	RT23_HUMAN	PB2_I33A0	"MI:0019"(coimmunoprecipitation)	25464832	381518	Influenza A virus (A/Wilson-Smith/1933(H1N1))	Orthomyxoviridae	VirHostNet
P47914	P03427	RL29_HUMAN	PB2_I33A0	"MI:0019"(coimmunoprecipitation)	25464832	381518	Influenza A virus (A/Wilson-Smith/1933(H1N1))	Orthomyxoviridae	VirHostNet
Q9UHB7	P03427	AFF4_HUMAN	PB2_I33A0	"MI:0019"(coimmunoprecipitation)	25464832	381518	Influenza A virus (A/Wilson-Smith/1933(H1N1))	Orthomyxoviridae	VirHostNet
P55084	P03427	ECHB_HUMAN	PB2_I33A0	"MI:0019"(coimmunoprecipitation)	25464832	381518	Influenza A virus (A/Wilson-Smith/1933(H1N1))	Orthomyxoviridae	VirHostNet
P62899	P03427	RL31_HUMAN	PB2_I33A0	"MI:0019"(coimmunoprecipitation)	25464832	381518	Influenza A virus (A/Wilson-Smith/1933(H1N1))	Orthomyxoviridae	VirHostNet
P14866	P03427	HNRPL_HUMAN	PB2_I33A0	"MI:0019"(coimmunoprecipitation)	25464832	381518	Influenza A virus (A/Wilson-Smith/1933(H1N1))	Orthomyxoviridae	VirHostNet
P08670	P03427	VIME_HUMAN	PB2_I33A0	"MI:0019"(coimmunoprecipitation)	25464832	381518	Influenza A virus (A/Wilson-Smith/1933(H1N1))	Orthomyxoviridae	VirHostNet
P62805	P03427	H4_HUMAN	PB2_I33A0	"MI:0019"(coimmunoprecipitation)	25464832	381518	Influenza A virus (A/Wilson-Smith/1933(H1N1))	Orthomyxoviridae	VirHostNet
P49411	P03427	EFTU_HUMAN	PB2_I33A0	"MI:0019"(coimmunoprecipitation)	25464832	381518	Influenza A virus (A/Wilson-Smith/1933(H1N1))	Orthomyxoviridae	VirHostNet
P43243	P03427	MATR3_HUMAN	PB2_I33A0	"MI:0019"(coimmunoprecipitation)	25464832	381518	Influenza A virus (A/Wilson-Smith/1933(H1N1))	Orthomyxoviridae	VirHostNet
P62191	P03427	PRS4_HUMAN	PB2_I33A0	"MI:0019"(coimmunoprecipitation)	25464832	381518	Influenza A virus (A/Wilson-Smith/1933(H1N1))	Orthomyxoviridae	VirHostNet
P84090	P03427	ERH_HUMAN	PB2_I33A0	"MI:0019"(coimmunoprecipitation)	25464832	381518	Influenza A virus (A/Wilson-Smith/1933(H1N1))	Orthomyxoviridae	VirHostNet
P54652	P03427	HSP72_HUMAN	PB2_I33A0	"MI:0019"(coimmunoprecipitation)	25464832	381518	Influenza A virus (A/Wilson-Smith/1933(H1N1))	Orthomyxoviridae	VirHostNet
P16401	P03427	H15_HUMAN	PB2_I33A0	"MI:0019"(coimmunoprecipitation)	25464832	381518	Influenza A virus (A/Wilson-Smith/1933(H1N1))	Orthomyxoviridae	VirHostNet
P0C0S8	P03427	H2A1_HUMAN	PB2_I33A0	"MI:0019"(coimmunoprecipitation)	25464832	381518	Influenza A virus (A/Wilson-Smith/1933(H1N1))	Orthomyxoviridae	VirHostNet
P37108	P03427	SRP14_HUMAN	PB2_I33A0	"MI:0019"(coimmunoprecipitation)	25464832	381518	Influenza A virus (A/Wilson-Smith/1933(H1N1))	Orthomyxoviridae	VirHostNet
P63244	P03427	RACK1_HUMAN	PB2_I33A0	"MI:0019"(coimmunoprecipitation)	25464832	381518	Influenza A virus (A/Wilson-Smith/1933(H1N1))	Orthomyxoviridae	VirHostNet
P16152	P03427	CBR1_HUMAN	PB2_I33A0	"MI:0019"(coimmunoprecipitation)	25464832	381518	Influenza A virus (A/Wilson-Smith/1933(H1N1))	Orthomyxoviridae	VirHostNet
O43852	P03427	CALU_HUMAN	PB2_I33A0	"MI:0019"(coimmunoprecipitation)	25464832	381518	Influenza A virus (A/Wilson-Smith/1933(H1N1))	Orthomyxoviridae	VirHostNet
P46778	P03427	RL21_HUMAN	PB2_I33A0	"MI:0019"(coimmunoprecipitation)	25464832	381518	Influenza A virus (A/Wilson-Smith/1933(H1N1))	Orthomyxoviridae	VirHostNet
Q2TB90	P03427	HKDC1_HUMAN	PB2_I33A0	"MI:0019"(coimmunoprecipitation)	25464832	381518	Influenza A virus (A/Wilson-Smith/1933(H1N1))	Orthomyxoviridae	VirHostNet
P22626	P03427	ROA2_HUMAN	PB2_I33A0	"MI:0019"(coimmunoprecipitation)	25464832	381518	Influenza A virus (A/Wilson-Smith/1933(H1N1))	Orthomyxoviridae	VirHostNet
P27708	P03427	PYR1_HUMAN	PB2_I33A0	"MI:0019"(coimmunoprecipitation)	25464832	381518	Influenza A virus (A/Wilson-Smith/1933(H1N1))	Orthomyxoviridae	VirHostNet
P31689	P03427	DNJA1_HUMAN	PB2_I33A0	"MI:0019"(coimmunoprecipitation)	25464832	381518	Influenza A virus (A/Wilson-Smith/1933(H1N1))	Orthomyxoviridae	VirHostNet
Q5T4S7	P03427	UBR4_HUMAN	PB2_I33A0	"MI:0019"(coimmunoprecipitation)	25464832	381518	Influenza A virus (A/Wilson-Smith/1933(H1N1))	Orthomyxoviridae	VirHostNet
Q9NR09	P03427	BIRC6_HUMAN	PB2_I33A0	"MI:0019"(coimmunoprecipitation)	25464832	381518	Influenza A virus (A/Wilson-Smith/1933(H1N1))	Orthomyxoviridae	VirHostNet
P48643	P03427	TCPE_HUMAN	PB2_I33A0	"MI:0019"(coimmunoprecipitation)	25464832	381518	Influenza A virus (A/Wilson-Smith/1933(H1N1))	Orthomyxoviridae	VirHostNet
P62195	P03427	PRS8_HUMAN	PB2_I33A0	"MI:0019"(coimmunoprecipitation)	25464832	381518	Influenza A virus (A/Wilson-Smith/1933(H1N1))	Orthomyxoviridae	VirHostNet
P63220	P03427	RS21_HUMAN	PB2_I33A0	"MI:0019"(coimmunoprecipitation)	25464832	381518	Influenza A virus (A/Wilson-Smith/1933(H1N1))	Orthomyxoviridae	VirHostNet
P62753	P03427	RS6_HUMAN	PB2_I33A0	"MI:0019"(coimmunoprecipitation)	25464832	381518	Influenza A virus (A/Wilson-Smith/1933(H1N1))	Orthomyxoviridae	VirHostNet
P08865	P03427	RSSA_HUMAN	PB2_I33A0	"MI:0019"(coimmunoprecipitation)	25464832	381518	Influenza A virus (A/Wilson-Smith/1933(H1N1))	Orthomyxoviridae	VirHostNet
P16403	P03427	H12_HUMAN	PB2_I33A0	"MI:0019"(coimmunoprecipitation)	25464832	381518	Influenza A virus (A/Wilson-Smith/1933(H1N1))	Orthomyxoviridae	VirHostNet
P61247	P03427	RS3A_HUMAN	PB2_I33A0	"MI:0019"(coimmunoprecipitation)	25464832	381518	Influenza A virus (A/Wilson-Smith/1933(H1N1))	Orthomyxoviridae	VirHostNet
Q96D09	P03427	GASP2_HUMAN	PB2_I33A0	"MI:0019"(coimmunoprecipitation)	25464832	381518	Influenza A virus (A/Wilson-Smith/1933(H1N1))	Orthomyxoviridae	VirHostNet
P62847	P03427	RS24_HUMAN	PB2_I33A0	"MI:0019"(coimmunoprecipitation)	25464832	381518	Influenza A virus (A/Wilson-Smith/1933(H1N1))	Orthomyxoviridae	VirHostNet
Q9NRN7	P03427	ADPPT_HUMAN	PB2_I33A0	"MI:0019"(coimmunoprecipitation)	25464832	381518	Influenza A virus (A/Wilson-Smith/1933(H1N1))	Orthomyxoviridae	VirHostNet
P50914	P03427	RL14_HUMAN	PB2_I33A0	"MI:0019"(coimmunoprecipitation)	25464832	381518	Influenza A virus (A/Wilson-Smith/1933(H1N1))	Orthomyxoviridae	VirHostNet
P25789	P03427	PSA4_HUMAN	PB2_I33A0	"MI:0019"(coimmunoprecipitation)	25464832	381518	Influenza A virus (A/Wilson-Smith/1933(H1N1))	Orthomyxoviridae	VirHostNet
P62424	P03427	RL7A_HUMAN	PB2_I33A0	"MI:0019"(coimmunoprecipitation)	25464832	381518	Influenza A virus (A/Wilson-Smith/1933(H1N1))	Orthomyxoviridae	VirHostNet
Q96HS1	P03427	PGAM5_HUMAN	PB2_I33A0	"MI:0019"(coimmunoprecipitation)	25464832	381518	Influenza A virus (A/Wilson-Smith/1933(H1N1))	Orthomyxoviridae	VirHostNet
P52294	P03427	IMA5_HUMAN	PB2_I33A0	"MI:0019"(coimmunoprecipitation)	25464832	381518	Influenza A virus (A/Wilson-Smith/1933(H1N1))	Orthomyxoviridae	VirHostNet
P52732	P03427	KIF11_HUMAN	PB2_I33A0	"MI:0019"(coimmunoprecipitation)	25464832	381518	Influenza A virus (A/Wilson-Smith/1933(H1N1))	Orthomyxoviridae	VirHostNet
Q9H078	P03427	CLPB_HUMAN	PB2_I33A0	"MI:0019"(coimmunoprecipitation)	25464832	381518	Influenza A virus (A/Wilson-Smith/1933(H1N1))	Orthomyxoviridae	VirHostNet
Q9BRS2	P03427	RIOK1_HUMAN	PB2_I33A0	"MI:0019"(coimmunoprecipitation)	25464832	381518	Influenza A virus (A/Wilson-Smith/1933(H1N1))	Orthomyxoviridae	VirHostNet
Q9GZR7	P03427	DDX24_HUMAN	PB2_I33A0	"MI:0019"(coimmunoprecipitation)	25464832	381518	Influenza A virus (A/Wilson-Smith/1933(H1N1))	Orthomyxoviridae	VirHostNet
Q9Y6N5	P03427	SQRD_HUMAN	PB2_I33A0	"MI:0019"(coimmunoprecipitation)	25464832	381518	Influenza A virus (A/Wilson-Smith/1933(H1N1))	Orthomyxoviridae	VirHostNet
Q92522	P03427	H1X_HUMAN	PB2_I33A0	"MI:0019"(coimmunoprecipitation)	25464832	381518	Influenza A virus (A/Wilson-Smith/1933(H1N1))	Orthomyxoviridae	VirHostNet
P09651	P03427	ROA1_HUMAN	PB2_I33A0	"MI:0019"(coimmunoprecipitation)	25464832	381518	Influenza A virus (A/Wilson-Smith/1933(H1N1))	Orthomyxoviridae	VirHostNet
P11142	P03427	HSP7C_HUMAN	PB2_I33A0	"MI:0019"(coimmunoprecipitation)	25464832	381518	Influenza A virus (A/Wilson-Smith/1933(H1N1))	Orthomyxoviridae	VirHostNet
O00231	P03427	PSD11_HUMAN	PB2_I33A0	"MI:0019"(coimmunoprecipitation)	25464832	381518	Influenza A virus (A/Wilson-Smith/1933(H1N1))	Orthomyxoviridae	VirHostNet
P05388	P03427	RLA0_HUMAN	PB2_I33A0	"MI:0019"(coimmunoprecipitation)	25464832	381518	Influenza A virus (A/Wilson-Smith/1933(H1N1))	Orthomyxoviridae	VirHostNet
Q6P2Q9	P03427	PRP8_HUMAN	PB2_I33A0	"MI:0019"(coimmunoprecipitation)	25464832	381518	Influenza A virus (A/Wilson-Smith/1933(H1N1))	Orthomyxoviridae	VirHostNet
Q9Y383	P03427	LC7L2_HUMAN	PB2_I33A0	"MI:0019"(coimmunoprecipitation)	25464832	381518	Influenza A virus (A/Wilson-Smith/1933(H1N1))	Orthomyxoviridae	VirHostNet
Q01130	P03427	SRSF2_HUMAN	PB2_I33A0	"MI:0019"(coimmunoprecipitation)	25464832	381518	Influenza A virus (A/Wilson-Smith/1933(H1N1))	Orthomyxoviridae	VirHostNet
P19338	P03427	NUCL_HUMAN	PB2_I33A0	"MI:0019"(coimmunoprecipitation)	25464832	381518	Influenza A virus (A/Wilson-Smith/1933(H1N1))	Orthomyxoviridae	VirHostNet
P26641	P03427	EF1G_HUMAN	PB2_I33A0	"MI:0019"(coimmunoprecipitation)	25464832	381518	Influenza A virus (A/Wilson-Smith/1933(H1N1))	Orthomyxoviridae	VirHostNet
P13645	P03427	K1C10_HUMAN	PB2_I33A0	"MI:0019"(coimmunoprecipitation)	25464832	381518	Influenza A virus (A/Wilson-Smith/1933(H1N1))	Orthomyxoviridae	VirHostNet
Q96CW1	P03427	AP2M1_HUMAN	PB2_I33A0	"MI:0019"(coimmunoprecipitation)	25464832	381518	Influenza A virus (A/Wilson-Smith/1933(H1N1))	Orthomyxoviridae	VirHostNet
O60762	P03427	DPM1_HUMAN	PB2_I33A0	"MI:0019"(coimmunoprecipitation)	25464832	381518	Influenza A virus (A/Wilson-Smith/1933(H1N1))	Orthomyxoviridae	VirHostNet
P27348	P03427	1433T_HUMAN	PB2_I33A0	"MI:0019"(coimmunoprecipitation)	25464832	381518	Influenza A virus (A/Wilson-Smith/1933(H1N1))	Orthomyxoviridae	VirHostNet
P62888	P03427	RL30_HUMAN	PB2_I33A0	"MI:0019"(coimmunoprecipitation)	25464832	381518	Influenza A virus (A/Wilson-Smith/1933(H1N1))	Orthomyxoviridae	VirHostNet
Q86V81	P03427	THOC4_HUMAN	PB2_I33A0	"MI:0019"(coimmunoprecipitation)	25464832	381518	Influenza A virus (A/Wilson-Smith/1933(H1N1))	Orthomyxoviridae	VirHostNet
Q15208	P03427	STK38_HUMAN	PB2_I33A0	"MI:0019"(coimmunoprecipitation)	25464832	381518	Influenza A virus (A/Wilson-Smith/1933(H1N1))	Orthomyxoviridae	VirHostNet
O00232	P03427	PSD12_HUMAN	PB2_I33A0	"MI:0019"(coimmunoprecipitation)	25464832	381518	Influenza A virus (A/Wilson-Smith/1933(H1N1))	Orthomyxoviridae	VirHostNet
Q15717	P03427	ELAV1_HUMAN	PB2_I33A0	"MI:0019"(coimmunoprecipitation)	25464832	381518	Influenza A virus (A/Wilson-Smith/1933(H1N1))	Orthomyxoviridae	VirHostNet
Q93008	P03427	USP9X_HUMAN	PB2_I33A0	"MI:0019"(coimmunoprecipitation)	25464832	381518	Influenza A virus (A/Wilson-Smith/1933(H1N1))	Orthomyxoviridae	VirHostNet
P84103	P03427	SRSF3_HUMAN	PB2_I33A0	"MI:0019"(coimmunoprecipitation)	25464832	381518	Influenza A virus (A/Wilson-Smith/1933(H1N1))	Orthomyxoviridae	VirHostNet
P04844	P03427	RPN2_HUMAN	PB2_I33A0	"MI:0019"(coimmunoprecipitation)	25464832	381518	Influenza A virus (A/Wilson-Smith/1933(H1N1))	Orthomyxoviridae	VirHostNet
Q9P0J7	P03427	KCMF1_HUMAN	PB2_I33A0	"MI:0019"(coimmunoprecipitation)	25464832	381518	Influenza A virus (A/Wilson-Smith/1933(H1N1))	Orthomyxoviridae	VirHostNet
O43143	P03427	DHX15_HUMAN	PB2_I33A0	"MI:0019"(coimmunoprecipitation)	25464832	381518	Influenza A virus (A/Wilson-Smith/1933(H1N1))	Orthomyxoviridae	VirHostNet
Q15293	P03427	RCN1_HUMAN	PB2_I33A0	"MI:0019"(coimmunoprecipitation)	25464832	381518	Influenza A virus (A/Wilson-Smith/1933(H1N1))	Orthomyxoviridae	VirHostNet
O14744	P03427	ANM5_HUMAN	PB2_I33A0	"MI:0019"(coimmunoprecipitation)	25464832	381518	Influenza A virus (A/Wilson-Smith/1933(H1N1))	Orthomyxoviridae	VirHostNet
Q9H0D6	P03427	XRN2_HUMAN	PB2_I33A0	"MI:0019"(coimmunoprecipitation)	25464832	381518	Influenza A virus (A/Wilson-Smith/1933(H1N1))	Orthomyxoviridae	VirHostNet
P27824	P03427	CALX_HUMAN	PB2_I33A0	"MI:0019"(coimmunoprecipitation)	25464832	381518	Influenza A virus (A/Wilson-Smith/1933(H1N1))	Orthomyxoviridae	VirHostNet
Q9UN86	P03427	G3BP2_HUMAN	PB2_I33A0	"MI:0019"(coimmunoprecipitation)	25464832	381518	Influenza A virus (A/Wilson-Smith/1933(H1N1))	Orthomyxoviridae	VirHostNet
O75533	P03427	SF3B1_HUMAN	PB2_I33A0	"MI:0019"(coimmunoprecipitation)	25464832	381518	Influenza A virus (A/Wilson-Smith/1933(H1N1))	Orthomyxoviridae	VirHostNet
P60842	P03427	IF4A1_HUMAN	PB2_I33A0	"MI:0019"(coimmunoprecipitation)	25464832	381518	Influenza A virus (A/Wilson-Smith/1933(H1N1))	Orthomyxoviridae	VirHostNet
Q9NUL3	P03427	STAU2_HUMAN	PB2_I33A0	"MI:0019"(coimmunoprecipitation)	25464832	381518	Influenza A virus (A/Wilson-Smith/1933(H1N1))	Orthomyxoviridae	VirHostNet
P08238	P03427	HS90B_HUMAN	PB2_I33A0	"MI:0019"(coimmunoprecipitation)	25464832	381518	Influenza A virus (A/Wilson-Smith/1933(H1N1))	Orthomyxoviridae	VirHostNet
P62269	P03427	RS18_HUMAN	PB2_I33A0	"MI:0019"(coimmunoprecipitation)	25464832	381518	Influenza A virus (A/Wilson-Smith/1933(H1N1))	Orthomyxoviridae	VirHostNet
P61978	P03427	HNRPK_HUMAN	PB2_I33A0	"MI:0019"(coimmunoprecipitation)	25464832	381518	Influenza A virus (A/Wilson-Smith/1933(H1N1))	Orthomyxoviridae	VirHostNet
P62277	P03427	RS13_HUMAN	PB2_I33A0	"MI:0019"(coimmunoprecipitation)	25464832	381518	Influenza A virus (A/Wilson-Smith/1933(H1N1))	Orthomyxoviridae	VirHostNet
Q07955	P03427	SRSF1_HUMAN	PB2_I33A0	"MI:0019"(coimmunoprecipitation)	25464832	381518	Influenza A virus (A/Wilson-Smith/1933(H1N1))	Orthomyxoviridae	VirHostNet
P62266	P03427	RS23_HUMAN	PB2_I33A0	"MI:0019"(coimmunoprecipitation)	25464832	381518	Influenza A virus (A/Wilson-Smith/1933(H1N1))	Orthomyxoviridae	VirHostNet
P62333	P03427	PRS10_HUMAN	PB2_I33A0	"MI:0019"(coimmunoprecipitation)	25464832	381518	Influenza A virus (A/Wilson-Smith/1933(H1N1))	Orthomyxoviridae	VirHostNet
P38646	P03427	GRP75_HUMAN	PB2_I33A0	"MI:0019"(coimmunoprecipitation)	25464832	381518	Influenza A virus (A/Wilson-Smith/1933(H1N1))	Orthomyxoviridae	VirHostNet
Q99832	P03427	TCPH_HUMAN	PB2_I33A0	"MI:0019"(coimmunoprecipitation)	25464832	381518	Influenza A virus (A/Wilson-Smith/1933(H1N1))	Orthomyxoviridae	VirHostNet
P49790	P03427	NU153_HUMAN	PB2_I33A0	"MI:0019"(coimmunoprecipitation)	25464832	381518	Influenza A virus (A/Wilson-Smith/1933(H1N1))	Orthomyxoviridae	VirHostNet
P62241	P03427	RS8_HUMAN	PB2_I33A0	"MI:0019"(coimmunoprecipitation)	25464832	381518	Influenza A virus (A/Wilson-Smith/1933(H1N1))	Orthomyxoviridae	VirHostNet
P60709	P03427	ACTB_HUMAN	PB2_I33A0	"MI:0019"(coimmunoprecipitation)	25464832	381518	Influenza A virus (A/Wilson-Smith/1933(H1N1))	Orthomyxoviridae	VirHostNet
P82673	P03427	RT35_HUMAN	PB2_I33A0	"MI:0019"(coimmunoprecipitation)	25464832	381518	Influenza A virus (A/Wilson-Smith/1933(H1N1))	Orthomyxoviridae	VirHostNet
Q9BUF5	P03427	TBB6_HUMAN	PB2_I33A0	"MI:0019"(coimmunoprecipitation)	25464832	381518	Influenza A virus (A/Wilson-Smith/1933(H1N1))	Orthomyxoviridae	VirHostNet
Q99650	P03427	OSMR_HUMAN	PB2_I33A0	"MI:0019"(coimmunoprecipitation)	25464832	381518	Influenza A virus (A/Wilson-Smith/1933(H1N1))	Orthomyxoviridae	VirHostNet
Q6ZUJ4	P03427	CC062_HUMAN	PB2_I33A0	"MI:0019"(coimmunoprecipitation)	25464832	381518	Influenza A virus (A/Wilson-Smith/1933(H1N1))	Orthomyxoviridae	VirHostNet
P30153	P03427	2AAA_HUMAN	PB2_I33A0	"MI:0019"(coimmunoprecipitation)	25464832	381518	Influenza A virus (A/Wilson-Smith/1933(H1N1))	Orthomyxoviridae	VirHostNet
Q96M95	P03427	CCD42_HUMAN	PB2_I33A0	"MI:0019"(coimmunoprecipitation)	25464832	381518	Influenza A virus (A/Wilson-Smith/1933(H1N1))	Orthomyxoviridae	VirHostNet
Q15773	P03427	MLF2_HUMAN	PB2_I33A0	"MI:0019"(coimmunoprecipitation)	25464832	381518	Influenza A virus (A/Wilson-Smith/1933(H1N1))	Orthomyxoviridae	VirHostNet
P51114	P03427	FXR1_HUMAN	PB2_I33A0	"MI:0019"(coimmunoprecipitation)	25464832	381518	Influenza A virus (A/Wilson-Smith/1933(H1N1))	Orthomyxoviridae	VirHostNet
P17844	P03427	DDX5_HUMAN	PB2_I33A0	"MI:0019"(coimmunoprecipitation)	25464832	381518	Influenza A virus (A/Wilson-Smith/1933(H1N1))	Orthomyxoviridae	VirHostNet
P67809	P03427	YBOX1_HUMAN	PB2_I33A0	"MI:0019"(coimmunoprecipitation)	25464832	381518	Influenza A virus (A/Wilson-Smith/1933(H1N1))	Orthomyxoviridae	VirHostNet
Q00839	P03427	HNRPU_HUMAN	PB2_I33A0	"MI:0019"(coimmunoprecipitation)	25464832	381518	Influenza A virus (A/Wilson-Smith/1933(H1N1))	Orthomyxoviridae	VirHostNet
Q9UNM6	P03427	PSD13_HUMAN	PB2_I33A0	"MI:0019"(coimmunoprecipitation)	25464832	381518	Influenza A virus (A/Wilson-Smith/1933(H1N1))	Orthomyxoviridae	VirHostNet
P25705	P03427	ATPA_HUMAN	PB2_I33A0	"MI:0019"(coimmunoprecipitation)	25464832	381518	Influenza A virus (A/Wilson-Smith/1933(H1N1))	Orthomyxoviridae	VirHostNet
Q14562	P03427	DHX8_HUMAN	PB2_I33A0	"MI:0019"(coimmunoprecipitation)	25464832	381518	Influenza A virus (A/Wilson-Smith/1933(H1N1))	Orthomyxoviridae	VirHostNet
Q14974	P03427	IMB1_HUMAN	PB2_I33A0	"MI:0019"(coimmunoprecipitation)	25464832	381518	Influenza A virus (A/Wilson-Smith/1933(H1N1))	Orthomyxoviridae	VirHostNet
P61513	P03427	RL37A_HUMAN	PB2_I33A0	"MI:0019"(coimmunoprecipitation)	25464832	381518	Influenza A virus (A/Wilson-Smith/1933(H1N1))	Orthomyxoviridae	VirHostNet
Q15185	P03427	TEBP_HUMAN	PB2_I33A0	"MI:0019"(coimmunoprecipitation)	25464832	381518	Influenza A virus (A/Wilson-Smith/1933(H1N1))	Orthomyxoviridae	VirHostNet
P62701	P03427	RS4X_HUMAN	PB2_I33A0	"MI:0019"(coimmunoprecipitation)	25464832	381518	Influenza A virus (A/Wilson-Smith/1933(H1N1))	Orthomyxoviridae	VirHostNet
O14979	P03427	HNRDL_HUMAN	PB2_I33A0	"MI:0019"(coimmunoprecipitation)	25464832	381518	Influenza A virus (A/Wilson-Smith/1933(H1N1))	Orthomyxoviridae	VirHostNet
Q8TD20	P03427	GTR12_HUMAN	PB2_I33A0	"MI:0019"(coimmunoprecipitation)	25464832	381518	Influenza A virus (A/Wilson-Smith/1933(H1N1))	Orthomyxoviridae	VirHostNet
P39019	P03427	RS19_HUMAN	PB2_I33A0	"MI:0019"(coimmunoprecipitation)	25464832	381518	Influenza A virus (A/Wilson-Smith/1933(H1N1))	Orthomyxoviridae	VirHostNet
Q13263	P03427	TIF1B_HUMAN	PB2_I33A0	"MI:0019"(coimmunoprecipitation)	25464832	381518	Influenza A virus (A/Wilson-Smith/1933(H1N1))	Orthomyxoviridae	VirHostNet
P36542	P03427	ATPG_HUMAN	PB2_I33A0	"MI:0019"(coimmunoprecipitation)	25464832	381518	Influenza A virus (A/Wilson-Smith/1933(H1N1))	Orthomyxoviridae	VirHostNet
P11387	P03427	TOP1_HUMAN	PB2_I33A0	"MI:0019"(coimmunoprecipitation)	25464832	381518	Influenza A virus (A/Wilson-Smith/1933(H1N1))	Orthomyxoviridae	VirHostNet
P62314	P03427	SMD1_HUMAN	PB2_I33A0	"MI:0019"(coimmunoprecipitation)	25464832	381518	Influenza A virus (A/Wilson-Smith/1933(H1N1))	Orthomyxoviridae	VirHostNet
P13647	P03427	K2C5_HUMAN	PB2_I33A0	"MI:0019"(coimmunoprecipitation)	25464832	381518	Influenza A virus (A/Wilson-Smith/1933(H1N1))	Orthomyxoviridae	VirHostNet
Q15365	P03427	PCBP1_HUMAN	PB2_I33A0	"MI:0019"(coimmunoprecipitation)	25464832	381518	Influenza A virus (A/Wilson-Smith/1933(H1N1))	Orthomyxoviridae	VirHostNet
P49137	P03427	MAPK2_HUMAN	PB2_I33A0	"MI:0019"(coimmunoprecipitation)	25464832	381518	Influenza A virus (A/Wilson-Smith/1933(H1N1))	Orthomyxoviridae	VirHostNet
P18621	P03427	RL17_HUMAN	PB2_I33A0	"MI:0019"(coimmunoprecipitation)	25464832	381518	Influenza A virus (A/Wilson-Smith/1933(H1N1))	Orthomyxoviridae	VirHostNet
P62906	P03427	RL10A_HUMAN	PB2_I33A0	"MI:0019"(coimmunoprecipitation)	25464832	381518	Influenza A virus (A/Wilson-Smith/1933(H1N1))	Orthomyxoviridae	VirHostNet
P12956	P03427	XRCC6_HUMAN	PB2_I33A0	"MI:0019"(coimmunoprecipitation)	25464832	381518	Influenza A virus (A/Wilson-Smith/1933(H1N1))	Orthomyxoviridae	VirHostNet
P83731	P03427	RL24_HUMAN	PB2_I33A0	"MI:0019"(coimmunoprecipitation)	25464832	381518	Influenza A virus (A/Wilson-Smith/1933(H1N1))	Orthomyxoviridae	VirHostNet
Q9NVI7	P03427	ATD3A_HUMAN	PB2_I33A0	"MI:0019"(coimmunoprecipitation)	25464832	381518	Influenza A virus (A/Wilson-Smith/1933(H1N1))	Orthomyxoviridae	VirHostNet
P17612	P03427	KAPCA_HUMAN	PB2_I33A0	"MI:0019"(coimmunoprecipitation)	25464832	381518	Influenza A virus (A/Wilson-Smith/1933(H1N1))	Orthomyxoviridae	VirHostNet
P68104	P03427	EF1A1_HUMAN	PB2_I33A0	"MI:0019"(coimmunoprecipitation)	25464832	381518	Influenza A virus (A/Wilson-Smith/1933(H1N1))	Orthomyxoviridae	VirHostNet
P40429	P03427	RL13A_HUMAN	PB2_I33A0	"MI:0019"(coimmunoprecipitation)	25464832	381518	Influenza A virus (A/Wilson-Smith/1933(H1N1))	Orthomyxoviridae	VirHostNet
P62979	P03427	RS27A_HUMAN	PB2_I33A0	"MI:0019"(coimmunoprecipitation)	25464832	381518	Influenza A virus (A/Wilson-Smith/1933(H1N1))	Orthomyxoviridae	VirHostNet
P09012	P03427	SNRPA_HUMAN	PB2_I33A0	"MI:0019"(coimmunoprecipitation)	25464832	381518	Influenza A virus (A/Wilson-Smith/1933(H1N1))	Orthomyxoviridae	VirHostNet
P63151	P03427	2ABA_HUMAN	PB2_I33A0	"MI:0019"(coimmunoprecipitation)	25464832	381518	Influenza A virus (A/Wilson-Smith/1933(H1N1))	Orthomyxoviridae	VirHostNet
O95793	P03427	STAU1_HUMAN	PB2_I33A0	"MI:0019"(coimmunoprecipitation)	25464832	381518	Influenza A virus (A/Wilson-Smith/1933(H1N1))	Orthomyxoviridae	VirHostNet
P42766	P03427	RL35_HUMAN	PB2_I33A0	"MI:0019"(coimmunoprecipitation)	25464832	381518	Influenza A virus (A/Wilson-Smith/1933(H1N1))	Orthomyxoviridae	VirHostNet
P26358	P03427	DNMT1_HUMAN	PB2_I33A0	"MI:0019"(coimmunoprecipitation)	25464832	381518	Influenza A virus (A/Wilson-Smith/1933(H1N1))	Orthomyxoviridae	VirHostNet
P50402	P03427	EMD_HUMAN	PB2_I33A0	"MI:0019"(coimmunoprecipitation)	25464832	381518	Influenza A virus (A/Wilson-Smith/1933(H1N1))	Orthomyxoviridae	VirHostNet
Q9Y3U8	P03427	RL36_HUMAN	PB2_I33A0	"MI:0019"(coimmunoprecipitation)	25464832	381518	Influenza A virus (A/Wilson-Smith/1933(H1N1))	Orthomyxoviridae	VirHostNet
P62857	P03427	RS28_HUMAN	PB2_I33A0	"MI:0019"(coimmunoprecipitation)	25464832	381518	Influenza A virus (A/Wilson-Smith/1933(H1N1))	Orthomyxoviridae	VirHostNet
P30050	P03427	RL12_HUMAN	PB2_I33A0	"MI:0019"(coimmunoprecipitation)	25464832	381518	Influenza A virus (A/Wilson-Smith/1933(H1N1))	Orthomyxoviridae	VirHostNet
P50454	P03427	SERPH_HUMAN	PB2_I33A0	"MI:0019"(coimmunoprecipitation)	25464832	381518	Influenza A virus (A/Wilson-Smith/1933(H1N1))	Orthomyxoviridae	VirHostNet
P82650	P03427	RT22_HUMAN	PB2_I33A0	"MI:0019"(coimmunoprecipitation)	25464832	381518	Influenza A virus (A/Wilson-Smith/1933(H1N1))	Orthomyxoviridae	VirHostNet
P23458	P03427	JAK1_HUMAN	PB2_I33A0	"MI:0019"(coimmunoprecipitation)	25464832	381518	Influenza A virus (A/Wilson-Smith/1933(H1N1))	Orthomyxoviridae	VirHostNet
P81605	P03427	DCD_HUMAN	PB2_I33A0	"MI:0019"(coimmunoprecipitation)	25464832	381518	Influenza A virus (A/Wilson-Smith/1933(H1N1))	Orthomyxoviridae	VirHostNet
P21333	P03427	FLNA_HUMAN	PB2_I33A0	"MI:0019"(coimmunoprecipitation)	25464832	381518	Influenza A virus (A/Wilson-Smith/1933(H1N1))	Orthomyxoviridae	VirHostNet
Q92841	P03427	DDX17_HUMAN	PB2_I33A0	"MI:0019"(coimmunoprecipitation)	25464832	381518	Influenza A virus (A/Wilson-Smith/1933(H1N1))	Orthomyxoviridae	VirHostNet
Q02878	P03427	RL6_HUMAN	PB2_I33A0	"MI:0019"(coimmunoprecipitation)	25464832	381518	Influenza A virus (A/Wilson-Smith/1933(H1N1))	Orthomyxoviridae	VirHostNet
P40227	P03427	TCPZ_HUMAN	PB2_I33A0	"MI:0019"(coimmunoprecipitation)	25464832	381518	Influenza A virus (A/Wilson-Smith/1933(H1N1))	Orthomyxoviridae	VirHostNet
Q8NEE8	P03427	TTC16_HUMAN	PB2_I33A0	"MI:0019"(coimmunoprecipitation)	25464832	381518	Influenza A virus (A/Wilson-Smith/1933(H1N1))	Orthomyxoviridae	VirHostNet
Q9NR30	P03427	DDX21_HUMAN	PB2_I33A0	"MI:0019"(coimmunoprecipitation)	25464832	381518	Influenza A virus (A/Wilson-Smith/1933(H1N1))	Orthomyxoviridae	VirHostNet
P46782	P03427	RS5_HUMAN	PB2_I33A0	"MI:0019"(coimmunoprecipitation)	25464832	381518	Influenza A virus (A/Wilson-Smith/1933(H1N1))	Orthomyxoviridae	VirHostNet
O15021	P03427	MAST4_HUMAN	PB2_I33A0	"MI:0019"(coimmunoprecipitation)	25464832	381518	Influenza A virus (A/Wilson-Smith/1933(H1N1))	Orthomyxoviridae	VirHostNet
Q9H330	P03427	TM245_HUMAN	PB2_I33A0	"MI:0019"(coimmunoprecipitation)	25464832	381518	Influenza A virus (A/Wilson-Smith/1933(H1N1))	Orthomyxoviridae	VirHostNet
P51665	P03427	PSMD7_HUMAN	PB2_I33A0	"MI:0019"(coimmunoprecipitation)	25464832	381518	Influenza A virus (A/Wilson-Smith/1933(H1N1))	Orthomyxoviridae	VirHostNet
P04264	P03427	K2C1_HUMAN	PB2_I33A0	"MI:0019"(coimmunoprecipitation)	25464832	381518	Influenza A virus (A/Wilson-Smith/1933(H1N1))	Orthomyxoviridae	VirHostNet
P62913	P03427	RL11_HUMAN	PB2_I33A0	"MI:0019"(coimmunoprecipitation)	25464832	381518	Influenza A virus (A/Wilson-Smith/1933(H1N1))	Orthomyxoviridae	VirHostNet
P78371	P03427	TCPB_HUMAN	PB2_I33A0	"MI:0019"(coimmunoprecipitation)	25464832	381518	Influenza A virus (A/Wilson-Smith/1933(H1N1))	Orthomyxoviridae	VirHostNet
E9PAV3	P03427	NACAM_HUMAN	PB2_I33A0	"MI:0019"(coimmunoprecipitation)	25464832	381518	Influenza A virus (A/Wilson-Smith/1933(H1N1))	Orthomyxoviridae	VirHostNet
O75190	P03427	DNJB6_HUMAN	PB2_I33A0	"MI:0019"(coimmunoprecipitation)	25464832	381518	Influenza A virus (A/Wilson-Smith/1933(H1N1))	Orthomyxoviridae	VirHostNet
Q9ULX6	P03427	AKP8L_HUMAN	PB2_I33A0	"MI:0019"(coimmunoprecipitation)	25464832	381518	Influenza A virus (A/Wilson-Smith/1933(H1N1))	Orthomyxoviridae	VirHostNet
Q13243	P03427	SRSF5_HUMAN	PB2_I33A0	"MI:0019"(coimmunoprecipitation)	25464832	381518	Influenza A virus (A/Wilson-Smith/1933(H1N1))	Orthomyxoviridae	VirHostNet
P84098	P03427	RL19_HUMAN	PB2_I33A0	"MI:0019"(coimmunoprecipitation)	25464832	381518	Influenza A virus (A/Wilson-Smith/1933(H1N1))	Orthomyxoviridae	VirHostNet
P68371	P03427	TBB4B_HUMAN	PB2_I33A0	"MI:0019"(coimmunoprecipitation)	25464832	381518	Influenza A virus (A/Wilson-Smith/1933(H1N1))	Orthomyxoviridae	VirHostNet
P10809	P03427	CH60_HUMAN	PB2_I33A0	"MI:0019"(coimmunoprecipitation)	25464832	381518	Influenza A virus (A/Wilson-Smith/1933(H1N1))	Orthomyxoviridae	VirHostNet
P30622	P03427	CLIP1_HUMAN	PB2_I33A0	"MI:0019"(coimmunoprecipitation)	25464832	381518	Influenza A virus (A/Wilson-Smith/1933(H1N1))	Orthomyxoviridae	VirHostNet
Q99623	P03427	PHB2_HUMAN	PB2_I33A0	"MI:0019"(coimmunoprecipitation)	25464832	381518	Influenza A virus (A/Wilson-Smith/1933(H1N1))	Orthomyxoviridae	VirHostNet
P13010	P03427	XRCC5_HUMAN	PB2_I33A0	"MI:0019"(coimmunoprecipitation)	25464832	381518	Influenza A virus (A/Wilson-Smith/1933(H1N1))	Orthomyxoviridae	VirHostNet
P17987	P03427	TCPA_HUMAN	PB2_I33A0	"MI:0019"(coimmunoprecipitation)	25464832	381518	Influenza A virus (A/Wilson-Smith/1933(H1N1))	Orthomyxoviridae	VirHostNet
Q8N5Z5	P03427	KCD17_HUMAN	PB2_I33A0	"MI:0019"(coimmunoprecipitation)	25464832	381518	Influenza A virus (A/Wilson-Smith/1933(H1N1))	Orthomyxoviridae	VirHostNet
O75153	P03427	CLU_HUMAN	PB2_I33A0	"MI:0019"(coimmunoprecipitation)	25464832	381518	Influenza A virus (A/Wilson-Smith/1933(H1N1))	Orthomyxoviridae	VirHostNet
Q12906	P03427	ILF3_HUMAN	PB2_I33A0	"MI:0019"(coimmunoprecipitation)	25464832	381518	Influenza A virus (A/Wilson-Smith/1933(H1N1))	Orthomyxoviridae	VirHostNet
O15371	P03427	EIF3D_HUMAN	PB2_I33A0	"MI:0019"(coimmunoprecipitation)	25464832	381518	Influenza A virus (A/Wilson-Smith/1933(H1N1))	Orthomyxoviridae	VirHostNet
P35998	P03427	PRS7_HUMAN	PB2_I33A0	"MI:0019"(coimmunoprecipitation)	25464832	381518	Influenza A virus (A/Wilson-Smith/1933(H1N1))	Orthomyxoviridae	VirHostNet
P78527	P03427	PRKDC_HUMAN	PB2_I33A0	"MI:0019"(coimmunoprecipitation)	25464832	381518	Influenza A virus (A/Wilson-Smith/1933(H1N1))	Orthomyxoviridae	VirHostNet
Q15427	P03427	SF3B4_HUMAN	PB2_I33A0	"MI:0019"(coimmunoprecipitation)	25464832	381518	Influenza A virus (A/Wilson-Smith/1933(H1N1))	Orthomyxoviridae	VirHostNet
P08708	P03427	RS17_HUMAN	PB2_I33A0	"MI:0019"(coimmunoprecipitation)	25464832	381518	Influenza A virus (A/Wilson-Smith/1933(H1N1))	Orthomyxoviridae	VirHostNet
P10644	P03427	KAP0_HUMAN	PB2_I33A0	"MI:0019"(coimmunoprecipitation)	25464832	381518	Influenza A virus (A/Wilson-Smith/1933(H1N1))	Orthomyxoviridae	VirHostNet
Q9Y5A9	P03427	YTHD2_HUMAN	PB2_I33A0	"MI:0019"(coimmunoprecipitation)	25464832	381518	Influenza A virus (A/Wilson-Smith/1933(H1N1))	Orthomyxoviridae	VirHostNet
P05386	P03427	RLA1_HUMAN	PB2_I33A0	"MI:0019"(coimmunoprecipitation)	25464832	381518	Influenza A virus (A/Wilson-Smith/1933(H1N1))	Orthomyxoviridae	VirHostNet
Q1KMD3	P03427	HNRL2_HUMAN	PB2_I33A0	"MI:0019"(coimmunoprecipitation)	25464832	381518	Influenza A virus (A/Wilson-Smith/1933(H1N1))	Orthomyxoviridae	VirHostNet
P61353	P03427	RL27_HUMAN	PB2_I33A0	"MI:0019"(coimmunoprecipitation)	25464832	381518	Influenza A virus (A/Wilson-Smith/1933(H1N1))	Orthomyxoviridae	VirHostNet
Q14681	P03427	KCTD2_HUMAN	PB2_I33A0	"MI:0019"(coimmunoprecipitation)	25464832	381518	Influenza A virus (A/Wilson-Smith/1933(H1N1))	Orthomyxoviridae	VirHostNet
P35544	P03427	UBIM_HUMAN	PB2_I33A0	"MI:0019"(coimmunoprecipitation)	25464832	381518	Influenza A virus (A/Wilson-Smith/1933(H1N1))	Orthomyxoviridae	VirHostNet
P13639	P03427	EF2_HUMAN	PB2_I33A0	"MI:0019"(coimmunoprecipitation)	25464832	381518	Influenza A virus (A/Wilson-Smith/1933(H1N1))	Orthomyxoviridae	VirHostNet
Q4G0N8	P03427	SL9C1_HUMAN	PB2_I33A0	"MI:0019"(coimmunoprecipitation)	25464832	381518	Influenza A virus (A/Wilson-Smith/1933(H1N1))	Orthomyxoviridae	VirHostNet
P52597	P03427	HNRPF_HUMAN	PB2_I33A0	"MI:0019"(coimmunoprecipitation)	25464832	381518	Influenza A virus (A/Wilson-Smith/1933(H1N1))	Orthomyxoviridae	VirHostNet
P10412	P03427	H14_HUMAN	PB2_I33A0	"MI:0019"(coimmunoprecipitation)	25464832	381518	Influenza A virus (A/Wilson-Smith/1933(H1N1))	Orthomyxoviridae	VirHostNet
Q13151	P03427	ROA0_HUMAN	PB2_I33A0	"MI:0019"(coimmunoprecipitation)	25464832	381518	Influenza A virus (A/Wilson-Smith/1933(H1N1))	Orthomyxoviridae	VirHostNet
O00505	P03427	IMA4_HUMAN	PB2_I33A0	"MI:0019"(coimmunoprecipitation)	25464832	381518	Influenza A virus (A/Wilson-Smith/1933(H1N1))	Orthomyxoviridae	VirHostNet
P16989	P03427	YBOX3_HUMAN	PB2_I33A0	"MI:0019"(coimmunoprecipitation)	25464832	381518	Influenza A virus (A/Wilson-Smith/1933(H1N1))	Orthomyxoviridae	VirHostNet
Q99729	P03427	ROAA_HUMAN	PB2_I33A0	"MI:0019"(coimmunoprecipitation)	25464832	381518	Influenza A virus (A/Wilson-Smith/1933(H1N1))	Orthomyxoviridae	VirHostNet
P05141	P03427	ADT2_HUMAN	PB2_I33A0	"MI:0019"(coimmunoprecipitation)	25464832	381518	Influenza A virus (A/Wilson-Smith/1933(H1N1))	Orthomyxoviridae	VirHostNet
P19474	P03427	RO52_HUMAN	PB2_I33A0	"MI:0019"(coimmunoprecipitation)	25464832	381518	Influenza A virus (A/Wilson-Smith/1933(H1N1))	Orthomyxoviridae	VirHostNet
Q08211	P03427	DHX9_HUMAN	PB2_I33A0	"MI:0019"(coimmunoprecipitation)	25464832	381518	Influenza A virus (A/Wilson-Smith/1933(H1N1))	Orthomyxoviridae	VirHostNet
P55036	P03427	PSMD4_HUMAN	PB2_I33A0	"MI:0019"(coimmunoprecipitation)	25464832	381518	Influenza A virus (A/Wilson-Smith/1933(H1N1))	Orthomyxoviridae	VirHostNet
Q15393	P03427	SF3B3_HUMAN	PB2_I33A0	"MI:0019"(coimmunoprecipitation)	25464832	381518	Influenza A virus (A/Wilson-Smith/1933(H1N1))	Orthomyxoviridae	VirHostNet
Q8WWY3	P03427	PRP31_HUMAN	PB2_I33A0	"MI:0019"(coimmunoprecipitation)	25464832	381518	Influenza A virus (A/Wilson-Smith/1933(H1N1))	Orthomyxoviridae	VirHostNet
Q12879	P03427	NMDE1_HUMAN	PB2_I33A0	"MI:0019"(coimmunoprecipitation)	25464832	381518	Influenza A virus (A/Wilson-Smith/1933(H1N1))	Orthomyxoviridae	VirHostNet
O43242	P03427	PSMD3_HUMAN	PB2_I33A0	"MI:0019"(coimmunoprecipitation)	25464832	381518	Influenza A virus (A/Wilson-Smith/1933(H1N1))	Orthomyxoviridae	VirHostNet
Q06830	P03427	PRDX1_HUMAN	PB2_I33A0	"MI:0019"(coimmunoprecipitation)	25464832	381518	Influenza A virus (A/Wilson-Smith/1933(H1N1))	Orthomyxoviridae	VirHostNet
Q5H9R7	P03427	PP6R3_HUMAN	PB2_I33A0	"MI:0019"(coimmunoprecipitation)	25464832	381518	Influenza A virus (A/Wilson-Smith/1933(H1N1))	Orthomyxoviridae	VirHostNet
Q13283	P03427	G3BP1_HUMAN	PB2_I33A0	"MI:0019"(coimmunoprecipitation)	25464832	381518	Influenza A virus (A/Wilson-Smith/1933(H1N1))	Orthomyxoviridae	VirHostNet
P35908	P03427	K22E_HUMAN	PB2_I33A0	"MI:0019"(coimmunoprecipitation)	25464832	381518	Influenza A virus (A/Wilson-Smith/1933(H1N1))	Orthomyxoviridae	VirHostNet
Q16576	P03427	RBBP7_HUMAN	PB2_I33A0	"MI:0019"(coimmunoprecipitation)	25464832	381518	Influenza A virus (A/Wilson-Smith/1933(H1N1))	Orthomyxoviridae	VirHostNet
Q9ULH1	P03427	ASAP1_HUMAN	PB2_I33A0	"MI:0019"(coimmunoprecipitation)	25464832	381518	Influenza A virus (A/Wilson-Smith/1933(H1N1))	Orthomyxoviridae	VirHostNet
P62249	P03427	RS16_HUMAN	PB2_I33A0	"MI:0019"(coimmunoprecipitation)	25464832	381518	Influenza A virus (A/Wilson-Smith/1933(H1N1))	Orthomyxoviridae	VirHostNet
Q13435	P03427	SF3B2_HUMAN	PB2_I33A0	"MI:0019"(coimmunoprecipitation)	25464832	381518	Influenza A virus (A/Wilson-Smith/1933(H1N1))	Orthomyxoviridae	VirHostNet
P17931	P03427	LEG3_HUMAN	PB2_I33A0	"MI:0019"(coimmunoprecipitation)	25464832	381518	Influenza A virus (A/Wilson-Smith/1933(H1N1))	Orthomyxoviridae	VirHostNet
P46779	P03427	RL28_HUMAN	PB2_I33A0	"MI:0019"(coimmunoprecipitation)	25464832	381518	Influenza A virus (A/Wilson-Smith/1933(H1N1))	Orthomyxoviridae	VirHostNet
P62854	P03427	RS26_HUMAN	PB2_I33A0	"MI:0019"(coimmunoprecipitation)	25464832	381518	Influenza A virus (A/Wilson-Smith/1933(H1N1))	Orthomyxoviridae	VirHostNet
Q86Y46	P03427	K2C73_HUMAN	PB2_I33A0	"MI:0019"(coimmunoprecipitation)	25464832	381518	Influenza A virus (A/Wilson-Smith/1933(H1N1))	Orthomyxoviridae	VirHostNet
Q86UE4	P03427	LYRIC_HUMAN	PB2_I33A0	"MI:0019"(coimmunoprecipitation)	25464832	381518	Influenza A virus (A/Wilson-Smith/1933(H1N1))	Orthomyxoviridae	VirHostNet
Q9UNK9	P03427	ANGE1_HUMAN	PB2_I33A0	"MI:0019"(coimmunoprecipitation)	25464832	381518	Influenza A virus (A/Wilson-Smith/1933(H1N1))	Orthomyxoviridae	VirHostNet
O95817	P03427	BAG3_HUMAN	PB2_I33A0	"MI:0019"(coimmunoprecipitation)	25464832	381518	Influenza A virus (A/Wilson-Smith/1933(H1N1))	Orthomyxoviridae	VirHostNet
Q13310	P03427	PABP4_HUMAN	PB2_I33A0	"MI:0019"(coimmunoprecipitation)	25464832	381518	Influenza A virus (A/Wilson-Smith/1933(H1N1))	Orthomyxoviridae	VirHostNet
P84077	P03427	ARF1_HUMAN	PB2_I33A0	"MI:0019"(coimmunoprecipitation)	25464832	381518	Influenza A virus (A/Wilson-Smith/1933(H1N1))	Orthomyxoviridae	VirHostNet
P15880	P03427	RS2_HUMAN	PB2_I33A0	"MI:0019"(coimmunoprecipitation)	25464832	381518	Influenza A virus (A/Wilson-Smith/1933(H1N1))	Orthomyxoviridae	VirHostNet
O00629	P03427	IMA3_HUMAN	PB2_I33A0	"MI:0019"(coimmunoprecipitation)	25464832	381518	Influenza A virus (A/Wilson-Smith/1933(H1N1))	Orthomyxoviridae	VirHostNet
P61254	P03427	RL26_HUMAN	PB2_I33A0	"MI:0019"(coimmunoprecipitation)	25464832	381518	Influenza A virus (A/Wilson-Smith/1933(H1N1))	Orthomyxoviridae	VirHostNet
O95232	P03427	LC7L3_HUMAN	PB2_I33A0	"MI:0019"(coimmunoprecipitation)	25464832	381518	Influenza A virus (A/Wilson-Smith/1933(H1N1))	Orthomyxoviridae	VirHostNet
O00487	P03427	PSDE_HUMAN	PB2_I33A0	"MI:0019"(coimmunoprecipitation)	25464832	381518	Influenza A virus (A/Wilson-Smith/1933(H1N1))	Orthomyxoviridae	VirHostNet
Q13445	P03427	TMED1_HUMAN	PB2_I33A0	"MI:0019"(coimmunoprecipitation)	25464832	381518	Influenza A virus (A/Wilson-Smith/1933(H1N1))	Orthomyxoviridae	VirHostNet
O75688	P03427	PPM1B_HUMAN	PB2_I33A0	"MI:0019"(coimmunoprecipitation)	25464832	381518	Influenza A virus (A/Wilson-Smith/1933(H1N1))	Orthomyxoviridae	VirHostNet
P60866	P03427	RS20_HUMAN	PB2_I33A0	"MI:0019"(coimmunoprecipitation)	25464832	381518	Influenza A virus (A/Wilson-Smith/1933(H1N1))	Orthomyxoviridae	VirHostNet
Q96EY1	P03427	DNJA3_HUMAN	PB2_I33A0	"MI:0019"(coimmunoprecipitation)	25464832	381518	Influenza A virus (A/Wilson-Smith/1933(H1N1))	Orthomyxoviridae	VirHostNet
Q6PKG0	P03427	LARP1_HUMAN	PB2_I33A0	"MI:0019"(coimmunoprecipitation)	25464832	381518	Influenza A virus (A/Wilson-Smith/1933(H1N1))	Orthomyxoviridae	VirHostNet
P07900	P03427	HS90A_HUMAN	PB2_I33A0	"MI:0019"(coimmunoprecipitation)	25464832	381518	Influenza A virus (A/Wilson-Smith/1933(H1N1))	Orthomyxoviridae	VirHostNet
P07814	P03427	SYEP_HUMAN	PB2_I33A0	"MI:0019"(coimmunoprecipitation)	25464832	381518	Influenza A virus (A/Wilson-Smith/1933(H1N1))	Orthomyxoviridae	VirHostNet
P23396	P03427	RS3_HUMAN	PB2_I33A0	"MI:0019"(coimmunoprecipitation)	25464832	381518	Influenza A virus (A/Wilson-Smith/1933(H1N1))	Orthomyxoviridae	VirHostNet
Q07020	P03427	RL18_HUMAN	PB2_I33A0	"MI:0019"(coimmunoprecipitation)	25464832	381518	Influenza A virus (A/Wilson-Smith/1933(H1N1))	Orthomyxoviridae	VirHostNet
Q15008	P03427	PSMD6_HUMAN	PB2_I33A0	"MI:0019"(coimmunoprecipitation)	25464832	381518	Influenza A virus (A/Wilson-Smith/1933(H1N1))	Orthomyxoviridae	VirHostNet
Q14103	P03427	HNRPD_HUMAN	PB2_I33A0	"MI:0019"(coimmunoprecipitation)	25464832	381518	Influenza A virus (A/Wilson-Smith/1933(H1N1))	Orthomyxoviridae	VirHostNet
P10599	P03427	THIO_HUMAN	PB2_I33A0	"MI:0019"(coimmunoprecipitation)	25464832	381518	Influenza A virus (A/Wilson-Smith/1933(H1N1))	Orthomyxoviridae	VirHostNet
P98175	P03427	RBM10_HUMAN	PB2_I33A0	"MI:0019"(coimmunoprecipitation)	25464832	381518	Influenza A virus (A/Wilson-Smith/1933(H1N1))	Orthomyxoviridae	VirHostNet
Q16875	P03427	F263_HUMAN	PB2_I33A0	"MI:0019"(coimmunoprecipitation)	25464832	381518	Influenza A virus (A/Wilson-Smith/1933(H1N1))	Orthomyxoviridae	VirHostNet
Q99460	P03427	PSMD1_HUMAN	PB2_I33A0	"MI:0019"(coimmunoprecipitation)	25464832	381518	Influenza A virus (A/Wilson-Smith/1933(H1N1))	Orthomyxoviridae	VirHostNet
O43823	P03427	AKAP8_HUMAN	PB2_I33A0	"MI:0019"(coimmunoprecipitation)	25464832	381518	Influenza A virus (A/Wilson-Smith/1933(H1N1))	Orthomyxoviridae	VirHostNet
P18077	P03427	RL35A_HUMAN	PB2_I33A0	"MI:0019"(coimmunoprecipitation)	25464832	381518	Influenza A virus (A/Wilson-Smith/1933(H1N1))	Orthomyxoviridae	VirHostNet
Q9UJY1	P03427	HSPB8_HUMAN	PB2_I33A0	"MI:0019"(coimmunoprecipitation)	25464832	381518	Influenza A virus (A/Wilson-Smith/1933(H1N1))	Orthomyxoviridae	VirHostNet
P02511	P03427	CRYAB_HUMAN	PB2_I33A0	"MI:0019"(coimmunoprecipitation)	25464832	381518	Influenza A virus (A/Wilson-Smith/1933(H1N1))	Orthomyxoviridae	VirHostNet
Q9Y5F1	P03427	PCDBC_HUMAN	PB2_I33A0	"MI:0019"(coimmunoprecipitation)	25464832	381518	Influenza A virus (A/Wilson-Smith/1933(H1N1))	Orthomyxoviridae	VirHostNet
O95816	P03427	BAG2_HUMAN	PB2_I33A0	"MI:0019"(coimmunoprecipitation)	25464832	381518	Influenza A virus (A/Wilson-Smith/1933(H1N1))	Orthomyxoviridae	VirHostNet
P35527	P03427	K1C9_HUMAN	PB2_I33A0	"MI:0019"(coimmunoprecipitation)	25464832	381518	Influenza A virus (A/Wilson-Smith/1933(H1N1))	Orthomyxoviridae	VirHostNet
P38159	P03427	RBMX_HUMAN	PB2_I33A0	"MI:0019"(coimmunoprecipitation)	25464832	381518	Influenza A virus (A/Wilson-Smith/1933(H1N1))	Orthomyxoviridae	VirHostNet
P02545	P03427	LMNA_HUMAN	PB2_I33A0	"MI:0019"(coimmunoprecipitation)	25464832	381518	Influenza A virus (A/Wilson-Smith/1933(H1N1))	Orthomyxoviridae	VirHostNet
Q9UJS0	P03427	CMC2_HUMAN	PB2_I33A0	"MI:0019"(coimmunoprecipitation)	25464832	381518	Influenza A virus (A/Wilson-Smith/1933(H1N1))	Orthomyxoviridae	VirHostNet
P39023	P03427	RL3_HUMAN	PB2_I33A0	"MI:0019"(coimmunoprecipitation)	25464832	381518	Influenza A virus (A/Wilson-Smith/1933(H1N1))	Orthomyxoviridae	VirHostNet
Q8IXK0	P03427	PHC2_HUMAN	PB2_I33A0	"MI:0019"(coimmunoprecipitation)	25464832	381518	Influenza A virus (A/Wilson-Smith/1933(H1N1))	Orthomyxoviridae	VirHostNet
P62807	P03427	H2B1C_HUMAN	PB2_I33A0	"MI:0019"(coimmunoprecipitation)	25464832	381518	Influenza A virus (A/Wilson-Smith/1933(H1N1))	Orthomyxoviridae	VirHostNet
P17096	P03427	HMGA1_HUMAN	PB2_I33A0	"MI:0019"(coimmunoprecipitation)	25464832	381518	Influenza A virus (A/Wilson-Smith/1933(H1N1))	Orthomyxoviridae	VirHostNet
Q09666	P03427	AHNK_HUMAN	PB2_I33A0	"MI:0019"(coimmunoprecipitation)	25464832	381518	Influenza A virus (A/Wilson-Smith/1933(H1N1))	Orthomyxoviridae	VirHostNet
P55209	P03427	NP1L1_HUMAN	PB2_I33A0	"MI:0019"(coimmunoprecipitation)	25464832	381518	Influenza A virus (A/Wilson-Smith/1933(H1N1))	Orthomyxoviridae	VirHostNet
P49207	P03427	RL34_HUMAN	PB2_I33A0	"MI:0019"(coimmunoprecipitation)	25464832	381518	Influenza A virus (A/Wilson-Smith/1933(H1N1))	Orthomyxoviridae	VirHostNet
Q9Y3Z3	P03427	SAMH1_HUMAN	PB2_I33A0	"MI:0019"(coimmunoprecipitation)	25464832	381518	Influenza A virus (A/Wilson-Smith/1933(H1N1))	Orthomyxoviridae	VirHostNet
P07305	P03427	H10_HUMAN	PB2_I33A0	"MI:0019"(coimmunoprecipitation)	25464832	381518	Influenza A virus (A/Wilson-Smith/1933(H1N1))	Orthomyxoviridae	VirHostNet
P17980	P03427	PRS6A_HUMAN	PB2_I33A0	"MI:0019"(coimmunoprecipitation)	25464832	381518	Influenza A virus (A/Wilson-Smith/1933(H1N1))	Orthomyxoviridae	VirHostNet
P35268	P03427	RL22_HUMAN	PB2_I33A0	"MI:0019"(coimmunoprecipitation)	25464832	381518	Influenza A virus (A/Wilson-Smith/1933(H1N1))	Orthomyxoviridae	VirHostNet
Q12905	P03427	ILF2_HUMAN	PB2_I33A0	"MI:0019"(coimmunoprecipitation)	25464832	381518	Influenza A virus (A/Wilson-Smith/1933(H1N1))	Orthomyxoviridae	VirHostNet
Q14444	P03427	CAPR1_HUMAN	PB2_I33A0	"MI:0019"(coimmunoprecipitation)	25464832	381518	Influenza A virus (A/Wilson-Smith/1933(H1N1))	Orthomyxoviridae	VirHostNet
P62917	P03427	RL8_HUMAN	PB2_I33A0	"MI:0019"(coimmunoprecipitation)	25464832	381518	Influenza A virus (A/Wilson-Smith/1933(H1N1))	Orthomyxoviridae	VirHostNet
P83881	P03427	RL36A_HUMAN	PB2_I33A0	"MI:0019"(coimmunoprecipitation)	25464832	381518	Influenza A virus (A/Wilson-Smith/1933(H1N1))	Orthomyxoviridae	VirHostNet
P25398	P03427	RS12_HUMAN	PB2_I33A0	"MI:0019"(coimmunoprecipitation)	25464832	381518	Influenza A virus (A/Wilson-Smith/1933(H1N1))	Orthomyxoviridae	VirHostNet
Q13200	P03427	PSMD2_HUMAN	PB2_I33A0	"MI:0019"(coimmunoprecipitation)	25464832	381518	Influenza A virus (A/Wilson-Smith/1933(H1N1))	Orthomyxoviridae	VirHostNet
P50991	P03427	TCPD_HUMAN	PB2_I33A0	"MI:0019"(coimmunoprecipitation)	25464832	381518	Influenza A virus (A/Wilson-Smith/1933(H1N1))	Orthomyxoviridae	VirHostNet
P11021	P03427	GRP78_HUMAN	PB2_I33A0	"MI:0019"(coimmunoprecipitation)	25464832	381518	Influenza A virus (A/Wilson-Smith/1933(H1N1))	Orthomyxoviridae	VirHostNet
Q9BQE3	P03427	TBA1C_HUMAN	PB2_I33A0	"MI:0019"(coimmunoprecipitation)	25464832	381518	Influenza A virus (A/Wilson-Smith/1933(H1N1))	Orthomyxoviridae	VirHostNet
Q9BQA1	P03427	MEP50_HUMAN	PB2_I33A0	"MI:0019"(coimmunoprecipitation)	25464832	381518	Influenza A virus (A/Wilson-Smith/1933(H1N1))	Orthomyxoviridae	VirHostNet
O43390	P03427	HNRPR_HUMAN	PB2_I33A0	"MI:0019"(coimmunoprecipitation)	25464832	381518	Influenza A virus (A/Wilson-Smith/1933(H1N1))	Orthomyxoviridae	VirHostNet
P51991	P03427	ROA3_HUMAN	PB2_I33A0	"MI:0019"(coimmunoprecipitation)	25464832	381518	Influenza A virus (A/Wilson-Smith/1933(H1N1))	Orthomyxoviridae	VirHostNet
P04792	P03427	HSPB1_HUMAN	PB2_I33A0	"MI:0019"(coimmunoprecipitation)	25464832	381518	Influenza A virus (A/Wilson-Smith/1933(H1N1))	Orthomyxoviridae	VirHostNet
P23528	P03427	COF1_HUMAN	PB2_I33A0	"MI:0019"(coimmunoprecipitation)	25464832	381518	Influenza A virus (A/Wilson-Smith/1933(H1N1))	Orthomyxoviridae	VirHostNet
O60506	P03427	HNRPQ_HUMAN	PB2_I33A0	"MI:0019"(coimmunoprecipitation)	25464832	381518	Influenza A virus (A/Wilson-Smith/1933(H1N1))	Orthomyxoviridae	VirHostNet
P62829	P03427	RL23_HUMAN	PB2_I33A0	"MI:0019"(coimmunoprecipitation)	25464832	381518	Influenza A virus (A/Wilson-Smith/1933(H1N1))	Orthomyxoviridae	VirHostNet
P62081	P03427	RS7_HUMAN	PB2_I33A0	"MI:0019"(coimmunoprecipitation)	25464832	381518	Influenza A virus (A/Wilson-Smith/1933(H1N1))	Orthomyxoviridae	VirHostNet
Q99880	P03427	H2B1L_HUMAN	PB2_I33A0	"MI:0019"(coimmunoprecipitation)	25464832	381518	Influenza A virus (A/Wilson-Smith/1933(H1N1))	Orthomyxoviridae	VirHostNet
Q6NZI2	P03427	PTRF_HUMAN	PB2_I33A0	"MI:0019"(coimmunoprecipitation)	25464832	381518	Influenza A virus (A/Wilson-Smith/1933(H1N1))	Orthomyxoviridae	VirHostNet
P62750	P03427	RL23A_HUMAN	PB2_I33A0	"MI:0019"(coimmunoprecipitation)	25464832	381518	Influenza A virus (A/Wilson-Smith/1933(H1N1))	Orthomyxoviridae	VirHostNet
O95071	P03427	UBR5_HUMAN	PB2_I33A0	"MI:0019"(coimmunoprecipitation)	25464832	381518	Influenza A virus (A/Wilson-Smith/1933(H1N1))	Orthomyxoviridae	VirHostNet
Q9BRK5	P03427	CAB45_HUMAN	PB2_I33A0	"MI:0019"(coimmunoprecipitation)	25464832	381518	Influenza A virus (A/Wilson-Smith/1933(H1N1))	Orthomyxoviridae	VirHostNet
Q8WWM7	P03427	ATX2L_HUMAN	PB2_I33A0	"MI:0019"(coimmunoprecipitation)	25464832	381518	Influenza A virus (A/Wilson-Smith/1933(H1N1))	Orthomyxoviridae	VirHostNet
P26599	P03427	PTBP1_HUMAN	PB2_I33A0	"MI:0019"(coimmunoprecipitation)	25464832	381518	Influenza A virus (A/Wilson-Smith/1933(H1N1))	Orthomyxoviridae	VirHostNet
P07355	P03427	ANXA2_HUMAN	PB2_I33A0	"MI:0019"(coimmunoprecipitation)	25464832	381518	Influenza A virus (A/Wilson-Smith/1933(H1N1))	Orthomyxoviridae	VirHostNet
Q8IYB3	P03427	SRRM1_HUMAN	PB2_I33A0	"MI:0019"(coimmunoprecipitation)	25464832	381518	Influenza A virus (A/Wilson-Smith/1933(H1N1))	Orthomyxoviridae	VirHostNet
P12236	P03427	ADT3_HUMAN	PB2_I33A0	"MI:0019"(coimmunoprecipitation)	25464832	381518	Influenza A virus (A/Wilson-Smith/1933(H1N1))	Orthomyxoviridae	VirHostNet
Q99081	P03428	HTF4_HUMAN	PB2_I34A1	"MI:0018"(two hybrid)	20064372	211044	Influenza A virus (A/Puerto Rico/8/1934(H1N1))	Orthomyxoviridae	VirHostNet
Q13077	P03428	TRAF1_HUMAN	PB2_I34A1	"MI:0018"(two hybrid)	20064372	211044	Influenza A virus (A/Puerto Rico/8/1934(H1N1))	Orthomyxoviridae	VirHostNet
P07900	P03428	HS90A_HUMAN	PB2_I34A1	"MI:0019"(coimmunoprecipitation)	17121807	211044	Influenza A virus (A/Puerto Rico/8/1934(H1N1))	Orthomyxoviridae	VirHostNet
Q9UJC3	P03428	HOOK1_HUMAN	PB2_I34A1	"MI:0018"(two hybrid)	20064372	211044	Influenza A virus (A/Puerto Rico/8/1934(H1N1))	Orthomyxoviridae	VirHostNet
Q8N9N5	P03428	BANP_HUMAN	PB2_I34A1	"MI:0018"(two hybrid)	20064372	211044	Influenza A virus (A/Puerto Rico/8/1934(H1N1))	Orthomyxoviridae	VirHostNet
Q9UJ41	P03428	RABX5_HUMAN	PB2_I34A1	"MI:0018"(two hybrid)	20064372	211044	Influenza A virus (A/Puerto Rico/8/1934(H1N1))	Orthomyxoviridae	VirHostNet
Q8ND90	P03428	PNMA1_HUMAN	PB2_I34A1	"MI:0018"(two hybrid)	20064372	211044	Influenza A virus (A/Puerto Rico/8/1934(H1N1))	Orthomyxoviridae	VirHostNet
P51116	P03428	FXR2_HUMAN	PB2_I34A1	"MI:0018"(two hybrid)	20064372	211044	Influenza A virus (A/Puerto Rico/8/1934(H1N1))	Orthomyxoviridae	VirHostNet
Q9H2G9	P03428	GO45_HUMAN	PB2_I34A1	"MI:0018"(two hybrid)	20064372	211044	Influenza A virus (A/Puerto Rico/8/1934(H1N1))	Orthomyxoviridae	VirHostNet
P07900	P03428	HS90A_HUMAN	PB2_I34A1	"MI:0096"(pull down)	12226087	211044	Influenza A virus (A/Puerto Rico/8/1934(H1N1))	Orthomyxoviridae	VirHostNet
O43889	P03428	CREB3_HUMAN	PB2_I34A1	"MI:0018"(two hybrid)	20064372	211044	Influenza A virus (A/Puerto Rico/8/1934(H1N1))	Orthomyxoviridae	VirHostNet
Q12933	P03428	TRAF2_HUMAN	PB2_I34A1	"MI:0018"(two hybrid)	20064372	211044	Influenza A virus (A/Puerto Rico/8/1934(H1N1))	Orthomyxoviridae	VirHostNet
P02511	P03428	CRYAB_HUMAN	PB2_I34A1	"MI:0018"(two hybrid)	20064372	211044	Influenza A virus (A/Puerto Rico/8/1934(H1N1))	Orthomyxoviridae	VirHostNet
P03428	P03428	PB2_I34A1	PB2_I34A1	"MI:0018"(two hybrid)	20064372	211044	Influenza A virus (A/Puerto Rico/8/1934(H1N1))	Orthomyxoviridae	VirHostNet
Q6P1W5	P03428	CA094_HUMAN	PB2_I34A1	"MI:0018"(two hybrid)	20064372	211044	Influenza A virus (A/Puerto Rico/8/1934(H1N1))	Orthomyxoviridae	VirHostNet
P03433	P03428	PA_I34A1	PB2_I34A1	"MI:0018"(two hybrid)	20064372	211044	Influenza A virus (A/Puerto Rico/8/1934(H1N1))	Orthomyxoviridae	VirHostNet
P45984	P03428	MK09_HUMAN	PB2_I34A1	"MI:0018"(two hybrid)	20064372	211044	Influenza A virus (A/Puerto Rico/8/1934(H1N1))	Orthomyxoviridae	VirHostNet
P03466	P03428	NCAP_I34A1	PB2_I34A1	"MI:0018"(two hybrid)	20064372	211044	Influenza A virus (A/Puerto Rico/8/1934(H1N1))	Orthomyxoviridae	VirHostNet
P50222	P03428	MEOX2_HUMAN	PB2_I34A1	"MI:0018"(two hybrid)	20064372	211044	Influenza A virus (A/Puerto Rico/8/1934(H1N1))	Orthomyxoviridae	VirHostNet
P43356	P03428	MAGA2_HUMAN	PB2_I34A1	"MI:0018"(two hybrid)	20064372	211044	Influenza A virus (A/Puerto Rico/8/1934(H1N1))	Orthomyxoviridae	VirHostNet
P08238	P03428	HS90B_HUMAN	PB2_I34A1	"MI:0096"(pull down)	12226087	211044	Influenza A virus (A/Puerto Rico/8/1934(H1N1))	Orthomyxoviridae	VirHostNet
Q8N5R6	P03428	CCD33_HUMAN	PB2_I34A1	"MI:0018"(two hybrid)	20064372	211044	Influenza A virus (A/Puerto Rico/8/1934(H1N1))	Orthomyxoviridae	VirHostNet
Q9P1Z2	P03428	CACO1_HUMAN	PB2_I34A1	"MI:0018"(two hybrid)	20064372	211044	Influenza A virus (A/Puerto Rico/8/1934(H1N1))	Orthomyxoviridae	VirHostNet
O75410	P03428	TACC1_HUMAN	PB2_I34A1	"MI:0018"(two hybrid)	20064372	211044	Influenza A virus (A/Puerto Rico/8/1934(H1N1))	Orthomyxoviridae	VirHostNet
Q96DZ9	P03428	CKLF5_HUMAN	PB2_I34A1	"MI:0018"(two hybrid)	20064372	211044	Influenza A virus (A/Puerto Rico/8/1934(H1N1))	Orthomyxoviridae	VirHostNet
P50222	P03428	MEOX2_HUMAN	PB2_I34A1	"MI:0018"(two hybrid)	20064372	211044	Influenza A virus (A/Puerto Rico/8/1934(H1N1))	Orthomyxoviridae	VirHostNet
Q8N6Y0	P03428	USBP1_HUMAN	PB2_I34A1	"MI:0018"(two hybrid)	20064372	211044	Influenza A virus (A/Puerto Rico/8/1934(H1N1))	Orthomyxoviridae	VirHostNet
P43364	P03428	MAGAB_HUMAN	PB2_I34A1	"MI:0018"(two hybrid)	20064372	211044	Influenza A virus (A/Puerto Rico/8/1934(H1N1))	Orthomyxoviridae	VirHostNet
P0C7W6	P03428	CC172_HUMAN	PB2_I34A1	"MI:0018"(two hybrid)	20064372	211044	Influenza A virus (A/Puerto Rico/8/1934(H1N1))	Orthomyxoviridae	VirHostNet
Q12800	P03428	TFCP2_HUMAN	PB2_I34A1	"MI:0018"(two hybrid)	20064372	211044	Influenza A virus (A/Puerto Rico/8/1934(H1N1))	Orthomyxoviridae	VirHostNet
P03496	P03428	NS1_I34A1	PB2_I34A1	"MI:0018"(two hybrid)	20064372	211044	Influenza A virus (A/Puerto Rico/8/1934(H1N1))	Orthomyxoviridae	VirHostNet
P03508	P03428	NEP_I34A1	PB2_I34A1	"MI:0018"(two hybrid)	20064372	211044	Influenza A virus (A/Puerto Rico/8/1934(H1N1))	Orthomyxoviridae	VirHostNet
Q93062	P03428	RBPMS_HUMAN	PB2_I34A1	"MI:0018"(two hybrid)	20064372	211044	Influenza A virus (A/Puerto Rico/8/1934(H1N1))	Orthomyxoviridae	VirHostNet
Q8TD10	P03428	MIPO1_HUMAN	PB2_I34A1	"MI:0018"(two hybrid)	20064372	211044	Influenza A virus (A/Puerto Rico/8/1934(H1N1))	Orthomyxoviridae	VirHostNet
Q8N5I3	P03428	KCNRG_HUMAN	PB2_I34A1	"MI:0018"(two hybrid)	20064372	211044	Influenza A virus (A/Puerto Rico/8/1934(H1N1))	Orthomyxoviridae	VirHostNet
Q92997	P03428	DVL3_HUMAN	PB2_I34A1	"MI:0018"(two hybrid)	20064372	211044	Influenza A virus (A/Puerto Rico/8/1934(H1N1))	Orthomyxoviridae	VirHostNet
Q8NF50	P03428	DOCK8_HUMAN	PB2_I34A1	"MI:0018"(two hybrid)	20064372	211044	Influenza A virus (A/Puerto Rico/8/1934(H1N1))	Orthomyxoviridae	VirHostNet
O14641	P03428	DVL2_HUMAN	PB2_I34A1	"MI:0018"(two hybrid)	20064372	211044	Influenza A virus (A/Puerto Rico/8/1934(H1N1))	Orthomyxoviridae	VirHostNet
Q8N448	P03428	LNX2_HUMAN	PB2_I34A1	"MI:0018"(two hybrid)	20064372	211044	Influenza A virus (A/Puerto Rico/8/1934(H1N1))	Orthomyxoviridae	VirHostNet
O14503	P03428	BHE40_HUMAN	PB2_I34A1	"MI:0018"(two hybrid)	20064372	211044	Influenza A virus (A/Puerto Rico/8/1934(H1N1))	Orthomyxoviridae	VirHostNet
Q8NHQ1	P03428	CEP70_HUMAN	PB2_I34A1	"MI:0018"(two hybrid)	20064372	211044	Influenza A virus (A/Puerto Rico/8/1934(H1N1))	Orthomyxoviridae	VirHostNet
P43243	P03430	MATR3_HUMAN	RDRP_I33A0	"MI:0019"(coimmunoprecipitation)	25464832	381518	Influenza A virus (A/Wilson-Smith/1933(H1N1))	Orthomyxoviridae	VirHostNet
P31943	P03430	HNRH1_HUMAN	RDRP_I33A0	"MI:0019"(coimmunoprecipitation)	25464832	381518	Influenza A virus (A/Wilson-Smith/1933(H1N1))	Orthomyxoviridae	VirHostNet
P06730	P03430	IF4E_HUMAN	RDRP_I33A0	"MI:0019"(coimmunoprecipitation)	25464832	381518	Influenza A virus (A/Wilson-Smith/1933(H1N1))	Orthomyxoviridae	VirHostNet
P62995	P03430	TRA2B_HUMAN	RDRP_I33A0	"MI:0019"(coimmunoprecipitation)	25464832	381518	Influenza A virus (A/Wilson-Smith/1933(H1N1))	Orthomyxoviridae	VirHostNet
P05455	P03430	LA_HUMAN	RDRP_I33A0	"MI:0019"(coimmunoprecipitation)	25464832	381518	Influenza A virus (A/Wilson-Smith/1933(H1N1))	Orthomyxoviridae	VirHostNet
P42677	P03430	RS27_HUMAN	RDRP_I33A0	"MI:0019"(coimmunoprecipitation)	25464832	381518	Influenza A virus (A/Wilson-Smith/1933(H1N1))	Orthomyxoviridae	VirHostNet
P26599	P03430	PTBP1_HUMAN	RDRP_I33A0	"MI:0019"(coimmunoprecipitation)	25464832	381518	Influenza A virus (A/Wilson-Smith/1933(H1N1))	Orthomyxoviridae	VirHostNet
O95816	P03430	BAG2_HUMAN	RDRP_I33A0	"MI:0019"(coimmunoprecipitation)	25464832	381518	Influenza A virus (A/Wilson-Smith/1933(H1N1))	Orthomyxoviridae	VirHostNet
P13010	P03430	XRCC5_HUMAN	RDRP_I33A0	"MI:0019"(coimmunoprecipitation)	25464832	381518	Influenza A virus (A/Wilson-Smith/1933(H1N1))	Orthomyxoviridae	VirHostNet
O43390	P03430	HNRPR_HUMAN	RDRP_I33A0	"MI:0019"(coimmunoprecipitation)	25464832	381518	Influenza A virus (A/Wilson-Smith/1933(H1N1))	Orthomyxoviridae	VirHostNet
P23588	P03430	IF4B_HUMAN	RDRP_I33A0	"MI:0019"(coimmunoprecipitation)	25464832	381518	Influenza A virus (A/Wilson-Smith/1933(H1N1))	Orthomyxoviridae	VirHostNet
Q9Y3D9	P03430	RT23_HUMAN	RDRP_I33A0	"MI:0019"(coimmunoprecipitation)	25464832	381518	Influenza A virus (A/Wilson-Smith/1933(H1N1))	Orthomyxoviridae	VirHostNet
Q9Y2W1	P03430	TR150_HUMAN	RDRP_I33A0	"MI:0019"(coimmunoprecipitation)	25464832	381518	Influenza A virus (A/Wilson-Smith/1933(H1N1))	Orthomyxoviridae	VirHostNet
P09661	P03430	RU2A_HUMAN	RDRP_I33A0	"MI:0019"(coimmunoprecipitation)	25464832	381518	Influenza A virus (A/Wilson-Smith/1933(H1N1))	Orthomyxoviridae	VirHostNet
P61978	P03430	HNRPK_HUMAN	RDRP_I33A0	"MI:0019"(coimmunoprecipitation)	25464832	381518	Influenza A virus (A/Wilson-Smith/1933(H1N1))	Orthomyxoviridae	VirHostNet
Q9UMS4	P03430	PRP19_HUMAN	RDRP_I33A0	"MI:0019"(coimmunoprecipitation)	25464832	381518	Influenza A virus (A/Wilson-Smith/1933(H1N1))	Orthomyxoviridae	VirHostNet
Q12906	P03430	ILF3_HUMAN	RDRP_I33A0	"MI:0019"(coimmunoprecipitation)	25464832	381518	Influenza A virus (A/Wilson-Smith/1933(H1N1))	Orthomyxoviridae	VirHostNet
Q99733	P03430	NP1L4_HUMAN	RDRP_I33A0	"MI:0019"(coimmunoprecipitation)	25464832	381518	Influenza A virus (A/Wilson-Smith/1933(H1N1))	Orthomyxoviridae	VirHostNet
P35998	P03430	PRS7_HUMAN	RDRP_I33A0	"MI:0019"(coimmunoprecipitation)	25464832	381518	Influenza A virus (A/Wilson-Smith/1933(H1N1))	Orthomyxoviridae	VirHostNet
P62906	P03430	RL10A_HUMAN	RDRP_I33A0	"MI:0019"(coimmunoprecipitation)	25464832	381518	Influenza A virus (A/Wilson-Smith/1933(H1N1))	Orthomyxoviridae	VirHostNet
P46776	P03430	RL27A_HUMAN	RDRP_I33A0	"MI:0019"(coimmunoprecipitation)	25464832	381518	Influenza A virus (A/Wilson-Smith/1933(H1N1))	Orthomyxoviridae	VirHostNet
O95232	P03430	LC7L3_HUMAN	RDRP_I33A0	"MI:0019"(coimmunoprecipitation)	25464832	381518	Influenza A virus (A/Wilson-Smith/1933(H1N1))	Orthomyxoviridae	VirHostNet
P11021	P03430	GRP78_HUMAN	RDRP_I33A0	"MI:0019"(coimmunoprecipitation)	25464832	381518	Influenza A virus (A/Wilson-Smith/1933(H1N1))	Orthomyxoviridae	VirHostNet
P0DMV9	P03430	HS71B_HUMAN	RDRP_I33A0	"MI:0019"(coimmunoprecipitation)	25464832	381518	Influenza A virus (A/Wilson-Smith/1933(H1N1))	Orthomyxoviridae	VirHostNet
P18077	P03430	RL35A_HUMAN	RDRP_I33A0	"MI:0019"(coimmunoprecipitation)	25464832	381518	Influenza A virus (A/Wilson-Smith/1933(H1N1))	Orthomyxoviridae	VirHostNet
Q9BVI4	P03430	NOC4L_HUMAN	RDRP_I33A0	"MI:0019"(coimmunoprecipitation)	25464832	381518	Influenza A virus (A/Wilson-Smith/1933(H1N1))	Orthomyxoviridae	VirHostNet
P84098	P03430	RL19_HUMAN	RDRP_I33A0	"MI:0019"(coimmunoprecipitation)	25464832	381518	Influenza A virus (A/Wilson-Smith/1933(H1N1))	Orthomyxoviridae	VirHostNet
P08865	P03430	RSSA_HUMAN	RDRP_I33A0	"MI:0019"(coimmunoprecipitation)	25464832	381518	Influenza A virus (A/Wilson-Smith/1933(H1N1))	Orthomyxoviridae	VirHostNet
Q9BQA1	P03430	MEP50_HUMAN	RDRP_I33A0	"MI:0019"(coimmunoprecipitation)	25464832	381518	Influenza A virus (A/Wilson-Smith/1933(H1N1))	Orthomyxoviridae	VirHostNet
Q9BRS2	P03430	RIOK1_HUMAN	RDRP_I33A0	"MI:0019"(coimmunoprecipitation)	25464832	381518	Influenza A virus (A/Wilson-Smith/1933(H1N1))	Orthomyxoviridae	VirHostNet
O43143	P03430	DHX15_HUMAN	RDRP_I33A0	"MI:0019"(coimmunoprecipitation)	25464832	381518	Influenza A virus (A/Wilson-Smith/1933(H1N1))	Orthomyxoviridae	VirHostNet
Q92900	P03430	RENT1_HUMAN	RDRP_I33A0	"MI:0019"(coimmunoprecipitation)	25464832	381518	Influenza A virus (A/Wilson-Smith/1933(H1N1))	Orthomyxoviridae	VirHostNet
Q7RTV0	P03430	PHF5A_HUMAN	RDRP_I33A0	"MI:0019"(coimmunoprecipitation)	25464832	381518	Influenza A virus (A/Wilson-Smith/1933(H1N1))	Orthomyxoviridae	VirHostNet
Q5HYJ3	P03430	FA76B_HUMAN	RDRP_I33A0	"MI:0019"(coimmunoprecipitation)	25464832	381518	Influenza A virus (A/Wilson-Smith/1933(H1N1))	Orthomyxoviridae	VirHostNet
Q14315	P03430	FLNC_HUMAN	RDRP_I33A0	"MI:0019"(coimmunoprecipitation)	25464832	381518	Influenza A virus (A/Wilson-Smith/1933(H1N1))	Orthomyxoviridae	VirHostNet
O00743	P03430	PPP6_HUMAN	RDRP_I33A0	"MI:0019"(coimmunoprecipitation)	25464832	381518	Influenza A virus (A/Wilson-Smith/1933(H1N1))	Orthomyxoviridae	VirHostNet
Q14257	P03430	RCN2_HUMAN	RDRP_I33A0	"MI:0019"(coimmunoprecipitation)	25464832	381518	Influenza A virus (A/Wilson-Smith/1933(H1N1))	Orthomyxoviridae	VirHostNet
P04264	P03430	K2C1_HUMAN	RDRP_I33A0	"MI:0019"(coimmunoprecipitation)	25464832	381518	Influenza A virus (A/Wilson-Smith/1933(H1N1))	Orthomyxoviridae	VirHostNet
P61927	P03430	RL37_HUMAN	RDRP_I33A0	"MI:0019"(coimmunoprecipitation)	25464832	381518	Influenza A virus (A/Wilson-Smith/1933(H1N1))	Orthomyxoviridae	VirHostNet
P14866	P03430	HNRPL_HUMAN	RDRP_I33A0	"MI:0019"(coimmunoprecipitation)	25464832	381518	Influenza A virus (A/Wilson-Smith/1933(H1N1))	Orthomyxoviridae	VirHostNet
P46779	P03430	RL28_HUMAN	RDRP_I33A0	"MI:0019"(coimmunoprecipitation)	25464832	381518	Influenza A virus (A/Wilson-Smith/1933(H1N1))	Orthomyxoviridae	VirHostNet
Q15717	P03430	ELAV1_HUMAN	RDRP_I33A0	"MI:0019"(coimmunoprecipitation)	25464832	381518	Influenza A virus (A/Wilson-Smith/1933(H1N1))	Orthomyxoviridae	VirHostNet
Q13610	P03430	PWP1_HUMAN	RDRP_I33A0	"MI:0019"(coimmunoprecipitation)	25464832	381518	Influenza A virus (A/Wilson-Smith/1933(H1N1))	Orthomyxoviridae	VirHostNet
P62847	P03430	RS24_HUMAN	RDRP_I33A0	"MI:0019"(coimmunoprecipitation)	25464832	381518	Influenza A virus (A/Wilson-Smith/1933(H1N1))	Orthomyxoviridae	VirHostNet
P83881	P03430	RL36A_HUMAN	RDRP_I33A0	"MI:0019"(coimmunoprecipitation)	25464832	381518	Influenza A virus (A/Wilson-Smith/1933(H1N1))	Orthomyxoviridae	VirHostNet
Q92522	P03430	H1X_HUMAN	RDRP_I33A0	"MI:0019"(coimmunoprecipitation)	25464832	381518	Influenza A virus (A/Wilson-Smith/1933(H1N1))	Orthomyxoviridae	VirHostNet
Q15208	P03430	STK38_HUMAN	RDRP_I33A0	"MI:0019"(coimmunoprecipitation)	25464832	381518	Influenza A virus (A/Wilson-Smith/1933(H1N1))	Orthomyxoviridae	VirHostNet
Q86UE4	P03430	LYRIC_HUMAN	RDRP_I33A0	"MI:0019"(coimmunoprecipitation)	25464832	381518	Influenza A virus (A/Wilson-Smith/1933(H1N1))	Orthomyxoviridae	VirHostNet
Q5H9R7	P03430	PP6R3_HUMAN	RDRP_I33A0	"MI:0019"(coimmunoprecipitation)	25464832	381518	Influenza A virus (A/Wilson-Smith/1933(H1N1))	Orthomyxoviridae	VirHostNet
Q16576	P03430	RBBP7_HUMAN	RDRP_I33A0	"MI:0019"(coimmunoprecipitation)	25464832	381518	Influenza A virus (A/Wilson-Smith/1933(H1N1))	Orthomyxoviridae	VirHostNet
P29692	P03430	EF1D_HUMAN	RDRP_I33A0	"MI:0019"(coimmunoprecipitation)	25464832	381518	Influenza A virus (A/Wilson-Smith/1933(H1N1))	Orthomyxoviridae	VirHostNet
O95373	P03430	IPO7_HUMAN	RDRP_I33A0	"MI:0019"(coimmunoprecipitation)	25464832	381518	Influenza A virus (A/Wilson-Smith/1933(H1N1))	Orthomyxoviridae	VirHostNet
P62266	P03430	RS23_HUMAN	RDRP_I33A0	"MI:0019"(coimmunoprecipitation)	25464832	381518	Influenza A virus (A/Wilson-Smith/1933(H1N1))	Orthomyxoviridae	VirHostNet
P07437	P03430	TBB5_HUMAN	RDRP_I33A0	"MI:0019"(coimmunoprecipitation)	25464832	381518	Influenza A virus (A/Wilson-Smith/1933(H1N1))	Orthomyxoviridae	VirHostNet
O75475	P03430	PSIP1_HUMAN	RDRP_I33A0	"MI:0019"(coimmunoprecipitation)	25464832	381518	Influenza A virus (A/Wilson-Smith/1933(H1N1))	Orthomyxoviridae	VirHostNet
Q13435	P03430	SF3B2_HUMAN	RDRP_I33A0	"MI:0019"(coimmunoprecipitation)	25464832	381518	Influenza A virus (A/Wilson-Smith/1933(H1N1))	Orthomyxoviridae	VirHostNet
P62805	P03430	H4_HUMAN	RDRP_I33A0	"MI:0019"(coimmunoprecipitation)	25464832	381518	Influenza A virus (A/Wilson-Smith/1933(H1N1))	Orthomyxoviridae	VirHostNet
Q9UJY1	P03430	HSPB8_HUMAN	RDRP_I33A0	"MI:0019"(coimmunoprecipitation)	25464832	381518	Influenza A virus (A/Wilson-Smith/1933(H1N1))	Orthomyxoviridae	VirHostNet
O43242	P03430	PSMD3_HUMAN	RDRP_I33A0	"MI:0019"(coimmunoprecipitation)	25464832	381518	Influenza A virus (A/Wilson-Smith/1933(H1N1))	Orthomyxoviridae	VirHostNet
O95071	P03430	UBR5_HUMAN	RDRP_I33A0	"MI:0019"(coimmunoprecipitation)	25464832	381518	Influenza A virus (A/Wilson-Smith/1933(H1N1))	Orthomyxoviridae	VirHostNet
P11142	P03430	HSP7C_HUMAN	RDRP_I33A0	"MI:0019"(coimmunoprecipitation)	25464832	381518	Influenza A virus (A/Wilson-Smith/1933(H1N1))	Orthomyxoviridae	VirHostNet
P36578	P03430	RL4_HUMAN	RDRP_I33A0	"MI:0019"(coimmunoprecipitation)	25464832	381518	Influenza A virus (A/Wilson-Smith/1933(H1N1))	Orthomyxoviridae	VirHostNet
P11940	P03430	PABP1_HUMAN	RDRP_I33A0	"MI:0019"(coimmunoprecipitation)	25464832	381518	Influenza A virus (A/Wilson-Smith/1933(H1N1))	Orthomyxoviridae	VirHostNet
P46782	P03430	RS5_HUMAN	RDRP_I33A0	"MI:0019"(coimmunoprecipitation)	25464832	381518	Influenza A virus (A/Wilson-Smith/1933(H1N1))	Orthomyxoviridae	VirHostNet
Q01082	P03430	SPTB2_HUMAN	RDRP_I33A0	"MI:0019"(coimmunoprecipitation)	25464832	381518	Influenza A virus (A/Wilson-Smith/1933(H1N1))	Orthomyxoviridae	VirHostNet
Q96SB4	P03430	SRPK1_HUMAN	RDRP_I33A0	"MI:0019"(coimmunoprecipitation)	25464832	381518	Influenza A virus (A/Wilson-Smith/1933(H1N1))	Orthomyxoviridae	VirHostNet
Q01081	P03430	U2AF1_HUMAN	RDRP_I33A0	"MI:0019"(coimmunoprecipitation)	25464832	381518	Influenza A virus (A/Wilson-Smith/1933(H1N1))	Orthomyxoviridae	VirHostNet
P42766	P03430	RL35_HUMAN	RDRP_I33A0	"MI:0019"(coimmunoprecipitation)	25464832	381518	Influenza A virus (A/Wilson-Smith/1933(H1N1))	Orthomyxoviridae	VirHostNet
P47914	P03430	RL29_HUMAN	RDRP_I33A0	"MI:0019"(coimmunoprecipitation)	25464832	381518	Influenza A virus (A/Wilson-Smith/1933(H1N1))	Orthomyxoviridae	VirHostNet
Q07021	P03430	C1QBP_HUMAN	RDRP_I33A0	"MI:0019"(coimmunoprecipitation)	25464832	381518	Influenza A virus (A/Wilson-Smith/1933(H1N1))	Orthomyxoviridae	VirHostNet
P62829	P03430	RL23_HUMAN	RDRP_I33A0	"MI:0019"(coimmunoprecipitation)	25464832	381518	Influenza A virus (A/Wilson-Smith/1933(H1N1))	Orthomyxoviridae	VirHostNet
O75643	P03430	U520_HUMAN	RDRP_I33A0	"MI:0019"(coimmunoprecipitation)	25464832	381518	Influenza A virus (A/Wilson-Smith/1933(H1N1))	Orthomyxoviridae	VirHostNet
P26368	P03430	U2AF2_HUMAN	RDRP_I33A0	"MI:0019"(coimmunoprecipitation)	25464832	381518	Influenza A virus (A/Wilson-Smith/1933(H1N1))	Orthomyxoviridae	VirHostNet
Q8IY37	P03430	DHX37_HUMAN	RDRP_I33A0	"MI:0019"(coimmunoprecipitation)	25464832	381518	Influenza A virus (A/Wilson-Smith/1933(H1N1))	Orthomyxoviridae	VirHostNet
P83731	P03430	RL24_HUMAN	RDRP_I33A0	"MI:0019"(coimmunoprecipitation)	25464832	381518	Influenza A virus (A/Wilson-Smith/1933(H1N1))	Orthomyxoviridae	VirHostNet
P03427	P03430	PB2_I33A0	RDRP_I33A0	"MI:0019"(coimmunoprecipitation)	8794308	381518	Influenza A virus (A/Wilson-Smith/1933(H1N1))	Orthomyxoviridae	VirHostNet
Q9H0S4	P03430	DDX47_HUMAN	RDRP_I33A0	"MI:0019"(coimmunoprecipitation)	25464832	381518	Influenza A virus (A/Wilson-Smith/1933(H1N1))	Orthomyxoviridae	VirHostNet
Q14974	P03430	IMB1_HUMAN	RDRP_I33A0	"MI:0019"(coimmunoprecipitation)	25464832	381518	Influenza A virus (A/Wilson-Smith/1933(H1N1))	Orthomyxoviridae	VirHostNet
P12236	P03430	ADT3_HUMAN	RDRP_I33A0	"MI:0019"(coimmunoprecipitation)	25464832	381518	Influenza A virus (A/Wilson-Smith/1933(H1N1))	Orthomyxoviridae	VirHostNet
P82932	P03430	RT06_HUMAN	RDRP_I33A0	"MI:0019"(coimmunoprecipitation)	25464832	381518	Influenza A virus (A/Wilson-Smith/1933(H1N1))	Orthomyxoviridae	VirHostNet
P02545	P03430	LMNA_HUMAN	RDRP_I33A0	"MI:0019"(coimmunoprecipitation)	25464832	381518	Influenza A virus (A/Wilson-Smith/1933(H1N1))	Orthomyxoviridae	VirHostNet
P62899	P03430	RL31_HUMAN	RDRP_I33A0	"MI:0019"(coimmunoprecipitation)	25464832	381518	Influenza A virus (A/Wilson-Smith/1933(H1N1))	Orthomyxoviridae	VirHostNet
Q15773	P03430	MLF2_HUMAN	RDRP_I33A0	"MI:0019"(coimmunoprecipitation)	25464832	381518	Influenza A virus (A/Wilson-Smith/1933(H1N1))	Orthomyxoviridae	VirHostNet
Q8NC51	P03430	PAIRB_HUMAN	RDRP_I33A0	"MI:0019"(coimmunoprecipitation)	25464832	381518	Influenza A virus (A/Wilson-Smith/1933(H1N1))	Orthomyxoviridae	VirHostNet
Q9UKM9	P03430	RALY_HUMAN	RDRP_I33A0	"MI:0019"(coimmunoprecipitation)	25464832	381518	Influenza A virus (A/Wilson-Smith/1933(H1N1))	Orthomyxoviridae	VirHostNet
Q03135	P03430	CAV1_HUMAN	RDRP_I33A0	"MI:0019"(coimmunoprecipitation)	25464832	381518	Influenza A virus (A/Wilson-Smith/1933(H1N1))	Orthomyxoviridae	VirHostNet
P62750	P03430	RL23A_HUMAN	RDRP_I33A0	"MI:0019"(coimmunoprecipitation)	25464832	381518	Influenza A virus (A/Wilson-Smith/1933(H1N1))	Orthomyxoviridae	VirHostNet
P02768	P03430	ALBU_HUMAN	RDRP_I33A0	"MI:0019"(coimmunoprecipitation)	25464832	381518	Influenza A virus (A/Wilson-Smith/1933(H1N1))	Orthomyxoviridae	VirHostNet
P62910	P03430	RL32_HUMAN	RDRP_I33A0	"MI:0019"(coimmunoprecipitation)	25464832	381518	Influenza A virus (A/Wilson-Smith/1933(H1N1))	Orthomyxoviridae	VirHostNet
Q07020	P03430	RL18_HUMAN	RDRP_I33A0	"MI:0019"(coimmunoprecipitation)	25464832	381518	Influenza A virus (A/Wilson-Smith/1933(H1N1))	Orthomyxoviridae	VirHostNet
Q9BQE3	P03430	TBA1C_HUMAN	RDRP_I33A0	"MI:0019"(coimmunoprecipitation)	25464832	381518	Influenza A virus (A/Wilson-Smith/1933(H1N1))	Orthomyxoviridae	VirHostNet
O43680	P03430	TCF21_HUMAN	RDRP_I33A0	"MI:0019"(coimmunoprecipitation)	25464832	381518	Influenza A virus (A/Wilson-Smith/1933(H1N1))	Orthomyxoviridae	VirHostNet
Q9P2E9	P03430	RRBP1_HUMAN	RDRP_I33A0	"MI:0019"(coimmunoprecipitation)	25464832	381518	Influenza A virus (A/Wilson-Smith/1933(H1N1))	Orthomyxoviridae	VirHostNet
O43823	P03430	AKAP8_HUMAN	RDRP_I33A0	"MI:0019"(coimmunoprecipitation)	25464832	381518	Influenza A virus (A/Wilson-Smith/1933(H1N1))	Orthomyxoviridae	VirHostNet
P36542	P03430	ATPG_HUMAN	RDRP_I33A0	"MI:0019"(coimmunoprecipitation)	25464832	381518	Influenza A virus (A/Wilson-Smith/1933(H1N1))	Orthomyxoviridae	VirHostNet
Q3KQU3	P03430	MA7D1_HUMAN	RDRP_I33A0	"MI:0019"(coimmunoprecipitation)	25464832	381518	Influenza A virus (A/Wilson-Smith/1933(H1N1))	Orthomyxoviridae	VirHostNet
Q8N3Z0	P03430	PRS35_HUMAN	RDRP_I33A0	"MI:0019"(coimmunoprecipitation)	25464832	381518	Influenza A virus (A/Wilson-Smith/1933(H1N1))	Orthomyxoviridae	VirHostNet
Q15149	P03430	PLEC_HUMAN	RDRP_I33A0	"MI:0019"(coimmunoprecipitation)	25464832	381518	Influenza A virus (A/Wilson-Smith/1933(H1N1))	Orthomyxoviridae	VirHostNet
O95793	P03430	STAU1_HUMAN	RDRP_I33A0	"MI:0019"(coimmunoprecipitation)	25464832	381518	Influenza A virus (A/Wilson-Smith/1933(H1N1))	Orthomyxoviridae	VirHostNet
Q9P0J7	P03430	KCMF1_HUMAN	RDRP_I33A0	"MI:0019"(coimmunoprecipitation)	25464832	381518	Influenza A virus (A/Wilson-Smith/1933(H1N1))	Orthomyxoviridae	VirHostNet
Q00839	P03430	HNRPU_HUMAN	RDRP_I33A0	"MI:0019"(coimmunoprecipitation)	25464832	381518	Influenza A virus (A/Wilson-Smith/1933(H1N1))	Orthomyxoviridae	VirHostNet
P08708	P03430	RS17_HUMAN	RDRP_I33A0	"MI:0019"(coimmunoprecipitation)	25464832	381518	Influenza A virus (A/Wilson-Smith/1933(H1N1))	Orthomyxoviridae	VirHostNet
P09012	P03430	SNRPA_HUMAN	RDRP_I33A0	"MI:0019"(coimmunoprecipitation)	25464832	381518	Influenza A virus (A/Wilson-Smith/1933(H1N1))	Orthomyxoviridae	VirHostNet
Q9NXV2	P03430	KCTD5_HUMAN	RDRP_I33A0	"MI:0019"(coimmunoprecipitation)	25464832	381518	Influenza A virus (A/Wilson-Smith/1933(H1N1))	Orthomyxoviridae	VirHostNet
Q15366	P03430	PCBP2_HUMAN	RDRP_I33A0	"MI:0019"(coimmunoprecipitation)	25464832	381518	Influenza A virus (A/Wilson-Smith/1933(H1N1))	Orthomyxoviridae	VirHostNet
O95831	P03430	AIFM1_HUMAN	RDRP_I33A0	"MI:0019"(coimmunoprecipitation)	25464832	381518	Influenza A virus (A/Wilson-Smith/1933(H1N1))	Orthomyxoviridae	VirHostNet
Q9NQ29	P03430	LUC7L_HUMAN	RDRP_I33A0	"MI:0019"(coimmunoprecipitation)	25464832	381518	Influenza A virus (A/Wilson-Smith/1933(H1N1))	Orthomyxoviridae	VirHostNet
P61254	P03430	RL26_HUMAN	RDRP_I33A0	"MI:0019"(coimmunoprecipitation)	25464832	381518	Influenza A virus (A/Wilson-Smith/1933(H1N1))	Orthomyxoviridae	VirHostNet
P39019	P03430	RS19_HUMAN	RDRP_I33A0	"MI:0019"(coimmunoprecipitation)	25464832	381518	Influenza A virus (A/Wilson-Smith/1933(H1N1))	Orthomyxoviridae	VirHostNet
P08670	P03430	VIME_HUMAN	RDRP_I33A0	"MI:0019"(coimmunoprecipitation)	25464832	381518	Influenza A virus (A/Wilson-Smith/1933(H1N1))	Orthomyxoviridae	VirHostNet
O75688	P03430	PPM1B_HUMAN	RDRP_I33A0	"MI:0019"(coimmunoprecipitation)	25464832	381518	Influenza A virus (A/Wilson-Smith/1933(H1N1))	Orthomyxoviridae	VirHostNet
Q15427	P03430	SF3B4_HUMAN	RDRP_I33A0	"MI:0019"(coimmunoprecipitation)	25464832	381518	Influenza A virus (A/Wilson-Smith/1933(H1N1))	Orthomyxoviridae	VirHostNet
Q14692	P03430	BMS1_HUMAN	RDRP_I33A0	"MI:0019"(coimmunoprecipitation)	25464832	381518	Influenza A virus (A/Wilson-Smith/1933(H1N1))	Orthomyxoviridae	VirHostNet
P35268	P03430	RL22_HUMAN	RDRP_I33A0	"MI:0019"(coimmunoprecipitation)	25464832	381518	Influenza A virus (A/Wilson-Smith/1933(H1N1))	Orthomyxoviridae	VirHostNet
P18621	P03430	RL17_HUMAN	RDRP_I33A0	"MI:0019"(coimmunoprecipitation)	25464832	381518	Influenza A virus (A/Wilson-Smith/1933(H1N1))	Orthomyxoviridae	VirHostNet
P16401	P03430	H15_HUMAN	RDRP_I33A0	"MI:0019"(coimmunoprecipitation)	25464832	381518	Influenza A virus (A/Wilson-Smith/1933(H1N1))	Orthomyxoviridae	VirHostNet
O60884	P03430	DNJA2_HUMAN	RDRP_I33A0	"MI:0019"(coimmunoprecipitation)	25464832	381518	Influenza A virus (A/Wilson-Smith/1933(H1N1))	Orthomyxoviridae	VirHostNet
P46781	P03430	RS9_HUMAN	RDRP_I33A0	"MI:0019"(coimmunoprecipitation)	25464832	381518	Influenza A virus (A/Wilson-Smith/1933(H1N1))	Orthomyxoviridae	VirHostNet
Q9NSD9	P03430	SYFB_HUMAN	RDRP_I33A0	"MI:0019"(coimmunoprecipitation)	25464832	381518	Influenza A virus (A/Wilson-Smith/1933(H1N1))	Orthomyxoviridae	VirHostNet
Q99459	P03430	CDC5L_HUMAN	RDRP_I33A0	"MI:0019"(coimmunoprecipitation)	25464832	381518	Influenza A virus (A/Wilson-Smith/1933(H1N1))	Orthomyxoviridae	VirHostNet
P17844	P03430	DDX5_HUMAN	RDRP_I33A0	"MI:0019"(coimmunoprecipitation)	25464832	381518	Influenza A virus (A/Wilson-Smith/1933(H1N1))	Orthomyxoviridae	VirHostNet
P05387	P03430	RLA2_HUMAN	RDRP_I33A0	"MI:0019"(coimmunoprecipitation)	25464832	381518	Influenza A virus (A/Wilson-Smith/1933(H1N1))	Orthomyxoviridae	VirHostNet
Q15008	P03430	PSMD6_HUMAN	RDRP_I33A0	"MI:0019"(coimmunoprecipitation)	25464832	381518	Influenza A virus (A/Wilson-Smith/1933(H1N1))	Orthomyxoviridae	VirHostNet
P04792	P03430	HSPB1_HUMAN	RDRP_I33A0	"MI:0019"(coimmunoprecipitation)	25464832	381518	Influenza A virus (A/Wilson-Smith/1933(H1N1))	Orthomyxoviridae	VirHostNet
Q9BQ67	P03430	GRWD1_HUMAN	RDRP_I33A0	"MI:0019"(coimmunoprecipitation)	25464832	381518	Influenza A virus (A/Wilson-Smith/1933(H1N1))	Orthomyxoviridae	VirHostNet
P10599	P03430	THIO_HUMAN	RDRP_I33A0	"MI:0019"(coimmunoprecipitation)	25464832	381518	Influenza A virus (A/Wilson-Smith/1933(H1N1))	Orthomyxoviridae	VirHostNet
P40429	P03430	RL13A_HUMAN	RDRP_I33A0	"MI:0019"(coimmunoprecipitation)	25464832	381518	Influenza A virus (A/Wilson-Smith/1933(H1N1))	Orthomyxoviridae	VirHostNet
P55209	P03430	NP1L1_HUMAN	RDRP_I33A0	"MI:0019"(coimmunoprecipitation)	25464832	381518	Influenza A virus (A/Wilson-Smith/1933(H1N1))	Orthomyxoviridae	VirHostNet
P11388	P03430	TOP2A_HUMAN	RDRP_I33A0	"MI:0019"(coimmunoprecipitation)	25464832	381518	Influenza A virus (A/Wilson-Smith/1933(H1N1))	Orthomyxoviridae	VirHostNet
Q12849	P03430	GRSF1_HUMAN	RDRP_I33A0	"MI:0019"(coimmunoprecipitation)	25464832	381518	Influenza A virus (A/Wilson-Smith/1933(H1N1))	Orthomyxoviridae	VirHostNet
P61353	P03430	RL27_HUMAN	RDRP_I33A0	"MI:0019"(coimmunoprecipitation)	25464832	381518	Influenza A virus (A/Wilson-Smith/1933(H1N1))	Orthomyxoviridae	VirHostNet
P62269	P03430	RS18_HUMAN	RDRP_I33A0	"MI:0019"(coimmunoprecipitation)	25464832	381518	Influenza A virus (A/Wilson-Smith/1933(H1N1))	Orthomyxoviridae	VirHostNet
P62826	P03430	RAN_HUMAN	RDRP_I33A0	"MI:0019"(coimmunoprecipitation)	25464832	381518	Influenza A virus (A/Wilson-Smith/1933(H1N1))	Orthomyxoviridae	VirHostNet
P31689	P03430	DNJA1_HUMAN	RDRP_I33A0	"MI:0019"(coimmunoprecipitation)	25464832	381518	Influenza A virus (A/Wilson-Smith/1933(H1N1))	Orthomyxoviridae	VirHostNet
P43686	P03430	PRS6B_HUMAN	RDRP_I33A0	"MI:0019"(coimmunoprecipitation)	25464832	381518	Influenza A virus (A/Wilson-Smith/1933(H1N1))	Orthomyxoviridae	VirHostNet
Q01130	P03430	SRSF2_HUMAN	RDRP_I33A0	"MI:0019"(coimmunoprecipitation)	25464832	381518	Influenza A virus (A/Wilson-Smith/1933(H1N1))	Orthomyxoviridae	VirHostNet
P78316	P03430	NOP14_HUMAN	RDRP_I33A0	"MI:0019"(coimmunoprecipitation)	25464832	381518	Influenza A virus (A/Wilson-Smith/1933(H1N1))	Orthomyxoviridae	VirHostNet
A6NHR9	P03430	SMHD1_HUMAN	RDRP_I33A0	"MI:0019"(coimmunoprecipitation)	25464832	381518	Influenza A virus (A/Wilson-Smith/1933(H1N1))	Orthomyxoviridae	VirHostNet
Q7L2E3	P03430	DHX30_HUMAN	RDRP_I33A0	"MI:0019"(coimmunoprecipitation)	25464832	381518	Influenza A virus (A/Wilson-Smith/1933(H1N1))	Orthomyxoviridae	VirHostNet
P38159	P03430	RBMX_HUMAN	RDRP_I33A0	"MI:0019"(coimmunoprecipitation)	25464832	381518	Influenza A virus (A/Wilson-Smith/1933(H1N1))	Orthomyxoviridae	VirHostNet
Q8WWY3	P03430	PRP31_HUMAN	RDRP_I33A0	"MI:0019"(coimmunoprecipitation)	25464832	381518	Influenza A virus (A/Wilson-Smith/1933(H1N1))	Orthomyxoviridae	VirHostNet
P11277	P03430	SPTB1_HUMAN	RDRP_I33A0	"MI:0019"(coimmunoprecipitation)	25464832	381518	Influenza A virus (A/Wilson-Smith/1933(H1N1))	Orthomyxoviridae	VirHostNet
Q14498	P03430	RBM39_HUMAN	RDRP_I33A0	"MI:0019"(coimmunoprecipitation)	25464832	381518	Influenza A virus (A/Wilson-Smith/1933(H1N1))	Orthomyxoviridae	VirHostNet
Q13310	P03430	PABP4_HUMAN	RDRP_I33A0	"MI:0019"(coimmunoprecipitation)	25464832	381518	Influenza A virus (A/Wilson-Smith/1933(H1N1))	Orthomyxoviridae	VirHostNet
O95817	P03430	BAG3_HUMAN	RDRP_I33A0	"MI:0019"(coimmunoprecipitation)	25464832	381518	Influenza A virus (A/Wilson-Smith/1933(H1N1))	Orthomyxoviridae	VirHostNet
P37108	P03430	SRP14_HUMAN	RDRP_I33A0	"MI:0019"(coimmunoprecipitation)	25464832	381518	Influenza A virus (A/Wilson-Smith/1933(H1N1))	Orthomyxoviridae	VirHostNet
Q9Y3Y2	P03430	CHTOP_HUMAN	RDRP_I33A0	"MI:0019"(coimmunoprecipitation)	25464832	381518	Influenza A virus (A/Wilson-Smith/1933(H1N1))	Orthomyxoviridae	VirHostNet
P84103	P03430	SRSF3_HUMAN	RDRP_I33A0	"MI:0019"(coimmunoprecipitation)	25464832	381518	Influenza A virus (A/Wilson-Smith/1933(H1N1))	Orthomyxoviridae	VirHostNet
Q13813	P03430	SPTN1_HUMAN	RDRP_I33A0	"MI:0019"(coimmunoprecipitation)	25464832	381518	Influenza A virus (A/Wilson-Smith/1933(H1N1))	Orthomyxoviridae	VirHostNet
P62701	P03430	RS4X_HUMAN	RDRP_I33A0	"MI:0019"(coimmunoprecipitation)	25464832	381518	Influenza A virus (A/Wilson-Smith/1933(H1N1))	Orthomyxoviridae	VirHostNet
Q12905	P03430	ILF2_HUMAN	RDRP_I33A0	"MI:0019"(coimmunoprecipitation)	25464832	381518	Influenza A virus (A/Wilson-Smith/1933(H1N1))	Orthomyxoviridae	VirHostNet
P07355	P03430	ANXA2_HUMAN	RDRP_I33A0	"MI:0019"(coimmunoprecipitation)	25464832	381518	Influenza A virus (A/Wilson-Smith/1933(H1N1))	Orthomyxoviridae	VirHostNet
Q07955	P03430	SRSF1_HUMAN	RDRP_I33A0	"MI:0019"(coimmunoprecipitation)	25464832	381518	Influenza A virus (A/Wilson-Smith/1933(H1N1))	Orthomyxoviridae	VirHostNet
Q96HS1	P03430	PGAM5_HUMAN	RDRP_I33A0	"MI:0019"(coimmunoprecipitation)	25464832	381518	Influenza A virus (A/Wilson-Smith/1933(H1N1))	Orthomyxoviridae	VirHostNet
Q9NYF8	P03430	BCLF1_HUMAN	RDRP_I33A0	"MI:0019"(coimmunoprecipitation)	25464832	381518	Influenza A virus (A/Wilson-Smith/1933(H1N1))	Orthomyxoviridae	VirHostNet
P11387	P03430	TOP1_HUMAN	RDRP_I33A0	"MI:0019"(coimmunoprecipitation)	25464832	381518	Influenza A virus (A/Wilson-Smith/1933(H1N1))	Orthomyxoviridae	VirHostNet
Q9NVI7	P03430	ATD3A_HUMAN	RDRP_I33A0	"MI:0019"(coimmunoprecipitation)	25464832	381518	Influenza A virus (A/Wilson-Smith/1933(H1N1))	Orthomyxoviridae	VirHostNet
P35527	P03430	K1C9_HUMAN	RDRP_I33A0	"MI:0019"(coimmunoprecipitation)	25464832	381518	Influenza A virus (A/Wilson-Smith/1933(H1N1))	Orthomyxoviridae	VirHostNet
P55036	P03430	PSMD4_HUMAN	RDRP_I33A0	"MI:0019"(coimmunoprecipitation)	25464832	381518	Influenza A virus (A/Wilson-Smith/1933(H1N1))	Orthomyxoviridae	VirHostNet
P06748	P03430	NPM_HUMAN	RDRP_I33A0	"MI:0019"(coimmunoprecipitation)	25464832	381518	Influenza A virus (A/Wilson-Smith/1933(H1N1))	Orthomyxoviridae	VirHostNet
P62241	P03430	RS8_HUMAN	RDRP_I33A0	"MI:0019"(coimmunoprecipitation)	25464832	381518	Influenza A virus (A/Wilson-Smith/1933(H1N1))	Orthomyxoviridae	VirHostNet
P05141	P03430	ADT2_HUMAN	RDRP_I33A0	"MI:0019"(coimmunoprecipitation)	25464832	381518	Influenza A virus (A/Wilson-Smith/1933(H1N1))	Orthomyxoviridae	VirHostNet
P62807	P03430	H2B1C_HUMAN	RDRP_I33A0	"MI:0019"(coimmunoprecipitation)	25464832	381518	Influenza A virus (A/Wilson-Smith/1933(H1N1))	Orthomyxoviridae	VirHostNet
O43432	P03430	IF4G3_HUMAN	RDRP_I33A0	"MI:0019"(coimmunoprecipitation)	25464832	381518	Influenza A virus (A/Wilson-Smith/1933(H1N1))	Orthomyxoviridae	VirHostNet
P62917	P03430	RL8_HUMAN	RDRP_I33A0	"MI:0019"(coimmunoprecipitation)	25464832	381518	Influenza A virus (A/Wilson-Smith/1933(H1N1))	Orthomyxoviridae	VirHostNet
Q9H0A0	P03430	NAT10_HUMAN	RDRP_I33A0	"MI:0019"(coimmunoprecipitation)	25464832	381518	Influenza A virus (A/Wilson-Smith/1933(H1N1))	Orthomyxoviridae	VirHostNet
P62277	P03430	RS13_HUMAN	RDRP_I33A0	"MI:0019"(coimmunoprecipitation)	25464832	381518	Influenza A virus (A/Wilson-Smith/1933(H1N1))	Orthomyxoviridae	VirHostNet
P51991	P03430	ROA3_HUMAN	RDRP_I33A0	"MI:0019"(coimmunoprecipitation)	25464832	381518	Influenza A virus (A/Wilson-Smith/1933(H1N1))	Orthomyxoviridae	VirHostNet
P52597	P03430	HNRPF_HUMAN	RDRP_I33A0	"MI:0019"(coimmunoprecipitation)	25464832	381518	Influenza A virus (A/Wilson-Smith/1933(H1N1))	Orthomyxoviridae	VirHostNet
P82673	P03430	RT35_HUMAN	RDRP_I33A0	"MI:0019"(coimmunoprecipitation)	25464832	381518	Influenza A virus (A/Wilson-Smith/1933(H1N1))	Orthomyxoviridae	VirHostNet
P62263	P03430	RS14_HUMAN	RDRP_I33A0	"MI:0019"(coimmunoprecipitation)	25464832	381518	Influenza A virus (A/Wilson-Smith/1933(H1N1))	Orthomyxoviridae	VirHostNet
P19338	P03430	NUCL_HUMAN	RDRP_I33A0	"MI:0019"(coimmunoprecipitation)	25464832	381518	Influenza A virus (A/Wilson-Smith/1933(H1N1))	Orthomyxoviridae	VirHostNet
A8K855	P03430	EFCB7_HUMAN	RDRP_I33A0	"MI:0019"(coimmunoprecipitation)	25464832	381518	Influenza A virus (A/Wilson-Smith/1933(H1N1))	Orthomyxoviridae	VirHostNet
P61313	P03430	RL15_HUMAN	RDRP_I33A0	"MI:0019"(coimmunoprecipitation)	25464832	381518	Influenza A virus (A/Wilson-Smith/1933(H1N1))	Orthomyxoviridae	VirHostNet
P63151	P03430	2ABA_HUMAN	RDRP_I33A0	"MI:0019"(coimmunoprecipitation)	25464832	381518	Influenza A virus (A/Wilson-Smith/1933(H1N1))	Orthomyxoviridae	VirHostNet
P25205	P03430	MCM3_HUMAN	RDRP_I33A0	"MI:0019"(coimmunoprecipitation)	25464832	381518	Influenza A virus (A/Wilson-Smith/1933(H1N1))	Orthomyxoviridae	VirHostNet
O75533	P03430	SF3B1_HUMAN	RDRP_I33A0	"MI:0019"(coimmunoprecipitation)	25464832	381518	Influenza A virus (A/Wilson-Smith/1933(H1N1))	Orthomyxoviridae	VirHostNet
Q96I25	P03430	SPF45_HUMAN	RDRP_I33A0	"MI:0019"(coimmunoprecipitation)	25464832	381518	Influenza A virus (A/Wilson-Smith/1933(H1N1))	Orthomyxoviridae	VirHostNet
P46778	P03430	RL21_HUMAN	RDRP_I33A0	"MI:0019"(coimmunoprecipitation)	25464832	381518	Influenza A virus (A/Wilson-Smith/1933(H1N1))	Orthomyxoviridae	VirHostNet
Q99615	P03430	DNJC7_HUMAN	RDRP_I33A0	"MI:0019"(coimmunoprecipitation)	25464832	381518	Influenza A virus (A/Wilson-Smith/1933(H1N1))	Orthomyxoviridae	VirHostNet
P50914	P03430	RL14_HUMAN	RDRP_I33A0	"MI:0019"(coimmunoprecipitation)	25464832	381518	Influenza A virus (A/Wilson-Smith/1933(H1N1))	Orthomyxoviridae	VirHostNet
P08238	P03430	HS90B_HUMAN	RDRP_I33A0	"MI:0019"(coimmunoprecipitation)	25464832	381518	Influenza A virus (A/Wilson-Smith/1933(H1N1))	Orthomyxoviridae	VirHostNet
Q9BQG0	P03430	MBB1A_HUMAN	RDRP_I33A0	"MI:0019"(coimmunoprecipitation)	25464832	381518	Influenza A virus (A/Wilson-Smith/1933(H1N1))	Orthomyxoviridae	VirHostNet
P35659	P03430	DEK_HUMAN	RDRP_I33A0	"MI:0019"(coimmunoprecipitation)	25464832	381518	Influenza A virus (A/Wilson-Smith/1933(H1N1))	Orthomyxoviridae	VirHostNet
P62854	P03430	RS26_HUMAN	RDRP_I33A0	"MI:0019"(coimmunoprecipitation)	25464832	381518	Influenza A virus (A/Wilson-Smith/1933(H1N1))	Orthomyxoviridae	VirHostNet
P62753	P03430	RS6_HUMAN	RDRP_I33A0	"MI:0019"(coimmunoprecipitation)	25464832	381518	Influenza A virus (A/Wilson-Smith/1933(H1N1))	Orthomyxoviridae	VirHostNet
Q14103	P03430	HNRPD_HUMAN	RDRP_I33A0	"MI:0019"(coimmunoprecipitation)	25464832	381518	Influenza A virus (A/Wilson-Smith/1933(H1N1))	Orthomyxoviridae	VirHostNet
Q07666	P03430	KHDR1_HUMAN	RDRP_I33A0	"MI:0019"(coimmunoprecipitation)	25464832	381518	Influenza A virus (A/Wilson-Smith/1933(H1N1))	Orthomyxoviridae	VirHostNet
P35544	P03430	UBIM_HUMAN	RDRP_I33A0	"MI:0019"(coimmunoprecipitation)	25464832	381518	Influenza A virus (A/Wilson-Smith/1933(H1N1))	Orthomyxoviridae	VirHostNet
P67809	P03430	YBOX1_HUMAN	RDRP_I33A0	"MI:0019"(coimmunoprecipitation)	25464832	381518	Influenza A virus (A/Wilson-Smith/1933(H1N1))	Orthomyxoviridae	VirHostNet
P46777	P03430	RL5_HUMAN	RDRP_I33A0	"MI:0019"(coimmunoprecipitation)	25464832	381518	Influenza A virus (A/Wilson-Smith/1933(H1N1))	Orthomyxoviridae	VirHostNet
P39023	P03430	RL3_HUMAN	RDRP_I33A0	"MI:0019"(coimmunoprecipitation)	25464832	381518	Influenza A virus (A/Wilson-Smith/1933(H1N1))	Orthomyxoviridae	VirHostNet
O00231	P03430	PSD11_HUMAN	RDRP_I33A0	"MI:0019"(coimmunoprecipitation)	25464832	381518	Influenza A virus (A/Wilson-Smith/1933(H1N1))	Orthomyxoviridae	VirHostNet
P20700	P03430	LMNB1_HUMAN	RDRP_I33A0	"MI:0019"(coimmunoprecipitation)	25464832	381518	Influenza A virus (A/Wilson-Smith/1933(H1N1))	Orthomyxoviridae	VirHostNet
Q16875	P03430	F263_HUMAN	RDRP_I33A0	"MI:0019"(coimmunoprecipitation)	25464832	381518	Influenza A virus (A/Wilson-Smith/1933(H1N1))	Orthomyxoviridae	VirHostNet
Q6P2Q9	P03430	PRP8_HUMAN	RDRP_I33A0	"MI:0019"(coimmunoprecipitation)	25464832	381518	Influenza A virus (A/Wilson-Smith/1933(H1N1))	Orthomyxoviridae	VirHostNet
Q9BZE4	P03430	NOG1_HUMAN	RDRP_I33A0	"MI:0019"(coimmunoprecipitation)	25464832	381518	Influenza A virus (A/Wilson-Smith/1933(H1N1))	Orthomyxoviridae	VirHostNet
Q00325	P03430	MPCP_HUMAN	RDRP_I33A0	"MI:0019"(coimmunoprecipitation)	25464832	381518	Influenza A virus (A/Wilson-Smith/1933(H1N1))	Orthomyxoviridae	VirHostNet
O15355	P03430	PPM1G_HUMAN	RDRP_I33A0	"MI:0019"(coimmunoprecipitation)	25464832	381518	Influenza A virus (A/Wilson-Smith/1933(H1N1))	Orthomyxoviridae	VirHostNet
P62191	P03430	PRS4_HUMAN	RDRP_I33A0	"MI:0019"(coimmunoprecipitation)	25464832	381518	Influenza A virus (A/Wilson-Smith/1933(H1N1))	Orthomyxoviridae	VirHostNet
P05388	P03430	RLA0_HUMAN	RDRP_I33A0	"MI:0019"(coimmunoprecipitation)	25464832	381518	Influenza A virus (A/Wilson-Smith/1933(H1N1))	Orthomyxoviridae	VirHostNet
P62316	P03430	SMD2_HUMAN	RDRP_I33A0	"MI:0019"(coimmunoprecipitation)	25464832	381518	Influenza A virus (A/Wilson-Smith/1933(H1N1))	Orthomyxoviridae	VirHostNet
Q8NE71	P03430	ABCF1_HUMAN	RDRP_I33A0	"MI:0019"(coimmunoprecipitation)	25464832	381518	Influenza A virus (A/Wilson-Smith/1933(H1N1))	Orthomyxoviridae	VirHostNet
P16989	P03430	YBOX3_HUMAN	RDRP_I33A0	"MI:0019"(coimmunoprecipitation)	25464832	381518	Influenza A virus (A/Wilson-Smith/1933(H1N1))	Orthomyxoviridae	VirHostNet
P07900	P03430	HS90A_HUMAN	RDRP_I33A0	"MI:0019"(coimmunoprecipitation)	25464832	381518	Influenza A virus (A/Wilson-Smith/1933(H1N1))	Orthomyxoviridae	VirHostNet
Q70IA6	P03430	MOB2_HUMAN	RDRP_I33A0	"MI:0019"(coimmunoprecipitation)	25464832	381518	Influenza A virus (A/Wilson-Smith/1933(H1N1))	Orthomyxoviridae	VirHostNet
P32969	P03430	RL9_HUMAN	RDRP_I33A0	"MI:0019"(coimmunoprecipitation)	25464832	381518	Influenza A virus (A/Wilson-Smith/1933(H1N1))	Orthomyxoviridae	VirHostNet
P52732	P03430	KIF11_HUMAN	RDRP_I33A0	"MI:0019"(coimmunoprecipitation)	25464832	381518	Influenza A virus (A/Wilson-Smith/1933(H1N1))	Orthomyxoviridae	VirHostNet
P62888	P03430	RL30_HUMAN	RDRP_I33A0	"MI:0019"(coimmunoprecipitation)	25464832	381518	Influenza A virus (A/Wilson-Smith/1933(H1N1))	Orthomyxoviridae	VirHostNet
P62851	P03430	RS25_HUMAN	RDRP_I33A0	"MI:0019"(coimmunoprecipitation)	25464832	381518	Influenza A virus (A/Wilson-Smith/1933(H1N1))	Orthomyxoviridae	VirHostNet
Q13243	P03430	SRSF5_HUMAN	RDRP_I33A0	"MI:0019"(coimmunoprecipitation)	25464832	381518	Influenza A virus (A/Wilson-Smith/1933(H1N1))	Orthomyxoviridae	VirHostNet
P62244	P03430	RS15A_HUMAN	RDRP_I33A0	"MI:0019"(coimmunoprecipitation)	25464832	381518	Influenza A virus (A/Wilson-Smith/1933(H1N1))	Orthomyxoviridae	VirHostNet
P62280	P03430	RS11_HUMAN	RDRP_I33A0	"MI:0019"(coimmunoprecipitation)	25464832	381518	Influenza A virus (A/Wilson-Smith/1933(H1N1))	Orthomyxoviridae	VirHostNet
P09234	P03430	RU1C_HUMAN	RDRP_I33A0	"MI:0019"(coimmunoprecipitation)	25464832	381518	Influenza A virus (A/Wilson-Smith/1933(H1N1))	Orthomyxoviridae	VirHostNet
P05386	P03430	RLA1_HUMAN	RDRP_I33A0	"MI:0019"(coimmunoprecipitation)	25464832	381518	Influenza A virus (A/Wilson-Smith/1933(H1N1))	Orthomyxoviridae	VirHostNet
O00622	P03430	CYR61_HUMAN	RDRP_I33A0	"MI:0019"(coimmunoprecipitation)	25464832	381518	Influenza A virus (A/Wilson-Smith/1933(H1N1))	Orthomyxoviridae	VirHostNet
P51665	P03430	PSMD7_HUMAN	RDRP_I33A0	"MI:0019"(coimmunoprecipitation)	25464832	381518	Influenza A virus (A/Wilson-Smith/1933(H1N1))	Orthomyxoviridae	VirHostNet
Q1KMD3	P03430	HNRL2_HUMAN	RDRP_I33A0	"MI:0019"(coimmunoprecipitation)	25464832	381518	Influenza A virus (A/Wilson-Smith/1933(H1N1))	Orthomyxoviridae	VirHostNet
Q5BJE1	P03430	CC178_HUMAN	RDRP_I33A0	"MI:0019"(coimmunoprecipitation)	25464832	381518	Influenza A virus (A/Wilson-Smith/1933(H1N1))	Orthomyxoviridae	VirHostNet
P25686	P03430	DNJB2_HUMAN	RDRP_I33A0	"MI:0019"(coimmunoprecipitation)	25464832	381518	Influenza A virus (A/Wilson-Smith/1933(H1N1))	Orthomyxoviridae	VirHostNet
Q8IWX8	P03430	CHERP_HUMAN	RDRP_I33A0	"MI:0019"(coimmunoprecipitation)	25464832	381518	Influenza A virus (A/Wilson-Smith/1933(H1N1))	Orthomyxoviridae	VirHostNet
P25786	P03430	PSA1_HUMAN	RDRP_I33A0	"MI:0019"(coimmunoprecipitation)	25464832	381518	Influenza A virus (A/Wilson-Smith/1933(H1N1))	Orthomyxoviridae	VirHostNet
P61247	P03430	RS3A_HUMAN	RDRP_I33A0	"MI:0019"(coimmunoprecipitation)	25464832	381518	Influenza A virus (A/Wilson-Smith/1933(H1N1))	Orthomyxoviridae	VirHostNet
P13647	P03430	K2C5_HUMAN	RDRP_I33A0	"MI:0019"(coimmunoprecipitation)	25464832	381518	Influenza A virus (A/Wilson-Smith/1933(H1N1))	Orthomyxoviridae	VirHostNet
Q13509	P03430	TBB3_HUMAN	RDRP_I33A0	"MI:0019"(coimmunoprecipitation)	25464832	381518	Influenza A virus (A/Wilson-Smith/1933(H1N1))	Orthomyxoviridae	VirHostNet
Q99729	P03430	ROAA_HUMAN	RDRP_I33A0	"MI:0019"(coimmunoprecipitation)	25464832	381518	Influenza A virus (A/Wilson-Smith/1933(H1N1))	Orthomyxoviridae	VirHostNet
P30050	P03430	RL12_HUMAN	RDRP_I33A0	"MI:0019"(coimmunoprecipitation)	25464832	381518	Influenza A virus (A/Wilson-Smith/1933(H1N1))	Orthomyxoviridae	VirHostNet
Q13151	P03430	ROA0_HUMAN	RDRP_I33A0	"MI:0019"(coimmunoprecipitation)	25464832	381518	Influenza A virus (A/Wilson-Smith/1933(H1N1))	Orthomyxoviridae	VirHostNet
Q02543	P03430	RL18A_HUMAN	RDRP_I33A0	"MI:0019"(coimmunoprecipitation)	25464832	381518	Influenza A virus (A/Wilson-Smith/1933(H1N1))	Orthomyxoviridae	VirHostNet
Q96AG4	P03430	LRC59_HUMAN	RDRP_I33A0	"MI:0019"(coimmunoprecipitation)	25464832	381518	Influenza A virus (A/Wilson-Smith/1933(H1N1))	Orthomyxoviridae	VirHostNet
P46821	P03430	MAP1B_HUMAN	RDRP_I33A0	"MI:0019"(coimmunoprecipitation)	25464832	381518	Influenza A virus (A/Wilson-Smith/1933(H1N1))	Orthomyxoviridae	VirHostNet
O00571	P03430	DDX3X_HUMAN	RDRP_I33A0	"MI:0019"(coimmunoprecipitation)	25464832	381518	Influenza A virus (A/Wilson-Smith/1933(H1N1))	Orthomyxoviridae	VirHostNet
O00410	P03430	IPO5_HUMAN	RDRP_I33A0	"MI:0019"(coimmunoprecipitation)	25464832	381518	Influenza A virus (A/Wilson-Smith/1933(H1N1))	Orthomyxoviridae	VirHostNet
O60506	P03430	HNRPQ_HUMAN	RDRP_I33A0	"MI:0019"(coimmunoprecipitation)	25464832	381518	Influenza A virus (A/Wilson-Smith/1933(H1N1))	Orthomyxoviridae	VirHostNet
O15042	P03430	SR140_HUMAN	RDRP_I33A0	"MI:0019"(coimmunoprecipitation)	25464832	381518	Influenza A virus (A/Wilson-Smith/1933(H1N1))	Orthomyxoviridae	VirHostNet
P62424	P03430	RL7A_HUMAN	RDRP_I33A0	"MI:0019"(coimmunoprecipitation)	25464832	381518	Influenza A virus (A/Wilson-Smith/1933(H1N1))	Orthomyxoviridae	VirHostNet
Q9Y3B7	P03430	RM11_HUMAN	RDRP_I33A0	"MI:0019"(coimmunoprecipitation)	25464832	381518	Influenza A virus (A/Wilson-Smith/1933(H1N1))	Orthomyxoviridae	VirHostNet
P51114	P03430	FXR1_HUMAN	RDRP_I33A0	"MI:0019"(coimmunoprecipitation)	25464832	381518	Influenza A virus (A/Wilson-Smith/1933(H1N1))	Orthomyxoviridae	VirHostNet
Q13247	P03430	SRSF6_HUMAN	RDRP_I33A0	"MI:0019"(coimmunoprecipitation)	25464832	381518	Influenza A virus (A/Wilson-Smith/1933(H1N1))	Orthomyxoviridae	VirHostNet
P62913	P03430	RL11_HUMAN	RDRP_I33A0	"MI:0019"(coimmunoprecipitation)	25464832	381518	Influenza A virus (A/Wilson-Smith/1933(H1N1))	Orthomyxoviridae	VirHostNet
P08621	P03430	RU17_HUMAN	RDRP_I33A0	"MI:0019"(coimmunoprecipitation)	25464832	381518	Influenza A virus (A/Wilson-Smith/1933(H1N1))	Orthomyxoviridae	VirHostNet
O00487	P03430	PSDE_HUMAN	RDRP_I33A0	"MI:0019"(coimmunoprecipitation)	25464832	381518	Influenza A virus (A/Wilson-Smith/1933(H1N1))	Orthomyxoviridae	VirHostNet
P98175	P03430	RBM10_HUMAN	RDRP_I33A0	"MI:0019"(coimmunoprecipitation)	25464832	381518	Influenza A virus (A/Wilson-Smith/1933(H1N1))	Orthomyxoviridae	VirHostNet
P84090	P03430	ERH_HUMAN	RDRP_I33A0	"MI:0019"(coimmunoprecipitation)	25464832	381518	Influenza A virus (A/Wilson-Smith/1933(H1N1))	Orthomyxoviridae	VirHostNet
Q9UG63	P03430	ABCF2_HUMAN	RDRP_I33A0	"MI:0019"(coimmunoprecipitation)	25464832	381518	Influenza A virus (A/Wilson-Smith/1933(H1N1))	Orthomyxoviridae	VirHostNet
P51116	P03430	FXR2_HUMAN	RDRP_I33A0	"MI:0019"(coimmunoprecipitation)	25464832	381518	Influenza A virus (A/Wilson-Smith/1933(H1N1))	Orthomyxoviridae	VirHostNet
P23528	P03430	COF1_HUMAN	RDRP_I33A0	"MI:0019"(coimmunoprecipitation)	25464832	381518	Influenza A virus (A/Wilson-Smith/1933(H1N1))	Orthomyxoviridae	VirHostNet
Q9Y3Z3	P03430	SAMH1_HUMAN	RDRP_I33A0	"MI:0019"(coimmunoprecipitation)	25464832	381518	Influenza A virus (A/Wilson-Smith/1933(H1N1))	Orthomyxoviridae	VirHostNet
Q16629	P03430	SRSF7_HUMAN	RDRP_I33A0	"MI:0019"(coimmunoprecipitation)	25464832	381518	Influenza A virus (A/Wilson-Smith/1933(H1N1))	Orthomyxoviridae	VirHostNet
P63173	P03430	RL38_HUMAN	RDRP_I33A0	"MI:0019"(coimmunoprecipitation)	25464832	381518	Influenza A virus (A/Wilson-Smith/1933(H1N1))	Orthomyxoviridae	VirHostNet
P22087	P03430	FBRL_HUMAN	RDRP_I33A0	"MI:0019"(coimmunoprecipitation)	25464832	381518	Influenza A virus (A/Wilson-Smith/1933(H1N1))	Orthomyxoviridae	VirHostNet
Q6NZI2	P03430	PTRF_HUMAN	RDRP_I33A0	"MI:0019"(coimmunoprecipitation)	25464832	381518	Influenza A virus (A/Wilson-Smith/1933(H1N1))	Orthomyxoviridae	VirHostNet
P16403	P03430	H12_HUMAN	RDRP_I33A0	"MI:0019"(coimmunoprecipitation)	25464832	381518	Influenza A virus (A/Wilson-Smith/1933(H1N1))	Orthomyxoviridae	VirHostNet
Q9UKD2	P03430	MRT4_HUMAN	RDRP_I33A0	"MI:0019"(coimmunoprecipitation)	25464832	381518	Influenza A virus (A/Wilson-Smith/1933(H1N1))	Orthomyxoviridae	VirHostNet
O00232	P03430	PSD12_HUMAN	RDRP_I33A0	"MI:0019"(coimmunoprecipitation)	25464832	381518	Influenza A virus (A/Wilson-Smith/1933(H1N1))	Orthomyxoviridae	VirHostNet
Q06830	P03430	PRDX1_HUMAN	RDRP_I33A0	"MI:0019"(coimmunoprecipitation)	25464832	381518	Influenza A virus (A/Wilson-Smith/1933(H1N1))	Orthomyxoviridae	VirHostNet
P52434	P03430	RPAB3_HUMAN	RDRP_I33A0	"MI:0019"(coimmunoprecipitation)	25464832	381518	Influenza A virus (A/Wilson-Smith/1933(H1N1))	Orthomyxoviridae	VirHostNet
P60660	P03430	MYL6_HUMAN	RDRP_I33A0	"MI:0019"(coimmunoprecipitation)	25464832	381518	Influenza A virus (A/Wilson-Smith/1933(H1N1))	Orthomyxoviridae	VirHostNet
P46783	P03430	RS10_HUMAN	RDRP_I33A0	"MI:0019"(coimmunoprecipitation)	25464832	381518	Influenza A virus (A/Wilson-Smith/1933(H1N1))	Orthomyxoviridae	VirHostNet
P62158	P03430	CALM_HUMAN	RDRP_I33A0	"MI:0019"(coimmunoprecipitation)	25464832	381518	Influenza A virus (A/Wilson-Smith/1933(H1N1))	Orthomyxoviridae	VirHostNet
P60709	P03430	ACTB_HUMAN	RDRP_I33A0	"MI:0019"(coimmunoprecipitation)	25464832	381518	Influenza A virus (A/Wilson-Smith/1933(H1N1))	Orthomyxoviridae	VirHostNet
Q9BQ04	P03430	RBM4B_HUMAN	RDRP_I33A0	"MI:0019"(coimmunoprecipitation)	25464832	381518	Influenza A virus (A/Wilson-Smith/1933(H1N1))	Orthomyxoviridae	VirHostNet
P62314	P03430	SMD1_HUMAN	RDRP_I33A0	"MI:0019"(coimmunoprecipitation)	25464832	381518	Influenza A virus (A/Wilson-Smith/1933(H1N1))	Orthomyxoviridae	VirHostNet
Q08211	P03430	DHX9_HUMAN	RDRP_I33A0	"MI:0019"(coimmunoprecipitation)	25464832	381518	Influenza A virus (A/Wilson-Smith/1933(H1N1))	Orthomyxoviridae	VirHostNet
P15880	P03430	RS2_HUMAN	RDRP_I33A0	"MI:0019"(coimmunoprecipitation)	25464832	381518	Influenza A virus (A/Wilson-Smith/1933(H1N1))	Orthomyxoviridae	VirHostNet
P23396	P03430	RS3_HUMAN	RDRP_I33A0	"MI:0019"(coimmunoprecipitation)	25464832	381518	Influenza A virus (A/Wilson-Smith/1933(H1N1))	Orthomyxoviridae	VirHostNet
P26641	P03430	EF1G_HUMAN	RDRP_I33A0	"MI:0019"(coimmunoprecipitation)	25464832	381518	Influenza A virus (A/Wilson-Smith/1933(H1N1))	Orthomyxoviridae	VirHostNet
P68371	P03430	TBB4B_HUMAN	RDRP_I33A0	"MI:0019"(coimmunoprecipitation)	25464832	381518	Influenza A virus (A/Wilson-Smith/1933(H1N1))	Orthomyxoviridae	VirHostNet
P51398	P03430	RT29_HUMAN	RDRP_I33A0	"MI:0019"(coimmunoprecipitation)	25464832	381518	Influenza A virus (A/Wilson-Smith/1933(H1N1))	Orthomyxoviridae	VirHostNet
Q13200	P03430	PSMD2_HUMAN	RDRP_I33A0	"MI:0019"(coimmunoprecipitation)	25464832	381518	Influenza A virus (A/Wilson-Smith/1933(H1N1))	Orthomyxoviridae	VirHostNet
P62081	P03430	RS7_HUMAN	RDRP_I33A0	"MI:0019"(coimmunoprecipitation)	25464832	381518	Influenza A virus (A/Wilson-Smith/1933(H1N1))	Orthomyxoviridae	VirHostNet
Q02878	P03430	RL6_HUMAN	RDRP_I33A0	"MI:0019"(coimmunoprecipitation)	25464832	381518	Influenza A virus (A/Wilson-Smith/1933(H1N1))	Orthomyxoviridae	VirHostNet
Q6PKG0	P03430	LARP1_HUMAN	RDRP_I33A0	"MI:0019"(coimmunoprecipitation)	25464832	381518	Influenza A virus (A/Wilson-Smith/1933(H1N1))	Orthomyxoviridae	VirHostNet
P22626	P03430	ROA2_HUMAN	RDRP_I33A0	"MI:0019"(coimmunoprecipitation)	25464832	381518	Influenza A virus (A/Wilson-Smith/1933(H1N1))	Orthomyxoviridae	VirHostNet
P21333	P03430	FLNA_HUMAN	RDRP_I33A0	"MI:0019"(coimmunoprecipitation)	25464832	381518	Influenza A virus (A/Wilson-Smith/1933(H1N1))	Orthomyxoviridae	VirHostNet
Q8N3C7	P03430	CLIP4_HUMAN	RDRP_I33A0	"MI:0019"(coimmunoprecipitation)	25464832	381518	Influenza A virus (A/Wilson-Smith/1933(H1N1))	Orthomyxoviridae	VirHostNet
P24534	P03430	EF1B_HUMAN	RDRP_I33A0	"MI:0019"(coimmunoprecipitation)	25464832	381518	Influenza A virus (A/Wilson-Smith/1933(H1N1))	Orthomyxoviridae	VirHostNet
Q92598	P03430	HS105_HUMAN	RDRP_I33A0	"MI:0019"(coimmunoprecipitation)	25464832	381518	Influenza A virus (A/Wilson-Smith/1933(H1N1))	Orthomyxoviridae	VirHostNet
Q13283	P03430	G3BP1_HUMAN	RDRP_I33A0	"MI:0019"(coimmunoprecipitation)	25464832	381518	Influenza A virus (A/Wilson-Smith/1933(H1N1))	Orthomyxoviridae	VirHostNet
Q99436	P03430	PSB7_HUMAN	RDRP_I33A0	"MI:0019"(coimmunoprecipitation)	25464832	381518	Influenza A virus (A/Wilson-Smith/1933(H1N1))	Orthomyxoviridae	VirHostNet
Q15393	P03430	SF3B3_HUMAN	RDRP_I33A0	"MI:0019"(coimmunoprecipitation)	25464832	381518	Influenza A virus (A/Wilson-Smith/1933(H1N1))	Orthomyxoviridae	VirHostNet
Q8IYB3	P03430	SRRM1_HUMAN	RDRP_I33A0	"MI:0019"(coimmunoprecipitation)	25464832	381518	Influenza A virus (A/Wilson-Smith/1933(H1N1))	Orthomyxoviridae	VirHostNet
Q9Y6M1	P03430	IF2B2_HUMAN	RDRP_I33A0	"MI:0019"(coimmunoprecipitation)	25464832	381518	Influenza A virus (A/Wilson-Smith/1933(H1N1))	Orthomyxoviridae	VirHostNet
P83111	P03430	LACTB_HUMAN	RDRP_I33A0	"MI:0019"(coimmunoprecipitation)	25464832	381518	Influenza A virus (A/Wilson-Smith/1933(H1N1))	Orthomyxoviridae	VirHostNet
P62333	P03430	PRS10_HUMAN	RDRP_I33A0	"MI:0019"(coimmunoprecipitation)	25464832	381518	Influenza A virus (A/Wilson-Smith/1933(H1N1))	Orthomyxoviridae	VirHostNet
Q9Y6N5	P03430	SQRD_HUMAN	RDRP_I33A0	"MI:0019"(coimmunoprecipitation)	25464832	381518	Influenza A virus (A/Wilson-Smith/1933(H1N1))	Orthomyxoviridae	VirHostNet
P55072	P03430	TERA_HUMAN	RDRP_I33A0	"MI:0019"(coimmunoprecipitation)	25464832	381518	Influenza A virus (A/Wilson-Smith/1933(H1N1))	Orthomyxoviridae	VirHostNet
Q9Y3U8	P03430	RL36_HUMAN	RDRP_I33A0	"MI:0019"(coimmunoprecipitation)	25464832	381518	Influenza A virus (A/Wilson-Smith/1933(H1N1))	Orthomyxoviridae	VirHostNet
Q9Y5Q8	P03430	TF3C5_HUMAN	RDRP_I33A0	"MI:0019"(coimmunoprecipitation)	25464832	381518	Influenza A virus (A/Wilson-Smith/1933(H1N1))	Orthomyxoviridae	VirHostNet
P62841	P03430	RS15_HUMAN	RDRP_I33A0	"MI:0019"(coimmunoprecipitation)	25464832	381518	Influenza A virus (A/Wilson-Smith/1933(H1N1))	Orthomyxoviridae	VirHostNet
P68104	P03430	EF1A1_HUMAN	RDRP_I33A0	"MI:0019"(coimmunoprecipitation)	25464832	381518	Influenza A virus (A/Wilson-Smith/1933(H1N1))	Orthomyxoviridae	VirHostNet
Q13263	P03430	TIF1B_HUMAN	RDRP_I33A0	"MI:0019"(coimmunoprecipitation)	25464832	381518	Influenza A virus (A/Wilson-Smith/1933(H1N1))	Orthomyxoviridae	VirHostNet
Q9NR30	P03430	DDX21_HUMAN	RDRP_I33A0	"MI:0019"(coimmunoprecipitation)	25464832	381518	Influenza A virus (A/Wilson-Smith/1933(H1N1))	Orthomyxoviridae	VirHostNet
O15523	P03430	DDX3Y_HUMAN	RDRP_I33A0	"MI:0019"(coimmunoprecipitation)	25464832	381518	Influenza A virus (A/Wilson-Smith/1933(H1N1))	Orthomyxoviridae	VirHostNet
P49458	P03430	SRP09_HUMAN	RDRP_I33A0	"MI:0019"(coimmunoprecipitation)	25464832	381518	Influenza A virus (A/Wilson-Smith/1933(H1N1))	Orthomyxoviridae	VirHostNet
P82914	P03430	RT15_HUMAN	RDRP_I33A0	"MI:0019"(coimmunoprecipitation)	25464832	381518	Influenza A virus (A/Wilson-Smith/1933(H1N1))	Orthomyxoviridae	VirHostNet
Q9H0D6	P03430	XRN2_HUMAN	RDRP_I33A0	"MI:0019"(coimmunoprecipitation)	25464832	381518	Influenza A virus (A/Wilson-Smith/1933(H1N1))	Orthomyxoviridae	VirHostNet
Q9Y3C1	P03430	NOP16_HUMAN	RDRP_I33A0	"MI:0019"(coimmunoprecipitation)	25464832	381518	Influenza A virus (A/Wilson-Smith/1933(H1N1))	Orthomyxoviridae	VirHostNet
P0C0S8	P03430	H2A1_HUMAN	RDRP_I33A0	"MI:0019"(coimmunoprecipitation)	25464832	381518	Influenza A virus (A/Wilson-Smith/1933(H1N1))	Orthomyxoviridae	VirHostNet
P52272	P03430	HNRPM_HUMAN	RDRP_I33A0	"MI:0019"(coimmunoprecipitation)	25464832	381518	Influenza A virus (A/Wilson-Smith/1933(H1N1))	Orthomyxoviridae	VirHostNet
P25398	P03430	RS12_HUMAN	RDRP_I33A0	"MI:0019"(coimmunoprecipitation)	25464832	381518	Influenza A virus (A/Wilson-Smith/1933(H1N1))	Orthomyxoviridae	VirHostNet
Q96EY1	P03430	DNJA3_HUMAN	RDRP_I33A0	"MI:0019"(coimmunoprecipitation)	25464832	381518	Influenza A virus (A/Wilson-Smith/1933(H1N1))	Orthomyxoviridae	VirHostNet
P38646	P03430	GRP75_HUMAN	RDRP_I33A0	"MI:0019"(coimmunoprecipitation)	25464832	381518	Influenza A virus (A/Wilson-Smith/1933(H1N1))	Orthomyxoviridae	VirHostNet
P10809	P03430	CH60_HUMAN	RDRP_I33A0	"MI:0019"(coimmunoprecipitation)	25464832	381518	Influenza A virus (A/Wilson-Smith/1933(H1N1))	Orthomyxoviridae	VirHostNet
O14744	P03430	ANM5_HUMAN	RDRP_I33A0	"MI:0019"(coimmunoprecipitation)	25464832	381518	Influenza A virus (A/Wilson-Smith/1933(H1N1))	Orthomyxoviridae	VirHostNet
Q99460	P03430	PSMD1_HUMAN	RDRP_I33A0	"MI:0019"(coimmunoprecipitation)	25464832	381518	Influenza A virus (A/Wilson-Smith/1933(H1N1))	Orthomyxoviridae	VirHostNet
Q9Y3I0	P03430	RTCB_HUMAN	RDRP_I33A0	"MI:0019"(coimmunoprecipitation)	25464832	381518	Influenza A virus (A/Wilson-Smith/1933(H1N1))	Orthomyxoviridae	VirHostNet
P27635	P03430	RL10_HUMAN	RDRP_I33A0	"MI:0019"(coimmunoprecipitation)	25464832	381518	Influenza A virus (A/Wilson-Smith/1933(H1N1))	Orthomyxoviridae	VirHostNet
P12956	P03430	XRCC6_HUMAN	RDRP_I33A0	"MI:0019"(coimmunoprecipitation)	25464832	381518	Influenza A virus (A/Wilson-Smith/1933(H1N1))	Orthomyxoviridae	VirHostNet
P49137	P03430	MAPK2_HUMAN	RDRP_I33A0	"MI:0019"(coimmunoprecipitation)	25464832	381518	Influenza A virus (A/Wilson-Smith/1933(H1N1))	Orthomyxoviridae	VirHostNet
P61513	P03430	RL37A_HUMAN	RDRP_I33A0	"MI:0019"(coimmunoprecipitation)	25464832	381518	Influenza A virus (A/Wilson-Smith/1933(H1N1))	Orthomyxoviridae	VirHostNet
P08579	P03430	RU2B_HUMAN	RDRP_I33A0	"MI:0019"(coimmunoprecipitation)	25464832	381518	Influenza A virus (A/Wilson-Smith/1933(H1N1))	Orthomyxoviridae	VirHostNet
Q14444	P03430	CAPR1_HUMAN	RDRP_I33A0	"MI:0019"(coimmunoprecipitation)	25464832	381518	Influenza A virus (A/Wilson-Smith/1933(H1N1))	Orthomyxoviridae	VirHostNet
P09651	P03430	ROA1_HUMAN	RDRP_I33A0	"MI:0019"(coimmunoprecipitation)	25464832	381518	Influenza A virus (A/Wilson-Smith/1933(H1N1))	Orthomyxoviridae	VirHostNet
P62249	P03430	RS16_HUMAN	RDRP_I33A0	"MI:0019"(coimmunoprecipitation)	25464832	381518	Influenza A virus (A/Wilson-Smith/1933(H1N1))	Orthomyxoviridae	VirHostNet
P18124	P03430	RL7_HUMAN	RDRP_I33A0	"MI:0019"(coimmunoprecipitation)	25464832	381518	Influenza A virus (A/Wilson-Smith/1933(H1N1))	Orthomyxoviridae	VirHostNet
P62979	P03430	RS27A_HUMAN	RDRP_I33A0	"MI:0019"(coimmunoprecipitation)	25464832	381518	Influenza A virus (A/Wilson-Smith/1933(H1N1))	Orthomyxoviridae	VirHostNet
P07910	P03430	HNRPC_HUMAN	RDRP_I33A0	"MI:0019"(coimmunoprecipitation)	25464832	381518	Influenza A virus (A/Wilson-Smith/1933(H1N1))	Orthomyxoviridae	VirHostNet
Q15370	P03430	ELOB_HUMAN	RDRP_I33A0	"MI:0019"(coimmunoprecipitation)	25464832	381518	Influenza A virus (A/Wilson-Smith/1933(H1N1))	Orthomyxoviridae	VirHostNet
Q9UKN8	P03430	TF3C4_HUMAN	RDRP_I33A0	"MI:0019"(coimmunoprecipitation)	25464832	381518	Influenza A virus (A/Wilson-Smith/1933(H1N1))	Orthomyxoviridae	VirHostNet
P60866	P03430	RS20_HUMAN	RDRP_I33A0	"MI:0019"(coimmunoprecipitation)	25464832	381518	Influenza A virus (A/Wilson-Smith/1933(H1N1))	Orthomyxoviridae	VirHostNet
P26373	P03430	RL13_HUMAN	RDRP_I33A0	"MI:0019"(coimmunoprecipitation)	25464832	381518	Influenza A virus (A/Wilson-Smith/1933(H1N1))	Orthomyxoviridae	VirHostNet
Q07065	P03430	CKAP4_HUMAN	RDRP_I33A0	"MI:0019"(coimmunoprecipitation)	25464832	381518	Influenza A virus (A/Wilson-Smith/1933(H1N1))	Orthomyxoviridae	VirHostNet
P03468	P03431	NRAM_I34A1	RDRP_I34A1	"MI:0018"(two hybrid)	20064372	211044	Influenza A virus (A/Puerto Rico/8/1934(H1N1))	Orthomyxoviridae	VirHostNet
Q93062	P03431	RBPMS_HUMAN	RDRP_I34A1	"MI:0018"(two hybrid)	20064372	211044	Influenza A virus (A/Puerto Rico/8/1934(H1N1))	Orthomyxoviridae	VirHostNet
P03468	P03431	NRAM_I34A1	RDRP_I34A1	"MI:0018"(two hybrid)	20064372	211044	Influenza A virus (A/Puerto Rico/8/1934(H1N1))	Orthomyxoviridae	VirHostNet
Q9H892	P03431	TTC12_HUMAN	RDRP_I34A1	"MI:0018"(two hybrid)	20064372	211044	Influenza A virus (A/Puerto Rico/8/1934(H1N1))	Orthomyxoviridae	VirHostNet
Q9NZF1	P03431	PLAC8_HUMAN	RDRP_I34A1	"MI:0018"(two hybrid)	20064372	211044	Influenza A virus (A/Puerto Rico/8/1934(H1N1))	Orthomyxoviridae	VirHostNet
P03508	P03431	NEP_I34A1	RDRP_I34A1	"MI:0018"(two hybrid)	20064372	211044	Influenza A virus (A/Puerto Rico/8/1934(H1N1))	Orthomyxoviridae	VirHostNet
Q8IUQ4	P03431	SIAH1_HUMAN	RDRP_I34A1	"MI:0018"(two hybrid)	20064372	211044	Influenza A virus (A/Puerto Rico/8/1934(H1N1))	Orthomyxoviridae	VirHostNet
P43364	P03431	MAGAB_HUMAN	RDRP_I34A1	"MI:0018"(two hybrid)	20064372	211044	Influenza A virus (A/Puerto Rico/8/1934(H1N1))	Orthomyxoviridae	VirHostNet
P03431	P03431	RDRP_I34A1	RDRP_I34A1	"MI:0018"(two hybrid)	20064372	211044	Influenza A virus (A/Puerto Rico/8/1934(H1N1))	Orthomyxoviridae	VirHostNet
Q8N6Y0	P03431	USBP1_HUMAN	RDRP_I34A1	"MI:0018"(two hybrid)	20064372	211044	Influenza A virus (A/Puerto Rico/8/1934(H1N1))	Orthomyxoviridae	VirHostNet
P03433	P03431	PA_I34A1	RDRP_I34A1	"MI:0019"(coimmunoprecipitation)	12008925	211044	Influenza A virus (A/Puerto Rico/8/1934(H1N1))	Orthomyxoviridae	VirHostNet
P03466	P03431	NCAP_I34A1	RDRP_I34A1	"MI:0018"(two hybrid)	20064372	211044	Influenza A virus (A/Puerto Rico/8/1934(H1N1))	Orthomyxoviridae	VirHostNet
P03496	P03431	NS1_I34A1	RDRP_I34A1	"MI:0018"(two hybrid)	20064372	211044	Influenza A virus (A/Puerto Rico/8/1934(H1N1))	Orthomyxoviridae	VirHostNet
Q15654	P03431	TRIP6_HUMAN	RDRP_I34A1	"MI:0018"(two hybrid)	20064372	211044	Influenza A virus (A/Puerto Rico/8/1934(H1N1))	Orthomyxoviridae	VirHostNet
P50222	P03431	MEOX2_HUMAN	RDRP_I34A1	"MI:0018"(two hybrid)	20064372	211044	Influenza A virus (A/Puerto Rico/8/1934(H1N1))	Orthomyxoviridae	VirHostNet
Q16656	P03431	NRF1_HUMAN	RDRP_I34A1	"MI:0018"(two hybrid)	20064372	211044	Influenza A virus (A/Puerto Rico/8/1934(H1N1))	Orthomyxoviridae	VirHostNet
P43364	P03431	MAGAB_HUMAN	RDRP_I34A1	"MI:0018"(two hybrid)	20064372	211044	Influenza A virus (A/Puerto Rico/8/1934(H1N1))	Orthomyxoviridae	VirHostNet
O14503	P03431	BHE40_HUMAN	RDRP_I34A1	"MI:0018"(two hybrid)	20064372	211044	Influenza A virus (A/Puerto Rico/8/1934(H1N1))	Orthomyxoviridae	VirHostNet
Q8NHQ1	P03431	CEP70_HUMAN	RDRP_I34A1	"MI:0018"(two hybrid)	20064372	211044	Influenza A virus (A/Puerto Rico/8/1934(H1N1))	Orthomyxoviridae	VirHostNet
Q15654	P03431	TRIP6_HUMAN	RDRP_I34A1	"MI:0018"(two hybrid)	20064372	211044	Influenza A virus (A/Puerto Rico/8/1934(H1N1))	Orthomyxoviridae	VirHostNet
Q9UQ80	P03431	PA2G4_HUMAN	RDRP_I34A1	"MI:0018"(two hybrid)	17295834	211044	Influenza A virus (A/Puerto Rico/8/1934(H1N1))	Orthomyxoviridae	VirHostNet
P03485	P03431	M1_I34A1	RDRP_I34A1	"MI:0018"(two hybrid)	20064372	211044	Influenza A virus (A/Puerto Rico/8/1934(H1N1))	Orthomyxoviridae	VirHostNet
P03496	P03431	NS1_I34A1	RDRP_I34A1	"MI:0018"(two hybrid)	20064372	211044	Influenza A virus (A/Puerto Rico/8/1934(H1N1))	Orthomyxoviridae	VirHostNet
Q9UKT9	P03431	IKZF3_HUMAN	RDRP_I34A1	"MI:0018"(two hybrid)	20064372	211044	Influenza A virus (A/Puerto Rico/8/1934(H1N1))	Orthomyxoviridae	VirHostNet
P03452	P03431	HEMA_I34A1	RDRP_I34A1	"MI:0018"(two hybrid)	20064372	211044	Influenza A virus (A/Puerto Rico/8/1934(H1N1))	Orthomyxoviridae	VirHostNet
Q06547	P03431	GABP1_HUMAN	RDRP_I34A1	"MI:0018"(two hybrid)	20064372	211044	Influenza A virus (A/Puerto Rico/8/1934(H1N1))	Orthomyxoviridae	VirHostNet
P03428	P03431	PB2_I34A1	RDRP_I34A1	"MI:0018"(two hybrid)	20064372	211044	Influenza A virus (A/Puerto Rico/8/1934(H1N1))	Orthomyxoviridae	VirHostNet
P03428	P03431	PB2_I34A1	RDRP_I34A1	"MI:0096"(pull down)	19461581	211044	Influenza A virus (A/Puerto Rico/8/1934(H1N1))	Orthomyxoviridae	VirHostNet
O14641	P03431	DVL2_HUMAN	RDRP_I34A1	"MI:0018"(two hybrid)	20064372	211044	Influenza A virus (A/Puerto Rico/8/1934(H1N1))	Orthomyxoviridae	VirHostNet
Q9H898	P03431	ZMAT4_HUMAN	RDRP_I34A1	"MI:0018"(two hybrid)	20064372	211044	Influenza A virus (A/Puerto Rico/8/1934(H1N1))	Orthomyxoviridae	VirHostNet
Q9UL40	P03431	ZN346_HUMAN	RDRP_I34A1	"MI:0018"(two hybrid)	20064372	211044	Influenza A virus (A/Puerto Rico/8/1934(H1N1))	Orthomyxoviridae	VirHostNet
P03485	P03431	M1_I34A1	RDRP_I34A1	"MI:0018"(two hybrid)	20064372	211044	Influenza A virus (A/Puerto Rico/8/1934(H1N1))	Orthomyxoviridae	VirHostNet
Q8N9N5	P03431	BANP_HUMAN	RDRP_I34A1	"MI:0018"(two hybrid)	20064372	211044	Influenza A virus (A/Puerto Rico/8/1934(H1N1))	Orthomyxoviridae	VirHostNet
Q99081	P03431	HTF4_HUMAN	RDRP_I34A1	"MI:0018"(two hybrid)	20064372	211044	Influenza A virus (A/Puerto Rico/8/1934(H1N1))	Orthomyxoviridae	VirHostNet
Q9NZF1	P03431	PLAC8_HUMAN	RDRP_I34A1	"MI:0018"(two hybrid)	20064372	211044	Influenza A virus (A/Puerto Rico/8/1934(H1N1))	Orthomyxoviridae	VirHostNet
P03452	P03431	HEMA_I34A1	RDRP_I34A1	"MI:0018"(two hybrid)	20064372	211044	Influenza A virus (A/Puerto Rico/8/1934(H1N1))	Orthomyxoviridae	VirHostNet
Q8NHQ1	P03431	CEP70_HUMAN	RDRP_I34A1	"MI:0018"(two hybrid)	20064372	211044	Influenza A virus (A/Puerto Rico/8/1934(H1N1))	Orthomyxoviridae	VirHostNet
P63279	P03431	UBC9_HUMAN	RDRP_I34A1	"MI:0018"(two hybrid)	20064372	211044	Influenza A virus (A/Puerto Rico/8/1934(H1N1))	Orthomyxoviridae	VirHostNet
Q8N9N5	P03431	BANP_HUMAN	RDRP_I34A1	"MI:0018"(two hybrid)	20064372	211044	Influenza A virus (A/Puerto Rico/8/1934(H1N1))	Orthomyxoviridae	VirHostNet
P35637	P03431	FUS_HUMAN	RDRP_I34A1	"MI:0018"(two hybrid)	21994455	211044	Influenza A virus (A/Puerto Rico/8/1934(H1N1))	Orthomyxoviridae	VirHostNet
P03433	P03431	PA_I34A1	RDRP_I34A1	"MI:0018"(two hybrid)	20064372	211044	Influenza A virus (A/Puerto Rico/8/1934(H1N1))	Orthomyxoviridae	VirHostNet
Q8N448	P03431	LNX2_HUMAN	RDRP_I34A1	"MI:0018"(two hybrid)	20064372	211044	Influenza A virus (A/Puerto Rico/8/1934(H1N1))	Orthomyxoviridae	VirHostNet
Q99081	P03431	HTF4_HUMAN	RDRP_I34A1	"MI:0018"(two hybrid)	20064372	211044	Influenza A virus (A/Puerto Rico/8/1934(H1N1))	Orthomyxoviridae	VirHostNet
O14503	P03431	BHE40_HUMAN	RDRP_I34A1	"MI:0018"(two hybrid)	20064372	211044	Influenza A virus (A/Puerto Rico/8/1934(H1N1))	Orthomyxoviridae	VirHostNet
Q9UL40	P03431	ZN346_HUMAN	RDRP_I34A1	"MI:0018"(two hybrid)	20064372	211044	Influenza A virus (A/Puerto Rico/8/1934(H1N1))	Orthomyxoviridae	VirHostNet
P51116	P03431	FXR2_HUMAN	RDRP_I34A1	"MI:0018"(two hybrid)	20064372	211044	Influenza A virus (A/Puerto Rico/8/1934(H1N1))	Orthomyxoviridae	VirHostNet
Q8N448	P03431	LNX2_HUMAN	RDRP_I34A1	"MI:0018"(two hybrid)	20064372	211044	Influenza A virus (A/Puerto Rico/8/1934(H1N1))	Orthomyxoviridae	VirHostNet
Q93062	P03431	RBPMS_HUMAN	RDRP_I34A1	"MI:0018"(two hybrid)	20064372	211044	Influenza A virus (A/Puerto Rico/8/1934(H1N1))	Orthomyxoviridae	VirHostNet
P63279	P03431	UBC9_HUMAN	RDRP_I34A1	"MI:0018"(two hybrid)	20064372	211044	Influenza A virus (A/Puerto Rico/8/1934(H1N1))	Orthomyxoviridae	VirHostNet
Q9UKT9	P03431	IKZF3_HUMAN	RDRP_I34A1	"MI:0018"(two hybrid)	20064372	211044	Influenza A virus (A/Puerto Rico/8/1934(H1N1))	Orthomyxoviridae	VirHostNet
P68104	P03431	EF1A1_HUMAN	RDRP_I34A1	"MI:0018"(two hybrid)	21994455	211044	Influenza A virus (A/Puerto Rico/8/1934(H1N1))	Orthomyxoviridae	VirHostNet
P51116	P03431	FXR2_HUMAN	RDRP_I34A1	"MI:0018"(two hybrid)	20064372	211044	Influenza A virus (A/Puerto Rico/8/1934(H1N1))	Orthomyxoviridae	VirHostNet
Q9H892	P03431	TTC12_HUMAN	RDRP_I34A1	"MI:0018"(two hybrid)	20064372	211044	Influenza A virus (A/Puerto Rico/8/1934(H1N1))	Orthomyxoviridae	VirHostNet
Q92997	P03431	DVL3_HUMAN	RDRP_I34A1	"MI:0018"(two hybrid)	20064372	211044	Influenza A virus (A/Puerto Rico/8/1934(H1N1))	Orthomyxoviridae	VirHostNet
P03433	P03431	PA_I34A1	RDRP_I34A1	"MI:0018"(two hybrid)	20064372	211044	Influenza A virus (A/Puerto Rico/8/1934(H1N1))	Orthomyxoviridae	VirHostNet
Q16656	P03431	NRF1_HUMAN	RDRP_I34A1	"MI:0018"(two hybrid)	20064372	211044	Influenza A virus (A/Puerto Rico/8/1934(H1N1))	Orthomyxoviridae	VirHostNet
Q12800	P03431	TFCP2_HUMAN	RDRP_I34A1	"MI:0018"(two hybrid)	20064372	211044	Influenza A virus (A/Puerto Rico/8/1934(H1N1))	Orthomyxoviridae	VirHostNet
P04233	P03431	HG2A_HUMAN	RDRP_I34A1	"MI:0018"(two hybrid)	21994455	211044	Influenza A virus (A/Puerto Rico/8/1934(H1N1))	Orthomyxoviridae	VirHostNet
Q06547	P03431	GABP1_HUMAN	RDRP_I34A1	"MI:0018"(two hybrid)	20064372	211044	Influenza A virus (A/Puerto Rico/8/1934(H1N1))	Orthomyxoviridae	VirHostNet
P03428	P03431	PB2_I34A1	RDRP_I34A1	"MI:0114"(x-ray crystallography)	19461581	211044	Influenza A virus (A/Puerto Rico/8/1934(H1N1))	Orthomyxoviridae	VirHostNet
Q9UQ80	P03431	PA2G4_HUMAN	RDRP_I34A1	"MI:0019"(coimmunoprecipitation)	17295834	211044	Influenza A virus (A/Puerto Rico/8/1934(H1N1))	Orthomyxoviridae	VirHostNet
P03428	P03431	PB2_I34A1	RDRP_I34A1	"MI:0019"(coimmunoprecipitation)	12008925	211044	Influenza A virus (A/Puerto Rico/8/1934(H1N1))	Orthomyxoviridae	VirHostNet
Q8IUQ4	P03431	SIAH1_HUMAN	RDRP_I34A1	"MI:0018"(two hybrid)	20064372	211044	Influenza A virus (A/Puerto Rico/8/1934(H1N1))	Orthomyxoviridae	VirHostNet
Q9UQ80	P03431	PA2G4_HUMAN	RDRP_I34A1	"MI:0059"(gst pull down)	17295834	211044	Influenza A virus (A/Puerto Rico/8/1934(H1N1))	Orthomyxoviridae	VirHostNet
O14641	P03431	DVL2_HUMAN	RDRP_I34A1	"MI:0018"(two hybrid)	20064372	211044	Influenza A virus (A/Puerto Rico/8/1934(H1N1))	Orthomyxoviridae	VirHostNet
P07900	P03431	HS90A_HUMAN	RDRP_I34A1	"MI:0019"(coimmunoprecipitation)	17121807	211044	Influenza A virus (A/Puerto Rico/8/1934(H1N1))	Orthomyxoviridae	VirHostNet
Q92997	P03431	DVL3_HUMAN	RDRP_I34A1	"MI:0018"(two hybrid)	20064372	211044	Influenza A virus (A/Puerto Rico/8/1934(H1N1))	Orthomyxoviridae	VirHostNet
Q12800	P03431	TFCP2_HUMAN	RDRP_I34A1	"MI:0018"(two hybrid)	20064372	211044	Influenza A virus (A/Puerto Rico/8/1934(H1N1))	Orthomyxoviridae	VirHostNet
P03508	P03431	NEP_I34A1	RDRP_I34A1	"MI:0018"(two hybrid)	20064372	211044	Influenza A virus (A/Puerto Rico/8/1934(H1N1))	Orthomyxoviridae	VirHostNet
P50222	P03431	MEOX2_HUMAN	RDRP_I34A1	"MI:0018"(two hybrid)	20064372	211044	Influenza A virus (A/Puerto Rico/8/1934(H1N1))	Orthomyxoviridae	VirHostNet
P03431	P03431	RDRP_I34A1	RDRP_I34A1	"MI:0018"(two hybrid)	20064372	211044	Influenza A virus (A/Puerto Rico/8/1934(H1N1))	Orthomyxoviridae	VirHostNet
P03466	P03431	NCAP_I34A1	RDRP_I34A1	"MI:0018"(two hybrid)	20064372	211044	Influenza A virus (A/Puerto Rico/8/1934(H1N1))	Orthomyxoviridae	VirHostNet
Q9H898	P03431	ZMAT4_HUMAN	RDRP_I34A1	"MI:0018"(two hybrid)	20064372	211044	Influenza A virus (A/Puerto Rico/8/1934(H1N1))	Orthomyxoviridae	VirHostNet
Q8N6Y0	P03431	USBP1_HUMAN	RDRP_I34A1	"MI:0018"(two hybrid)	20064372	211044	Influenza A virus (A/Puerto Rico/8/1934(H1N1))	Orthomyxoviridae	VirHostNet
P62917	P03431	RL8_HUMAN	RDRP_I34A1	"MI:0018"(two hybrid)	21994455	211044	Influenza A virus (A/Puerto Rico/8/1934(H1N1))	Orthomyxoviridae	VirHostNet
P03589	P03593	1A_AMVLE	RDRP_AMVLE	"MI:0019"(coimmunoprecipitation)	11160687	12322	Alfalfa mosaic virus (strain 425 / isolate Leiden)	Bromoviridae	VirHostNet
P03589	P03593	1A_AMVLE	RDRP_AMVLE	"MI:0018"(two hybrid)	11160687	12322	Alfalfa mosaic virus (strain 425 / isolate Leiden)	Bromoviridae	VirHostNet
P03588	P03594	1A_BMV	RDRP_BMV	"MI:0047"(far western blotting)	1404594	12302	Brome mosaic virus	Bromoviridae	VirHostNet
P03588	P03594	1A_BMV	RDRP_BMV	"MI:0019"(coimmunoprecipitation)	1404594	12302	Brome mosaic virus	Bromoviridae	VirHostNet
P03588	P03594	1A_BMV	RDRP_BMV	"MI:0018"(two hybrid)	9311832	12302	Brome mosaic virus	Bromoviridae	VirHostNet
P03588	P03594	1A_BMV	RDRP_BMV	"MI:0018"(two hybrid)	8525639	12302	Brome mosaic virus	Bromoviridae	VirHostNet
P15962	P15962	RDRP_TBSVC	RDRP_TBSVC	"MI:0018"(two hybrid)	15302211	12147	Tomato bushy stunt virus (STRAIN CHERRY)	Tombusviridae	VirHostNet
P15962	P15962	RDRP_TBSVC	RDRP_TBSVC	"MI:0107"(surface plasmon resonance)	15302211	12147	Tomato bushy stunt virus (STRAIN CHERRY)	Tombusviridae	VirHostNet
Q00271	P16490	MVP_CMVFN	RDRP_CMVFN	"MI:0019"(coimmunoprecipitation)	16227241	12307	Cucumber mosaic virus (strain FNY)	Bromoviridae	VirHostNet
Q00271	P16490	MVP_CMVFN	RDRP_CMVFN	"MI:0018"(two hybrid)	16227241	12307	Cucumber mosaic virus (strain FNY)	Bromoviridae	VirHostNet
Q66929	Q66929	RDRP_FHV	RDRP_FHV	"MI:0012"(bioluminescence resonance energy transfer)	15994785	12287	Flock house virus	Nodaviridae	VirHostNet
Q66929	Q66929	RDRP_FHV	RDRP_FHV	"MI:0019"(coimmunoprecipitation)	15994785	12287	Flock house virus	Nodaviridae	VirHostNet
Q14240	Q82630	IF4A2_HUMAN	RDRP_IBDVU	"MI:0019"(coimmunoprecipitation)	15503210	644440	Infectious bursal disease virus chicken/UK/UK661/1989	Birnaviridae	VirHostNet
Q14240	Q82630	IF4A2_HUMAN	RDRP_IBDVU	"MI:0018"(two hybrid)	15503210	644440	Infectious bursal disease virus chicken/UK/UK661/1989	Birnaviridae	VirHostNet
P03586	refseq:NP_597746	RDRP_TMV	refseq:NP_597746	"MI:0018"(two hybrid)	11289814	12242	Tobacco mosaic virus	Virgaviridae	VirHostNet
O43298	P08411	ZBT43_HUMAN	POLN_SFV	"MI:0090"(protein complementation assay)	22258240	11033	Semliki Forest virus	Togaviridae	VirHostNet
Q15119	P08411	PDK2_HUMAN	POLN_SFV	"MI:0090"(protein complementation assay)	22258240	11033	Semliki Forest virus	Togaviridae	VirHostNet
Q96HT8	P08411	MR1L1_HUMAN	POLN_SFV	"MI:0090"(protein complementation assay)	22258240	11033	Semliki Forest virus	Togaviridae	VirHostNet
P13796	P08411	PLSL_HUMAN	POLN_SFV	"MI:0090"(protein complementation assay)	22258240	11033	Semliki Forest virus	Togaviridae	VirHostNet
P61978	P08411	HNRPK_HUMAN	POLN_SFV	"MI:0090"(protein complementation assay)	22258240	11033	Semliki Forest virus	Togaviridae	VirHostNet
P14136	P08411	GFAP_HUMAN	POLN_SFV	"MI:0090"(protein complementation assay)	22258240	11033	Semliki Forest virus	Togaviridae	VirHostNet
P62753	P08411	RS6_HUMAN	POLN_SFV	"MI:0019"(coimmunoprecipitation)	16840351	11033	Semliki Forest virus	Togaviridae	VirHostNet
P84103	P08411	SRSF3_HUMAN	POLN_SFV	"MI:0090"(protein complementation assay)	22258240	11033	Semliki Forest virus	Togaviridae	VirHostNet
P08670	P08411	VIME_HUMAN	POLN_SFV	"MI:0090"(protein complementation assay)	22258240	11033	Semliki Forest virus	Togaviridae	VirHostNet
Q9H0M0	P08411	WWP1_HUMAN	POLN_SFV	"MI:0090"(protein complementation assay)	22258240	11033	Semliki Forest virus	Togaviridae	VirHostNet
Q53EZ4	P08411	CEP55_HUMAN	POLN_SFV	"MI:0090"(protein complementation assay)	22258240	11033	Semliki Forest virus	Togaviridae	VirHostNet
Q13422	P08411	IKZF1_HUMAN	POLN_SFV	"MI:0090"(protein complementation assay)	22258240	11033	Semliki Forest virus	Togaviridae	VirHostNet
P12823	P12823	POLG_DEN2P	POLG_DEN2P	"MI:0019"(coimmunoprecipitation)	10233920	11066	Dengue virus 2 Puerto Rico/PR159-S1/1969	Flaviviridae	VirHostNet
Q9UIK5	P14335	TEFF2_HUMAN	POLG_KUNJM	"MI:0018"(two hybrid)	22014111	11078	Kunjin virus (STRAIN MRM61C)	Flaviviridae	VirHostNet
P63241	P14335	IF5A1_HUMAN	POLG_KUNJM	"MI:0018"(two hybrid)	22014111	11078	Kunjin virus (STRAIN MRM61C)	Flaviviridae	VirHostNet
O14641	P14335	DVL2_HUMAN	POLG_KUNJM	"MI:0018"(two hybrid)	22014111	11078	Kunjin virus (STRAIN MRM61C)	Flaviviridae	VirHostNet
Q9BUZ4	P14335	TRAF4_HUMAN	POLG_KUNJM	"MI:0018"(two hybrid)	22014111	11078	Kunjin virus (STRAIN MRM61C)	Flaviviridae	VirHostNet
Q13232	P14335	NDK3_HUMAN	POLG_KUNJM	"MI:0018"(two hybrid)	22014111	11078	Kunjin virus (STRAIN MRM61C)	Flaviviridae	VirHostNet
P25963	P14335	IKBA_HUMAN	POLG_KUNJM	"MI:0018"(two hybrid)	22014111	11078	Kunjin virus (STRAIN MRM61C)	Flaviviridae	VirHostNet
Q12873	P14335	CHD3_HUMAN	POLG_KUNJM	"MI:0018"(two hybrid)	22014111	11078	Kunjin virus (STRAIN MRM61C)	Flaviviridae	VirHostNet
Q0IIN9	P14335	ZNFS1_HUMAN	POLG_KUNJM	"MI:0018"(two hybrid)	22014111	11078	Kunjin virus (STRAIN MRM61C)	Flaviviridae	VirHostNet
P11940	P14335	PABP1_HUMAN	POLG_KUNJM	"MI:0018"(two hybrid)	22014111	11078	Kunjin virus (STRAIN MRM61C)	Flaviviridae	VirHostNet
Q7Z5R6	P14335	AB1IP_HUMAN	POLG_KUNJM	"MI:0018"(two hybrid)	22014111	11078	Kunjin virus (STRAIN MRM61C)	Flaviviridae	VirHostNet
Q9NVW2	P14335	RNF12_HUMAN	POLG_KUNJM	"MI:0018"(two hybrid)	22014111	11078	Kunjin virus (STRAIN MRM61C)	Flaviviridae	VirHostNet
Q5VV67	P14335	PPRC1_HUMAN	POLG_KUNJM	"MI:0018"(two hybrid)	22014111	11078	Kunjin virus (STRAIN MRM61C)	Flaviviridae	VirHostNet
Q96CV9	P14335	OPTN_HUMAN	POLG_KUNJM	"MI:0018"(two hybrid)	22014111	11078	Kunjin virus (STRAIN MRM61C)	Flaviviridae	VirHostNet
Q9UNM6	P14335	PSD13_HUMAN	POLG_KUNJM	"MI:0018"(two hybrid)	22014111	11078	Kunjin virus (STRAIN MRM61C)	Flaviviridae	VirHostNet
O94983	P14335	CMTA2_HUMAN	POLG_KUNJM	"MI:0018"(two hybrid)	22014111	11078	Kunjin virus (STRAIN MRM61C)	Flaviviridae	VirHostNet
P30622	P14335	CLIP1_HUMAN	POLG_KUNJM	"MI:0018"(two hybrid)	22014111	11078	Kunjin virus (STRAIN MRM61C)	Flaviviridae	VirHostNet
Q9Y3T9	P14335	NOC2L_HUMAN	POLG_KUNJM	"MI:0018"(two hybrid)	22014111	11078	Kunjin virus (STRAIN MRM61C)	Flaviviridae	VirHostNet
Q96MT8	P14335	CEP63_HUMAN	POLG_KUNJM	"MI:0018"(two hybrid)	22014111	11078	Kunjin virus (STRAIN MRM61C)	Flaviviridae	VirHostNet
Q76N89	P14335	HECW1_HUMAN	POLG_KUNJM	"MI:0018"(two hybrid)	22014111	11078	Kunjin virus (STRAIN MRM61C)	Flaviviridae	VirHostNet
Q9UJY5	P14335	GGA1_HUMAN	POLG_KUNJM	"MI:0018"(two hybrid)	22014111	11078	Kunjin virus (STRAIN MRM61C)	Flaviviridae	VirHostNet
P08727	P14335	K1C19_HUMAN	POLG_KUNJM	"MI:0018"(two hybrid)	22014111	11078	Kunjin virus (STRAIN MRM61C)	Flaviviridae	VirHostNet
Q03112	P14335	EVI1_HUMAN	POLG_KUNJM	"MI:0018"(two hybrid)	22014111	11078	Kunjin virus (STRAIN MRM61C)	Flaviviridae	VirHostNet
P54259	P14335	ATN1_HUMAN	POLG_KUNJM	"MI:0018"(two hybrid)	22014111	11078	Kunjin virus (STRAIN MRM61C)	Flaviviridae	VirHostNet
Q9BZR8	P14335	B2L14_HUMAN	POLG_KUNJM	"MI:0018"(two hybrid)	22014111	11078	Kunjin virus (STRAIN MRM61C)	Flaviviridae	VirHostNet
P02760	P14335	AMBP_HUMAN	POLG_KUNJM	"MI:0018"(two hybrid)	22014111	11078	Kunjin virus (STRAIN MRM61C)	Flaviviridae	VirHostNet
Q9NPJ6	P14335	MED4_HUMAN	POLG_KUNJM	"MI:0018"(two hybrid)	22014111	11078	Kunjin virus (STRAIN MRM61C)	Flaviviridae	VirHostNet
P06733	P14335	ENOA_HUMAN	POLG_KUNJM	"MI:0018"(two hybrid)	22014111	11078	Kunjin virus (STRAIN MRM61C)	Flaviviridae	VirHostNet
O94842	P14335	TOX4_HUMAN	POLG_KUNJM	"MI:0018"(two hybrid)	22014111	11078	Kunjin virus (STRAIN MRM61C)	Flaviviridae	VirHostNet
Q9H6S1	P14335	AZI2_HUMAN	POLG_KUNJM	"MI:0018"(two hybrid)	22014111	11078	Kunjin virus (STRAIN MRM61C)	Flaviviridae	VirHostNet
Q6ZTR7	P14335	FA92B_HUMAN	POLG_KUNJM	"MI:0018"(two hybrid)	22014111	11078	Kunjin virus (STRAIN MRM61C)	Flaviviridae	VirHostNet
Q99848	P14335	EBP2_HUMAN	POLG_KUNJM	"MI:0018"(two hybrid)	22014111	11078	Kunjin virus (STRAIN MRM61C)	Flaviviridae	VirHostNet
Q9Y6X2	P14335	PIAS3_HUMAN	POLG_KUNJM	"MI:0018"(two hybrid)	22014111	11078	Kunjin virus (STRAIN MRM61C)	Flaviviridae	VirHostNet
P08238	P14335	HS90B_HUMAN	POLG_KUNJM	"MI:0018"(two hybrid)	22014111	11078	Kunjin virus (STRAIN MRM61C)	Flaviviridae	VirHostNet
Q6NSJ2	P14335	PHLB3_HUMAN	POLG_KUNJM	"MI:0018"(two hybrid)	22014111	11078	Kunjin virus (STRAIN MRM61C)	Flaviviridae	VirHostNet
Q5M9Q1	P14335	NKAPL_HUMAN	POLG_KUNJM	"MI:0018"(two hybrid)	22014111	11078	Kunjin virus (STRAIN MRM61C)	Flaviviridae	VirHostNet
P10809	P27958-PRO_0000037576	CH60_HUMAN	POLG_HCVH	"MI:0676"(tandem affinity purification)	22810585	11108	Hepatitis C virus (isolate H)	Flaviviridae	VirHostNet
O00499	P27958-PRO_0000037576	BIN1_HUMAN	POLG_HCVH	"MI:0676"(tandem affinity purification)	22810585	11108	Hepatitis C virus (isolate H)	Flaviviridae	VirHostNet
P62937	P27958-PRO_0000037576	PPIA_HUMAN	POLG_HCVH	"MI:0676"(tandem affinity purification)	22810585	11108	Hepatitis C virus (isolate H)	Flaviviridae	VirHostNet
P07437	P27958-PRO_0000037576	TBB5_HUMAN	POLG_HCVH	"MI:0676"(tandem affinity purification)	22810585	11108	Hepatitis C virus (isolate H)	Flaviviridae	VirHostNet
P11021	P27958-PRO_0000037576	GRP78_HUMAN	POLG_HCVH	"MI:0676"(tandem affinity purification)	22810585	11108	Hepatitis C virus (isolate H)	Flaviviridae	VirHostNet
Q9H8S9	P27958-PRO_0000037576	MOB1A_HUMAN	POLG_HCVH	"MI:0676"(tandem affinity purification)	22810585	11108	Hepatitis C virus (isolate H)	Flaviviridae	VirHostNet
O94966	P27958-PRO_0000037576	UBP19_HUMAN	POLG_HCVH	"MI:0676"(tandem affinity purification)	22810585	11108	Hepatitis C virus (isolate H)	Flaviviridae	VirHostNet
P80723	P27958-PRO_0000037576	BASP1_HUMAN	POLG_HCVH	"MI:0676"(tandem affinity purification)	22810585	11108	Hepatitis C virus (isolate H)	Flaviviridae	VirHostNet
O14654	P27958-PRO_0000037576	IRS4_HUMAN	POLG_HCVH	"MI:0676"(tandem affinity purification)	22810585	11108	Hepatitis C virus (isolate H)	Flaviviridae	VirHostNet
Q15717	P27958-PRO_0000037576	ELAV1_HUMAN	POLG_HCVH	"MI:0676"(tandem affinity purification)	22810585	11108	Hepatitis C virus (isolate H)	Flaviviridae	VirHostNet
P61956	P27958-PRO_0000037576	SUMO2_HUMAN	POLG_HCVH	"MI:0676"(tandem affinity purification)	22810585	11108	Hepatitis C virus (isolate H)	Flaviviridae	VirHostNet
P06748	P27958-PRO_0000037576	NPM_HUMAN	POLG_HCVH	"MI:0676"(tandem affinity purification)	22810585	11108	Hepatitis C virus (isolate H)	Flaviviridae	VirHostNet
P68371	P27958-PRO_0000037576	TBB4B_HUMAN	POLG_HCVH	"MI:0676"(tandem affinity purification)	22810585	11108	Hepatitis C virus (isolate H)	Flaviviridae	VirHostNet
Q9P0L0	P27958-PRO_0000037576	VAPA_HUMAN	POLG_HCVH	"MI:0676"(tandem affinity purification)	22810585	11108	Hepatitis C virus (isolate H)	Flaviviridae	VirHostNet
P14174	P27958-PRO_0000037576	MIF_HUMAN	POLG_HCVH	"MI:0676"(tandem affinity purification)	22810585	11108	Hepatitis C virus (isolate H)	Flaviviridae	VirHostNet
P05455	P27958-PRO_0000037576	LA_HUMAN	POLG_HCVH	"MI:0676"(tandem affinity purification)	22810585	11108	Hepatitis C virus (isolate H)	Flaviviridae	VirHostNet
P61604	P27958-PRO_0000037576	CH10_HUMAN	POLG_HCVH	"MI:0676"(tandem affinity purification)	22810585	11108	Hepatitis C virus (isolate H)	Flaviviridae	VirHostNet
O95292	P27958-PRO_0000037576	VAPB_HUMAN	POLG_HCVH	"MI:0676"(tandem affinity purification)	22810585	11108	Hepatitis C virus (isolate H)	Flaviviridae	VirHostNet
Q9H7B4	P27958-PRO_0000037576	SMYD3_HUMAN	POLG_HCVH	"MI:0676"(tandem affinity purification)	22810585	11108	Hepatitis C virus (isolate H)	Flaviviridae	VirHostNet
Q14318	P27958-PRO_0000037576	FKBP8_HUMAN	POLG_HCVH	"MI:0676"(tandem affinity purification)	22810585	11108	Hepatitis C virus (isolate H)	Flaviviridae	VirHostNet
P05141	P27958-PRO_0000037576	ADT2_HUMAN	POLG_HCVH	"MI:0676"(tandem affinity purification)	22810585	11108	Hepatitis C virus (isolate H)	Flaviviridae	VirHostNet
P55209	P27958-PRO_0000037576	NP1L1_HUMAN	POLG_HCVH	"MI:0676"(tandem affinity purification)	22810585	11108	Hepatitis C virus (isolate H)	Flaviviridae	VirHostNet
P29966	P27958-PRO_0000037576	MARCS_HUMAN	POLG_HCVH	"MI:0676"(tandem affinity purification)	22810585	11108	Hepatitis C virus (isolate H)	Flaviviridae	VirHostNet
P10599	P27958-PRO_0000037576	THIO_HUMAN	POLG_HCVH	"MI:0676"(tandem affinity purification)	22810585	11108	Hepatitis C virus (isolate H)	Flaviviridae	VirHostNet
Q04941	P27958-PRO_0000037576	PLP2_HUMAN	POLG_HCVH	"MI:0676"(tandem affinity purification)	22810585	11108	Hepatitis C virus (isolate H)	Flaviviridae	VirHostNet
P60174	P27958-PRO_0000037576	TPIS_HUMAN	POLG_HCVH	"MI:0676"(tandem affinity purification)	22810585	11108	Hepatitis C virus (isolate H)	Flaviviridae	VirHostNet
Q7L9L4	P27958-PRO_0000037576	MOB1B_HUMAN	POLG_HCVH	"MI:0676"(tandem affinity purification)	22810585	11108	Hepatitis C virus (isolate H)	Flaviviridae	VirHostNet
Q06830	P27958-PRO_0000037576	PRDX1_HUMAN	POLG_HCVH	"MI:0676"(tandem affinity purification)	22810585	11108	Hepatitis C virus (isolate H)	Flaviviridae	VirHostNet
Q00325	P27958-PRO_0000037576	MPCP_HUMAN	POLG_HCVH	"MI:0676"(tandem affinity purification)	22810585	11108	Hepatitis C virus (isolate H)	Flaviviridae	VirHostNet
Q562R1	P27958-PRO_0000037576	ACTBL_HUMAN	POLG_HCVH	"MI:0676"(tandem affinity purification)	22810585	11108	Hepatitis C virus (isolate H)	Flaviviridae	VirHostNet
P12236	P27958-PRO_0000037576	ADT3_HUMAN	POLG_HCVH	"MI:0676"(tandem affinity purification)	22810585	11108	Hepatitis C virus (isolate H)	Flaviviridae	VirHostNet
P06733	P27958-PRO_0000037576	ENOA_HUMAN	POLG_HCVH	"MI:0676"(tandem affinity purification)	22810585	11108	Hepatitis C virus (isolate H)	Flaviviridae	VirHostNet
P16949	P27958-PRO_0000037576	STMN1_HUMAN	POLG_HCVH	"MI:0676"(tandem affinity purification)	22810585	11108	Hepatitis C virus (isolate H)	Flaviviridae	VirHostNet
P34931	P29991-PRO_0000037946	HS71L_HUMAN	POLG_DEN27	"MI:0676"(tandem affinity purification)	22810585	31635	Dengue virus 2 16681-PDK53	Flaviviridae	VirHostNet
P12036	P29991-PRO_0000037946	NFH_HUMAN	POLG_DEN27	"MI:0676"(tandem affinity purification)	22810585	31635	Dengue virus 2 16681-PDK53	Flaviviridae	VirHostNet
P52630	P29991-PRO_0000037946	STAT2_HUMAN	POLG_DEN27	"MI:0676"(tandem affinity purification)	22810585	31635	Dengue virus 2 16681-PDK53	Flaviviridae	VirHostNet
Q8TDY2	Q9WMX2	RBCC1_HUMAN	POLG_HCVCO	"MI:0018"(two hybrid)	22174682	333284	Hepatitis C virus (isolate Con1)	Flaviviridae	VirHostNet
Q12983	Q9WMX2	BNIP3_HUMAN	POLG_HCVCO	"MI:0018"(two hybrid)	22174682	333284	Hepatitis C virus (isolate Con1)	Flaviviridae	VirHostNet
O94817	Q9WMX2	ATG12_HUMAN	POLG_HCVCO	"MI:0018"(two hybrid)	22174682	333284	Hepatitis C virus (isolate Con1)	Flaviviridae	VirHostNet
Q9HD26	Q9WMX2	GOPC_HUMAN	POLG_HCVCO	"MI:0018"(two hybrid)	22174682	333284	Hepatitis C virus (isolate Con1)	Flaviviridae	VirHostNet
P62269	Q9WMX2-PRO_0000037541	RS18_HUMAN	POLG_HCVCO	"MI:0676"(tandem affinity purification)	22810585	333284	Hepatitis C virus (isolate Con1)	Flaviviridae	VirHostNet
Q9BTM1	Q9WMX2-PRO_0000037541	H2AJ_HUMAN	POLG_HCVCO	"MI:0676"(tandem affinity purification)	22810585	333284	Hepatitis C virus (isolate Con1)	Flaviviridae	VirHostNet
P55209	Q9WMX2-PRO_0000037541	NP1L1_HUMAN	POLG_HCVCO	"MI:0676"(tandem affinity purification)	22810585	333284	Hepatitis C virus (isolate Con1)	Flaviviridae	VirHostNet
P62805	Q9WMX2-PRO_0000037541	H4_HUMAN	POLG_HCVCO	"MI:0676"(tandem affinity purification)	22810585	333284	Hepatitis C virus (isolate Con1)	Flaviviridae	VirHostNet
P31942	Q9WMX2-PRO_0000037541	HNRH3_HUMAN	POLG_HCVCO	"MI:0676"(tandem affinity purification)	22810585	333284	Hepatitis C virus (isolate Con1)	Flaviviridae	VirHostNet
Q96KK5	Q9WMX2-PRO_0000037541	H2A1H_HUMAN	POLG_HCVCO	"MI:0676"(tandem affinity purification)	22810585	333284	Hepatitis C virus (isolate Con1)	Flaviviridae	VirHostNet
O00571	Q9WMX2-PRO_0000037541	DDX3X_HUMAN	POLG_HCVCO	"MI:0676"(tandem affinity purification)	22810585	333284	Hepatitis C virus (isolate Con1)	Flaviviridae	VirHostNet
Q99733	Q9WMX2-PRO_0000037541	NP1L4_HUMAN	POLG_HCVCO	"MI:0676"(tandem affinity purification)	22810585	333284	Hepatitis C virus (isolate Con1)	Flaviviridae	VirHostNet
P55795	Q9WMX2-PRO_0000037541	HNRH2_HUMAN	POLG_HCVCO	"MI:0676"(tandem affinity purification)	22810585	333284	Hepatitis C virus (isolate Con1)	Flaviviridae	VirHostNet
Q7L7L0	Q9WMX2-PRO_0000037541	H2A3_HUMAN	POLG_HCVCO	"MI:0676"(tandem affinity purification)	22810585	333284	Hepatitis C virus (isolate Con1)	Flaviviridae	VirHostNet
Q32P51	Q9WMX2-PRO_0000037541	RA1L2_HUMAN	POLG_HCVCO	"MI:0676"(tandem affinity purification)	22810585	333284	Hepatitis C virus (isolate Con1)	Flaviviridae	VirHostNet
P31943	Q9WMX2-PRO_0000037541	HNRH1_HUMAN	POLG_HCVCO	"MI:0676"(tandem affinity purification)	22810585	333284	Hepatitis C virus (isolate Con1)	Flaviviridae	VirHostNet
P04908	Q9WMX2-PRO_0000037541	H2A1B_HUMAN	POLG_HCVCO	"MI:0676"(tandem affinity purification)	22810585	333284	Hepatitis C virus (isolate Con1)	Flaviviridae	VirHostNet
Q99878	Q9WMX2-PRO_0000037541	H2A1J_HUMAN	POLG_HCVCO	"MI:0676"(tandem affinity purification)	22810585	333284	Hepatitis C virus (isolate Con1)	Flaviviridae	VirHostNet
Q6FI13	Q9WMX2-PRO_0000037541	H2A2A_HUMAN	POLG_HCVCO	"MI:0676"(tandem affinity purification)	22810585	333284	Hepatitis C virus (isolate Con1)	Flaviviridae	VirHostNet
Q93077	Q9WMX2-PRO_0000037541	H2A1C_HUMAN	POLG_HCVCO	"MI:0676"(tandem affinity purification)	22810585	333284	Hepatitis C virus (isolate Con1)	Flaviviridae	VirHostNet
Q16777	Q9WMX2-PRO_0000037541	H2A2C_HUMAN	POLG_HCVCO	"MI:0676"(tandem affinity purification)	22810585	333284	Hepatitis C virus (isolate Con1)	Flaviviridae	VirHostNet
P20671	Q9WMX2-PRO_0000037541	H2A1D_HUMAN	POLG_HCVCO	"MI:0676"(tandem affinity purification)	22810585	333284	Hepatitis C virus (isolate Con1)	Flaviviridae	VirHostNet
P22626	Q9WMX2-PRO_0000037541	ROA2_HUMAN	POLG_HCVCO	"MI:0676"(tandem affinity purification)	22810585	333284	Hepatitis C virus (isolate Con1)	Flaviviridae	VirHostNet
P0C0S8	Q9WMX2-PRO_0000037541	H2A1_HUMAN	POLG_HCVCO	"MI:0676"(tandem affinity purification)	22810585	333284	Hepatitis C virus (isolate Con1)	Flaviviridae	VirHostNet
P09651	Q9WMX2-PRO_0000037541	ROA1_HUMAN	POLG_HCVCO	"MI:0676"(tandem affinity purification)	22810585	333284	Hepatitis C virus (isolate Con1)	Flaviviridae	VirHostNet
P14373	P03317	TRI27_HUMAN	POLN_SINDV	"MI:0090"(protein complementation assay)	22258240	11034	Sindbis virus	Togaviridae	VirHostNet
P46783	P03317	RS10_HUMAN	POLN_SINDV	"MI:0000"(molecular interaction)	16895903	11034	Sindbis virus	Togaviridae	VirHostNet
Q13422	P03317	IKZF1_HUMAN	POLN_SINDV	"MI:0090"(protein complementation assay)	22258240	11034	Sindbis virus	Togaviridae	VirHostNet
Q13137	P03317	CACO2_HUMAN	POLN_SINDV	"MI:0090"(protein complementation assay)	22258240	11034	Sindbis virus	Togaviridae	VirHostNet
Q00839	P03317	HNRPU_HUMAN	POLN_SINDV	"MI:0000"(molecular interaction)	16571828	11034	Sindbis virus	Togaviridae	VirHostNet
P14136	P03317	GFAP_HUMAN	POLN_SINDV	"MI:0090"(protein complementation assay)	22258240	11034	Sindbis virus	Togaviridae	VirHostNet
O60239	P03317	3BP5_HUMAN	POLN_SINDV	"MI:0000"(molecular interaction)	16895903	11034	Sindbis virus	Togaviridae	VirHostNet
P09651	P03317	ROA1_HUMAN	POLN_SINDV	"MI:0000"(molecular interaction)	16571828	11034	Sindbis virus	Togaviridae	VirHostNet
Q13283	P03317	G3BP1_HUMAN	POLN_SINDV	"MI:0000"(molecular interaction)	16895903	11034	Sindbis virus	Togaviridae	VirHostNet
P17844	P03317	DDX5_HUMAN	POLN_SINDV	"MI:0000"(molecular interaction)	16895903	11034	Sindbis virus	Togaviridae	VirHostNet
P62258	P03317	1433E_HUMAN	POLN_SINDV	"MI:0000"(molecular interaction)	16571828	11034	Sindbis virus	Togaviridae	VirHostNet
P23396	P03317	RS3_HUMAN	POLN_SINDV	"MI:0000"(molecular interaction)	16895903	11034	Sindbis virus	Togaviridae	VirHostNet
P60709	P03317	ACTB_HUMAN	POLN_SINDV	"MI:0000"(molecular interaction)	17329335	11034	Sindbis virus	Togaviridae	VirHostNet
P18124	P03317	RL7_HUMAN	POLN_SINDV	"MI:0000"(molecular interaction)	16571828	11034	Sindbis virus	Togaviridae	VirHostNet
Q8IXT5	P03317	RB12B_HUMAN	POLN_SINDV	"MI:0090"(protein complementation assay)	22258240	11034	Sindbis virus	Togaviridae	VirHostNet
P84103	P03317	SRSF3_HUMAN	POLN_SINDV	"MI:0090"(protein complementation assay)	22258240	11034	Sindbis virus	Togaviridae	VirHostNet
P38159	P03317	RBMX_HUMAN	POLN_SINDV	"MI:0000"(molecular interaction)	16895903	11034	Sindbis virus	Togaviridae	VirHostNet
P06748	P03317	NPM_HUMAN	POLN_SINDV	"MI:0000"(molecular interaction)	16571828	11034	Sindbis virus	Togaviridae	VirHostNet
P62906	P03317	RL10A_HUMAN	POLN_SINDV	"MI:0000"(molecular interaction)	16571828	11034	Sindbis virus	Togaviridae	VirHostNet
P61313	P03317	RL15_HUMAN	POLN_SINDV	"MI:0000"(molecular interaction)	16895903	11034	Sindbis virus	Togaviridae	VirHostNet
Q15119	P03317	PDK2_HUMAN	POLN_SINDV	"MI:0090"(protein complementation assay)	22258240	11034	Sindbis virus	Togaviridae	VirHostNet
Q53EZ4	P03317	CEP55_HUMAN	POLN_SINDV	"MI:0090"(protein complementation assay)	22258240	11034	Sindbis virus	Togaviridae	VirHostNet
P62269	P03317	RS18_HUMAN	POLN_SINDV	"MI:0000"(molecular interaction)	16571828	11034	Sindbis virus	Togaviridae	VirHostNet
Q02543	P03317	RL18A_HUMAN	POLN_SINDV	"MI:0000"(molecular interaction)	16895903	11034	Sindbis virus	Togaviridae	VirHostNet
P27635	P03317	RL10_HUMAN	POLN_SINDV	"MI:0000"(molecular interaction)	16571828	11034	Sindbis virus	Togaviridae	VirHostNet
P31946	P03317	1433B_HUMAN	POLN_SINDV	"MI:0000"(molecular interaction)	16571828	11034	Sindbis virus	Togaviridae	VirHostNet
P39023	P03317	RL3_HUMAN	POLN_SINDV	"MI:0000"(molecular interaction)	16895903	11034	Sindbis virus	Togaviridae	VirHostNet
P36578	P03317	RL4_HUMAN	POLN_SINDV	"MI:0000"(molecular interaction)	17329335	11034	Sindbis virus	Togaviridae	VirHostNet
P41219	P03317	PERI_HUMAN	POLN_SINDV	"MI:0000"(molecular interaction)	16895903	11034	Sindbis virus	Togaviridae	VirHostNet
Q9UN86	P03317	G3BP2_HUMAN	POLN_SINDV	"MI:0000"(molecular interaction)	17329335	11034	Sindbis virus	Togaviridae	VirHostNet
P22626	P03317	ROA2_HUMAN	POLN_SINDV	"MI:0000"(molecular interaction)	16895903	11034	Sindbis virus	Togaviridae	VirHostNet
P08670	P03317	VIME_HUMAN	POLN_SINDV	"MI:0090"(protein complementation assay)	22258240	11034	Sindbis virus	Togaviridae	VirHostNet
Q08211	P03317	DHX9_HUMAN	POLN_SINDV	"MI:0000"(molecular interaction)	16895903	11034	Sindbis virus	Togaviridae	VirHostNet
Q15149	P03317	PLEC_HUMAN	POLN_SINDV	"MI:0000"(molecular interaction)	16571828	11034	Sindbis virus	Togaviridae	VirHostNet
P61978	P03317	HNRPK_HUMAN	POLN_SINDV	"MI:0090"(protein complementation assay)	22258240	11034	Sindbis virus	Togaviridae	VirHostNet
P35579	P03317	MYH9_HUMAN	POLN_SINDV	"MI:0000"(molecular interaction)	16571828	11034	Sindbis virus	Togaviridae	VirHostNet
Q13151	P03317	ROA0_HUMAN	POLN_SINDV	"MI:0000"(molecular interaction)	16571828	11034	Sindbis virus	Togaviridae	VirHostNet
P61981	P03317	1433G_HUMAN	POLN_SINDV	"MI:0000"(molecular interaction)	16571828	11034	Sindbis virus	Togaviridae	VirHostNet
P23246	P03317	SFPQ_HUMAN	POLN_SINDV	"MI:0000"(molecular interaction)	16895903	11034	Sindbis virus	Togaviridae	VirHostNet
P26358	P03317	DNMT1_HUMAN	POLN_SINDV	"MI:0000"(molecular interaction)	16895903	11034	Sindbis virus	Togaviridae	VirHostNet
P22626	P03317	ROA2_HUMAN	POLN_SINDV	"MI:0000"(molecular interaction)	16571828	11034	Sindbis virus	Togaviridae	VirHostNet
P62258	P03317	1433E_HUMAN	POLN_SINDV	"MI:0000"(molecular interaction)	16895903	11034	Sindbis virus	Togaviridae	VirHostNet
P60709	P03317	ACTB_HUMAN	POLN_SINDV	"MI:0000"(molecular interaction)	16571828	11034	Sindbis virus	Togaviridae	VirHostNet
P51991	P03317	ROA3_HUMAN	POLN_SINDV	"MI:0000"(molecular interaction)	16571828	11034	Sindbis virus	Togaviridae	VirHostNet
Q9UN86	P03317	G3BP2_HUMAN	POLN_SINDV	"MI:0000"(molecular interaction)	16571828	11034	Sindbis virus	Togaviridae	VirHostNet
P17661	P03317	DESM_HUMAN	POLN_SINDV	"MI:0000"(molecular interaction)	16571828	11034	Sindbis virus	Togaviridae	VirHostNet
Q8TDG4	P03317	HELQ_HUMAN	POLN_SINDV	"MI:0000"(molecular interaction)	16895903	11034	Sindbis virus	Togaviridae	VirHostNet
P13639	P03317	EF2_HUMAN	POLN_SINDV	"MI:0000"(molecular interaction)	16895903	11034	Sindbis virus	Togaviridae	VirHostNet
P63104	P03317	1433Z_HUMAN	POLN_SINDV	"MI:0000"(molecular interaction)	16895903	11034	Sindbis virus	Togaviridae	VirHostNet
Q9Y6A5	P03317	TACC3_HUMAN	POLN_SINDV	"MI:0090"(protein complementation assay)	22258240	11034	Sindbis virus	Togaviridae	VirHostNet
Q07065	P03317	CKAP4_HUMAN	POLN_SINDV	"MI:0000"(molecular interaction)	16895903	11034	Sindbis virus	Togaviridae	VirHostNet
P17844	P03317	DDX5_HUMAN	POLN_SINDV	"MI:0000"(molecular interaction)	17329335	11034	Sindbis virus	Togaviridae	VirHostNet
P11142	P03317	HSP7C_HUMAN	POLN_SINDV	"MI:0000"(molecular interaction)	16895903	11034	Sindbis virus	Togaviridae	VirHostNet
P46781	P03317	RS9_HUMAN	POLN_SINDV	"MI:0000"(molecular interaction)	16571828	11034	Sindbis virus	Togaviridae	VirHostNet
P11142	P03317	HSP7C_HUMAN	POLN_SINDV	"MI:0000"(molecular interaction)	16571828	11034	Sindbis virus	Togaviridae	VirHostNet
P07910	P03317	HNRPC_HUMAN	POLN_SINDV	"MI:0000"(molecular interaction)	17329335	11034	Sindbis virus	Togaviridae	VirHostNet
Q92841	P03317	DDX17_HUMAN	POLN_SINDV	"MI:0000"(molecular interaction)	16895903	11034	Sindbis virus	Togaviridae	VirHostNet
Q04917	P03317	1433F_HUMAN	POLN_SINDV	"MI:0000"(molecular interaction)	16895903	11034	Sindbis virus	Togaviridae	VirHostNet
P67809	P03317	YBOX1_HUMAN	POLN_SINDV	"MI:0000"(molecular interaction)	17329335	11034	Sindbis virus	Togaviridae	VirHostNet
P51991	P03317	ROA3_HUMAN	POLN_SINDV	"MI:0000"(molecular interaction)	16895903	11034	Sindbis virus	Togaviridae	VirHostNet
Q9NSK0	P03317	KLC4_HUMAN	POLN_SINDV	"MI:0090"(protein complementation assay)	22258240	11034	Sindbis virus	Togaviridae	VirHostNet
P11142	P03317	HSP7C_HUMAN	POLN_SINDV	"MI:0000"(molecular interaction)	17329335	11034	Sindbis virus	Togaviridae	VirHostNet
Q13283	P03317	G3BP1_HUMAN	POLN_SINDV	"MI:0000"(molecular interaction)	17329335	11034	Sindbis virus	Togaviridae	VirHostNet
P11021	P03317	GRP78_HUMAN	POLN_SINDV	"MI:0000"(molecular interaction)	16895903	11034	Sindbis virus	Togaviridae	VirHostNet
P08670	P03317	VIME_HUMAN	POLN_SINDV	"MI:0000"(molecular interaction)	16571828	11034	Sindbis virus	Togaviridae	VirHostNet
Q86TV6	P03317	TTC7B_HUMAN	POLN_SINDV	"MI:0090"(protein complementation assay)	22258240	11034	Sindbis virus	Togaviridae	VirHostNet
P46781	P03317	RS9_HUMAN	POLN_SINDV	"MI:0000"(molecular interaction)	16895903	11034	Sindbis virus	Togaviridae	VirHostNet
P11940	P03317	PABP1_HUMAN	POLN_SINDV	"MI:0000"(molecular interaction)	17329335	11034	Sindbis virus	Togaviridae	VirHostNet
P61978	P03317	HNRPK_HUMAN	POLN_SINDV	"MI:0019"(coimmunoprecipitation)	16840351	11034	Sindbis virus	Togaviridae	VirHostNet
P62241	P03317	RS8_HUMAN	POLN_SINDV	"MI:0000"(molecular interaction)	16895903	11034	Sindbis virus	Togaviridae	VirHostNet
P67809	P03317	YBOX1_HUMAN	POLN_SINDV	"MI:0000"(molecular interaction)	16571828	11034	Sindbis virus	Togaviridae	VirHostNet
Q9UL03	P03317	INT6_HUMAN	POLN_SINDV	"MI:0000"(molecular interaction)	16895903	11034	Sindbis virus	Togaviridae	VirHostNet
P63104	P03317	1433Z_HUMAN	POLN_SINDV	"MI:0000"(molecular interaction)	16571828	11034	Sindbis virus	Togaviridae	VirHostNet
P68104	P03317	EF1A1_HUMAN	POLN_SINDV	"MI:0000"(molecular interaction)	16571828	11034	Sindbis virus	Togaviridae	VirHostNet
P63244	P03317	RACK1_HUMAN	POLN_SINDV	"MI:0000"(molecular interaction)	16895903	11034	Sindbis virus	Togaviridae	VirHostNet
P09651	P03317	ROA1_HUMAN	POLN_SINDV	"MI:0000"(molecular interaction)	16895903	11034	Sindbis virus	Togaviridae	VirHostNet
Q13283	P03317	G3BP1_HUMAN	POLN_SINDV	"MI:0000"(molecular interaction)	16571828	11034	Sindbis virus	Togaviridae	VirHostNet
P09488	P03317	GSTM1_HUMAN	POLN_SINDV	"MI:0000"(molecular interaction)	16895903	11034	Sindbis virus	Togaviridae	VirHostNet
P05141	P03317	ADT2_HUMAN	POLN_SINDV	"MI:0000"(molecular interaction)	16895903	11034	Sindbis virus	Togaviridae	VirHostNet
Q9UN86	P03317	G3BP2_HUMAN	POLN_SINDV	"MI:0000"(molecular interaction)	16895903	11034	Sindbis virus	Togaviridae	VirHostNet
P08670	P03317	VIME_HUMAN	POLN_SINDV	"MI:0000"(molecular interaction)	17329335	11034	Sindbis virus	Togaviridae	VirHostNet
O43298	P03317	ZBT43_HUMAN	POLN_SINDV	"MI:0090"(protein complementation assay)	22258240	11034	Sindbis virus	Togaviridae	VirHostNet
P07437	P03317	TBB5_HUMAN	POLN_SINDV	"MI:0000"(molecular interaction)	16571828	11034	Sindbis virus	Togaviridae	VirHostNet
Q06787	P03317	FMR1_HUMAN	POLN_SINDV	"MI:0000"(molecular interaction)	16571828	11034	Sindbis virus	Togaviridae	VirHostNet
Q00839	P03317	HNRPU_HUMAN	POLN_SINDV	"MI:0000"(molecular interaction)	17329335	11034	Sindbis virus	Togaviridae	VirHostNet
Q9NRR5	P03317	UBQL4_HUMAN	POLN_SINDV	"MI:0090"(protein complementation assay)	22258240	11034	Sindbis virus	Togaviridae	VirHostNet
P19338	P03317	NUCL_HUMAN	POLN_SINDV	"MI:0000"(molecular interaction)	16895903	11034	Sindbis virus	Togaviridae	VirHostNet
P51991	P03317	ROA3_HUMAN	POLN_SINDV	"MI:0000"(molecular interaction)	17329335	11034	Sindbis virus	Togaviridae	VirHostNet
Q9H0M0	P03317	WWP1_HUMAN	POLN_SINDV	"MI:0090"(protein complementation assay)	22258240	11034	Sindbis virus	Togaviridae	VirHostNet
P68104	P03317	EF1A1_HUMAN	POLN_SINDV	"MI:0000"(molecular interaction)	17329335	11034	Sindbis virus	Togaviridae	VirHostNet
O14578	P13889	CTRO_HUMAN	POLN_RUBVT	"MI:0018"(two hybrid)	15045564	11045	Rubella virus strain Therien	Togaviridae	VirHostNet
Q9P0L0	Q8JXY1	VAPA_HUMAN	NS5B_HCV	"MI:0018"(two hybrid)	10544080		hcv0574	Flaviviridae	http://cbrc.kaust.edu.sa/hcvpro
Q14240	Q8JXY2	IF4A2_HUMAN	NS5B_HCV	"MI:0018"(two hybrid)	11922617		hcv0575	Flaviviridae	http://cbrc.kaust.edu.sa/hcvpro
P19338	Q8JXY3	NUCL_HUMAN	NS5B_HCV	"MI:0059"(gst pull down)	12427757		hcv0576	Flaviviridae	http://cbrc.kaust.edu.sa/hcvpro
Q9UJM8	Q8JXY5	HAOX1_HUMAN	NS5B_HCV	"MI:0019"(coimmunoprecipitation)	14623081		hcv0578	Flaviviridae	http://cbrc.kaust.edu.sa/hcvpro
O95801	Q8JXY6	TTC4_HUMAN	NS5B_HCV	"MI:0019"(coimmunoprecipitation)	14623081		hcv0579	Flaviviridae	http://cbrc.kaust.edu.sa/hcvpro
P12814	Q8JXY7	ACTN1_HUMAN	NS5B_HCV	"MI:0018"(two hybrid)	14623081		hcv0580	Flaviviridae	http://cbrc.kaust.edu.sa/hcvpro
Q9P0L0	Q8JXY8	VAPA_HUMAN	NS5B_HCV	"MI:0019"(coimmunoprecipitation)	15016871		hcv0581	Flaviviridae	http://cbrc.kaust.edu.sa/hcvpro
J3KTA4	Q8JXY9	J3KTA4_HUMAN	NS5B_HCV	"MI:0019"(coimmunoprecipitation)	15113910		hcv0582	Flaviviridae	http://cbrc.kaust.edu.sa/hcvpro
Q16513	Q8JXY10	PKN2_HUMAN	NS5B_HCV	"MI:0019"(coimmunoprecipitation)	15364941		hcv0583	Flaviviridae	http://cbrc.kaust.edu.sa/hcvpro
Q9UKA9	Q8JXY11	PTBP2_HUMAN	NS5B_HCV	Immunofluorescence (MI:0022); GST pull-down (MI:0059); Colocalization (MI:0403); Coimmunoprecipitation (MI:0019)	15823607		hcv0584	Flaviviridae	http://cbrc.kaust.edu.sa/hcvpro
Q9UKC9	Q8JXY12	FBXL2_HUMAN	NS5B_HCV	[(3)H]mevalonate labeling (MI:2131); Coimmunoprecipitation (MI:0019)	15893726		hcv0585	Flaviviridae	http://cbrc.kaust.edu.sa/hcvpro
P23284	Q8JXY13	PPIB_HUMAN	NS5B_HCV	"MI:0059"(gst pull down)	15989969		hcv0586	Flaviviridae	http://cbrc.kaust.edu.sa/hcvpro
O95292	Q8JXY14	VAPB_HUMAN	NS5B_HCV	"MI:0019"(coimmunoprecipitation)	16227268		hcv0587	Flaviviridae	http://cbrc.kaust.edu.sa/hcvpro
O15111	Q8JXY15	IKKA_HUMAN	NS5B_HCV	"MI:0019"(coimmunoprecipitation)	16581780		hcv0588	Flaviviridae	http://cbrc.kaust.edu.sa/hcvpro
Q9BV73	Q8JXY16	CP250_HUMAN	NS5B_HCV	"MI:0018"(two hybrid)	18985028		hcv0589	Flaviviridae	http://cbrc.kaust.edu.sa/hcvpro
Q76N32	Q8JXY17	CEP68_HUMAN	NS5B_HCV	"MI:0018"(two hybrid)	18985028		hcv0590	Flaviviridae	http://cbrc.kaust.edu.sa/hcvpro
A0A0A0MSX5	Q8JXY18	A0A0A0MSX5_HUMAN	NS5B_HCV	"MI:0018"(two hybrid)	18985028		hcv0591	Flaviviridae	http://cbrc.kaust.edu.sa/hcvpro
Q9H8S9	Q8JXY20	MOB1A_HUMAN	NS5B_HCV	"MI:0018"(two hybrid)	18985028		hcv0593	Flaviviridae	http://cbrc.kaust.edu.sa/hcvpro
P22736	Q8JXY21	NR4A1_HUMAN	NS5B_HCV	"MI:0018"(two hybrid)	18985028		hcv0594	Flaviviridae	http://cbrc.kaust.edu.sa/hcvpro
Q13438	Q8JXY22	OS9_HUMAN	NS5B_HCV	"MI:0018"(two hybrid)	18985028		hcv0595	Flaviviridae	http://cbrc.kaust.edu.sa/hcvpro
B4DNK4	Q8JXY23	B4DNK4_HUMAN	NS5B_HCV	"MI:0018"(two hybrid)	18985028		hcv0596	Flaviviridae	http://cbrc.kaust.edu.sa/hcvpro
P28065	Q8JXY24	PSB9_HUMAN	NS5B_HCV	"MI:0018"(two hybrid)	18985028		hcv0597	Flaviviridae	http://cbrc.kaust.edu.sa/hcvpro
Q9BYW2	Q8JXY25	SETD2_HUMAN	NS5B_HCV	"MI:0018"(two hybrid)	18985028		hcv0598	Flaviviridae	http://cbrc.kaust.edu.sa/hcvpro
Q6PJD5	Q8JXY26	Q6PJD5_HUMAN	NS5B_HCV	"MI:0018"(two hybrid)	18985028		hcv0599	Flaviviridae	http://cbrc.kaust.edu.sa/hcvpro
P68371	Q8JXY27	TBB4B_HUMAN	NS5B_HCV	"MI:0018"(two hybrid)	18985028		hcv0600	Flaviviridae	http://cbrc.kaust.edu.sa/hcvpro
Q9UMX0	Q8JXY29	UBQL1_HUMAN	NS5B_HCV	"MI:0018"(two hybrid)	12634373		hcv0602	Flaviviridae	http://cbrc.kaust.edu.sa/hcvpro
Q9BW66	Q8JXY30	CINP_HUMAN	NS5B_HCV	"MI:0018"(two hybrid)	14623081		hcv0603	Flaviviridae	http://cbrc.kaust.edu.sa/hcvpro
P28070	Q8JXY31	PSB4_HUMAN	NS5B_HCV	"MI:0018"(two hybrid)	14623081		hcv0604	Flaviviridae	http://cbrc.kaust.edu.sa/hcvpro
P09651	Q8JXY32	ROA1_HUMAN	NS5B_HCV	"MI:0019"(coimmunoprecipitation)	17229681		hcv0606	Flaviviridae	http://cbrc.kaust.edu.sa/hcvpro
B3KMG7	B2ZJU9	B3KMG7_HUMAN	B2ZJU9_9FLAV				Dengue virus	Flaviviridae	hu-vir-ppi.tab
B4DH76	B2ZJU9	B4DH76_HUMAN	B2ZJU9_9FLAV				Dengue virus	Flaviviridae	hu-vir-ppi.tab
E7ENU5	B2ZJU9	GOG8O_HUMAN	B2ZJU9_9FLAV				Dengue virus	Flaviviridae	hu-vir-ppi.tab
