# Supplementary material for: Characterization of host proteins interacting with the lymphocytic choriomeningitis virus L protein
Source: PLoS Pathog. 2017 Dec 20;13(12):e1006758. doi: 10.1371/journal.ppat.1006758 (PMC5738113; doi:10.1371/journal.ppat.1006758)
Supplement: S4 Table — (XLSX) [file ppat.1006758.s008.xlsx]

## Sheet: Sheet1
S4 Table. Sequences of sgRNA for CRISPR-Cas9 based cell lines generation
Target	5'-3' oligo sequence
NKRF_#1_fwd	CACCgctcaaaacgaggtctcgca
NKRF_#1_rev	CAAAtgcgagacctcgttttgagc
NKRF_#2_fwd	CACCGtagctctgtagctcgatccc
NKRF_#2_rev	CAAAgggatcgagctacagagctaC
TRIM21_#1_fwd	caccgCCTTAAAGAAATCAGCCAGG
TRIM21_#1_rev	aaacCCTGGCTGATTTCTTTAAGGc
TRIM21_#2_fwd	caccgTCTCAGGTTGGGAAAGGTGG
TRIM21_#2_rev	aaacCCACCTTTCCCAACCTGAGAc
FLII_#1_fwd	CACCgTGGCTGAAGCTGAACCGCAC
FLII_#1_rev	aaacGTGCGGTTCAGCTTCAGCCAc
FLII_#2_fwd	CACCgCTGCAGGGCGGCCAGCTCCT
FLII_#2_rev	aaacAGGAGCTGGCCGCCCTGCAGc
DDX3X_#1_fwd	CACCgAAGCGTTCACTTGGTGGGAG
DDX3X_#1_rev	aaacCTCCCACCAAGTGAACGCTTc
DDX3X_#2_fwd	CACCgCTCTTTTCTGGAGGCAACAC
DDX3X_#2_rev	aaacGTGTTGCCTCCAGAAAAGAGc
ARHGEF2_#1_fwd	caccGTTGGTGGTAGAAACACTCT
ARHGEF2_#1_rev	aaacAGAGTGTTTCTACCACCAAC
ARHGEF2_#2_fwd	CACCgTTTCAATGATGAGTCTCCCC
ARHGEF2_#2_rev	aaacGGGGAGACTCATCATTGAAAc
AP2A1_#1_fwd	CACCgTTTCTTACTGTAGCCATCCA
AP2A1_#1_rev	aaacTGGATGGCTACAGTAAGAAAc
AP2A1_#2_fwd	CACCgCTGCTTTTCATCTTCCTGCT
AP2A1_#2_rev	aaacAGCAGGAAGATGAAAAGCAGc
LRRFIP2_#1_fwd	CACCgAGGCAAGGCTGGCAGCAAAA
LRRFIP2_#1_rev	aaacTTTTGCTGCCAGCCTTGCCTc
LRRFIP2_#2_fwd	caccGTATATCTCTTGCTTCTGCC
LRRFIP2_#2_rev	aaacGGCAGAAGCAAGAGATATAC
LRCH3_#1_fwd	CACCgAAACTGAGGGAGTTTCCCCG
LRCH3_#1_rev	aaacCGGGGAAACTCCCTCAGTTTc
LRCH3_#2_fwd	CACCgCGACCTGACGGACACCACCC
LRCH3_#2_rev	aaacGGGTGGTGTCCGTCAGGTCGc
DHX30_#1_fwd	caccGCACTGACGCTGCCTGTGCT
DHX30_#1_rev	aaacAGCACAGGCAGCGTCAGTGC
DHX30_#2_fwd	CACCgAGATGGTCCCTCCTGGGGTA
DHX30_#2_rev	aaacTACCCCAGGAGGGACCATCTc
PABPC1_#1_fwd	CACCgTATGATACATTTTCTGCTTT
PABPC1_#1_rev	aaacAAAGCAGAAAATGTATCATAc
PABPC1_#2_fwd	CACCgCAACATATTCATTAAAAATC
PABPC1_#2_rev	aaacGATTTTTAATGAATATGTTGc
IGF2BP1_#1_fwd	CACCgTTCATCGCCCAGTGCTCGTC
IGF2BP1_#1_rev	aaacGACGAGCACTGGGCGATGAAc
IGF2BP1_#2_fwd	CACCgAGCCGGATTTGACCAAGAAC
IGF2BP1_#2_rev	aaacGTTCTTGGTCAAATCCGGCTc
