# Supplementary material for: Characterization of host proteins interacting with the lymphocytic choriomeningitis virus L protein
Source: PLoS Pathog. 2017 Dec 20;13(12):e1006758. doi: 10.1371/journal.ppat.1006758 (PMC5738113; doi:10.1371/journal.ppat.1006758)
Supplement: S5 Table — (XLSX) [file ppat.1006758.s009.xlsx]

## Sheet: Sheet1
S5 Table. Protein functional modules
GO term	P value	Number of genes in functional module	Number of functional module nodes assosiated with GO term	Number of background genes assosiated with GO term
Gene expression
V(D)J recombination	0.000665926293286	50	2	14
dosage compensation by inactivation of X chromosome	0.000201940790649	50	2	7
chromatin remodeling at centromere	1.19184e-18	50	16	44
positive regulation of neuron apoptotic process	0.00620405095589	50	2	47
signal transduction involved in mitotic DNA damage checkpoint	60975.3	50	5	63
signal transduction involved in mitotic DNA integrity checkpoint	60975.3	50	5	63
intracellular signal transduction involved in G1 DNA damage checkpoint	60975.3	50	5	63
signal transduction involved in G2 DNA damage checkpoint	0.00480502872979	50	1	1
somitogenesis	0.00437924183761	50	2	39
double-strand break repair via nonhomologous end joining	7.19376e-21	50	18	62
double-strand break repair	4.46236e-14	50	18	162
signal transduction involved in DNA damage checkpoint	1806.15	50	6	65
ATP-dependent chromatin remodeling	1.63265e-16	50	16	74
regulation of gene expression, epigenetic	1.80417e-51	50	37	199
gene silencing	1.42546e-38	50	31	188
regulation of signal transduction by p53 class mediator	0.00732460972187	50	3	162
negative regulation of DNA metabolic process	0.00261013459227	50	3	111
protein heterooligomerization	6.69374e-13	50	16	112
protein heterotetramerization	1.69615e-20	50	16	38
signal transduction involved in mitotic cell cycle checkpoint	60975.3	50	5	63
negative regulation of hemopoiesis	1.90195e-08	50	14	128
regulation of G1/S transition of mitotic cell cycle	118159	50	6	137
cellular response to extracellular stimulus	0.0088728951251	50	3	174
cellular response to nutrient levels	0.00616726972066	50	3	152
response to prolactin	0.00958742874885	50	1	3
regulation of megakaryocyte differentiation	1.47499e-16	50	14	28
negative regulation of megakaryocyte differentiation	1.33696e-18	50	14	18
inactivation of X chromosome by DNA methylation	0.00480502872979	50	1	1
G1 DNA damage checkpoint	0.000506549583722	50	2	12
somatic cell DNA recombination	0.00285458449736	50	2	31
developmental programmed cell death	0.00205935723799	50	2	26
signal transduction by p53 class mediator	3.13884	50	9	126
beta-catenin-TCF complex assembly	2.09551e-14	50	14	43
intrinsic apoptotic signaling pathway by p53 class mediator	10.5418	50	7	53
mitotic G1 DNA damage checkpoint	0.000434853688774	50	2	11
cellular response to interleukin-2	0.00480502872979	50	1	1
negative regulation of response to gamma radiation	0.00480502872979	50	1	1
regulation of response to gamma radiation	0.00480502872979	50	1	1
protein-DNA complex assembly	4.91993e-11	50	17	194
somatic diversification of immune receptors	0.00417200473689	50	2	38
positive regulation of telomerase catalytic core complex assembly	0.00719905079167	50	1	2
regulation of hematopoietic progenitor cell differentiation	1.18947e-14	50	14	41
regulation of telomerase catalytic core complex assembly	0.00719905079167	50	1	2
positive regulation of type I interferon production	0.000723417580827	50	3	70
intrinsic apoptotic signaling pathway in response to DNA damage	106518	50	5	71
cellular response to glucose starvation	0.00285458449736	50	2	31
negative regulation of G1/S transition of mitotic cell cycle	15134.7	50	6	95
negative regulation of cell cycle phase transition	78.1159	50	7	146
dosage compensation	0.00030757252099	50	2	9
cellular response to nitrosative stress	0.00719905079167	50	1	2
oligodendrocyte apoptotic process	0.00719905079167	50	1	2
negative regulation of myeloid cell differentiation	8.31351e-11	50	14	84
DNA-templated transcription, initiation	5.79991e-06	50	14	198
random inactivation of X chromosome	0.00480502872979	50	1	1
negative regulation of t-circle formation	0.00958742874885	50	1	3
gene silencing by RNA	1.28681e-10	50	15	120
nucleosome organization	5.48284e-14	50	18	164
CENP-A containing nucleosome assembly	6.38964e-19	50	16	42
cellular response to gamma radiation	25353.2	50	4	19
cellular response to X-ray	0.000201940790649	50	2	7
DNA replication-dependent nucleosome organization	3.61553e-18	50	15	32
DNA replication-independent nucleosome organization	1.5031e-18	50	16	53
chromatin silencing	2.20104e-47	50	31	90
negative regulation of TORC1 signaling	0.00958742874885	50	1	3
negative regulation of mitotic cell cycle phase transition	10881.3	50	6	135
mitotic G1/S transition checkpoint	0.000506549583722	50	2	12
telomere maintenance	3.23755e-19	50	18	91
response to X-ray	6.79012e+06	50	3	30
cellular response to ionizing radiation	24983.4	50	5	52
cellular response to radiation	10881.3	50	6	135
response to ionizing radiation	156.191	50	6	144
non-recombinational repair	7.19376e-21	50	18	62
histone exchange	1.5031e-18	50	16	53
signal transduction involved in cell cycle checkpoint	1966.77	50	6	66
DNA damage response, signal transduction by p53 class mediator resulting in cell cycle arrest	1.91232e+06	50	4	62
negative regulation of helicase activity	0.00958742874885	50	1	3
cell aging	0.000613538237544	50	3	66
chromatin remodeling	3.76739e-12	50	16	147
DNA replication-independent nucleosome assembly	1.5031e-18	50	16	53
nucleosome assembly	2.20668e-13	50	17	138
DNA replication-dependent nucleosome assembly	3.61553e-18	50	15	32
chromatin assembly or disassembly	2.70688e-18	50	18	90
negative regulation of cell growth	0.00820635491062	50	3	169
mitotic DNA damage checkpoint	0.00339041033995	50	2	34
regulation of endoribonuclease activity	0.00958742874885	50	1	3
regulation of type I interferon production	0.00261013459227	50	3	111
pre-B cell allelic exclusion	0.00958742874885	50	1	3
double-strand break repair via classical nonhomologous end joining	0.00958742874885	50	1	3
double-strand break repair via alternative nonhomologous end joining	0.00958742874885	50	1	3
cellular heat acclimation	0.00958742874885	50	1	3
chromatin silencing at rDNA	2.1387e-17	50	15	37
establishment of viral latency	0.000368519592357	50	2	10
telomere capping	4.57635e-20	50	15	22
intrinsic apoptotic signaling pathway	14.4646	50	9	151
regulation of eIF2 alpha phosphorylation by dsRNA	0.00480502872979	50	1	1
mitotic DNA integrity checkpoint	0.00459116839471	50	2	40
segmentation	0.00525485686118	50	2	43
negative regulation of hematopoietic progenitor cell differentiation	2.7157e-17	50	14	24
establishment of integrated proviral latency	0.000252037787345	50	2	8
response to gamma radiation	420.776	50	6	50
protein tetramerization	1.56063e-13	50	17	135
positive regulation of cell cycle arrest	247073	50	5	85
signal transduction involved in DNA integrity checkpoint	1806.15	50	6	65
establishment of macromolecular complex localization to telomere	0.00719905079167	50	1	2
establishment of RNA localization to telomere	0.00719905079167	50	1	2
negative regulation of gene expression, epigenetic	8.96824e-48	50	32	107
positive regulation of gene expression, epigenetic	2.70586e-20	50	18	78
regulation of cell cycle arrest	757025	50	5	108
negative regulation of mitotic cell cycle	92048.1	50	6	198
regulation of smooth muscle cell proliferation	0.00195552342385	50	3	100
DNA damage response, signal transduction by p53 class mediator	5.69084e+06	50	4	83
cellular response to prolactin	0.00480502872979	50	1	1
determination of adult lifespan	0.000665926293286	50	2	14
signal transduction in response to DNA damage	16051.4	50	6	96
intrinsic apoptotic signaling pathway in response to DNA damage by p53 class mediator	6.79012e+06	50	3	30
somatic diversification of immune receptors via germline recombination within a single locus	0.00285458449736	50	2	31
signal transduction involved in mitotic G2 DNA damage checkpoint	0.00480502872979	50	1	1
cell cycle checkpoint	0.00446763719361	50	3	135
signal transduction involved in mitotic G1 DNA damage checkpoint	60975.3	50	5	63
negative regulation of telomere maintenance	0.00205935723799	50	2	26
replicative senescence	0.000506549583722	50	2	12
telomere organization	2.85695e-19	50	19	104
regulation of myeloid cell differentiation	1.91297e-06	50	14	182
regulation of cell cycle G1/S phase transition	175292	50	6	147
negative regulation of cell cycle G1/S phase transition	18022.2	50	6	98
regulation of cell cycle G2/M phase transition	0.000448143829502	50	3	59
cellular response to wortmannin	0.00480502872979	50	1	1
response to wortmannin	0.00480502872979	50	1	1
regulation of dosage compensation by inactivation of X chromosome	0.00480502872979	50	1	1
mitotic cell cycle checkpoint	0.00112578859966	50	3	82
Translation termination
regulation of chaperone-mediated autophagy	0.00706116826428	21	1	6
protein-DNA complex disassembly	0.000164964233557	21	2	17
macromolecular complex disassembly	1.26691e-15	21	15	181
mitochondrial translational elongation	4.32945e-16	21	13	84
chromatin remodeling	0.000447069207359	21	3	147
nucleosome disassembly	0.000164964233557	21	2	17
ATP-dependent chromatin remodeling	6.22038e+06	21	3	74
cellular protein complex disassembly	3.62418e-15	21	13	121
regulation of transcription from RNA polymerase II promoter involved in forebrain neuron fate commitment	0.00404078761197	21	1	3
mitochondrial translational termination	1.73173e-12	21	12	86
translational termination	3.67617e-12	21	12	92
actin filament depolymerization	0.00806602178749	21	1	7
protein complex disassembly	6.10661e-16	21	15	172
mitochondrial translation	3518.93	21	4	30
translational elongation	3.40306e-24	21	17	108
Ribonucleoprotein complex assembly
protein methylation	0.000963708325456	192	6	117
nuclear export	7.25148e-06	192	20	147
spliceosomal tri-snRNP complex assembly	0.000318842334988	192	3	12
spliceosomal complex assembly	64.1642	192	8	26
nucleobase-containing compound transport	5.03847e-15	192	30	199
positive regulation of mRNA processing	259.3	192	8	32
regulation of mRNA processing	1.70588e-16	192	25	101
regulation of methylation-dependent chromatin silencing	0.00520142333323	192	2	10
negative regulation of intracellular transport	16352.6	192	11	141
membrane budding	0.00670902342511	192	3	39
regulation of protein import into nucleus, translocation	7.4672e+06	192	4	21
outer mitochondrial membrane organization	0.00226060758476	192	2	6
regulation of telomere maintenance via telomerase	0.0097111502164	192	3	45
3'-UTR-mediated mRNA stabilization	34898.1	192	5	12
CRD-mediated mRNA stabilization	1497.43	192	5	5
maintenance of location in cell	0.000339286463028	192	6	95
cytoplasmic sequestering of transcription factor	0.00102932734692	192	3	19
regulation of defense response to virus	9.58945e+06	192	9	190
response to amino acid	0.000115516857494	192	7	112
activation of signaling protein activity involved in unfolded protein response	0.00358947841025	192	2	8
response to unfolded protein	0.00105347792449	192	4	45
peptidyl-arginine methylation	0.00923212598651	192	2	14
regulation of nucleobase-containing compound transport	0.000318842334988	192	3	12
regulation of gene expression, epigenetic	0.00298680534454	192	7	199
viral penetration into host nucleus	0.000496293058877	192	2	2
intracellular transport of virus	396982	192	7	64
gene silencing	0.000467317189263	192	8	188
positive regulation of protein import	75.3339	192	12	104
modification of morphology or physiology of other organism involved in symbiotic interaction	2.2239e+06	192	7	85
regulation of transcription factor import into nucleus	4.34029e+06	192	7	95
regulation of striated muscle tissue development	0.00046239746347	192	6	101
mitotic nuclear envelope reassembly	0.00520142333323	192	2	10
negative regulation by host of viral process	0.00436074074814	192	2	9
positive regulation by host of viral release from host cell	0.00170574262593	192	2	5
negative regulation of defense response to virus	0.000894980841178	192	3	18
positive regulation by host of viral process	0.000256805390146	192	3	11
modulation by virus of host process	33534.1	192	6	25
positive regulation of intracellular steroid hormone receptor signaling pathway	0.00812683230606	192	2	13
DNA geometric change	0.00111745329336	192	5	80
negative regulation of mRNA processing	6.37238	192	9	30
negative regulation of DNA metabolic process	0.000742088939709	192	6	111
regulation of translational termination	0.00436074074814	192	2	9
response to antidepressant	0.000157327823142	192	3	9
organ regeneration	0.00845513188065	192	4	83
histone mRNA metabolic process	612444	192	5	24
regulation of translational initiation	92.0688	192	11	82
regulation of mRNA catabolic process	863318	192	5	26
positive regulation of mRNA catabolic process	0.000102120910552	192	4	23
positive regulation of intracellular estrogen receptor signaling pathway	0.00358947841025	192	2	8
3'-UTR-mediated mRNA destabilization	0.00358947841025	192	2	8
negative regulation of protein import	0.000375727527945	192	5	62
negative regulation of homeostatic process	0.00657654668448	192	5	123
mitotic nuclear envelope disassembly	8.47617e+06	192	5	44
interaction with host	528308	192	9	129
COPII-coated vesicle budding	0.000496293058877	192	2	2
negative regulation of transcription factor import into nucleus	0.000640438315143	192	4	39
positive regulation of posttranscriptional gene silencing	0.00520142333323	192	2	10
mRNA destabilization	0.000470111572033	192	3	14
gene expression	4.38841e-19	192	23	47
positive regulation of cell size	0.000470111572033	192	3	14
RNA secondary structure unwinding	0.000974399050363	192	4	44
positive regulation of long-term synaptic potentiation	0.00923212598651	192	2	14
RNA splicing, via endonucleolytic cleavage and ligation	0.00066091910233	192	3	16
tRNA splicing, via endonucleolytic cleavage and ligation	0.000560335069089	192	3	15
viral RNA genome replication	0.00288897992212	192	2	7
positive regulation of SMAD protein import into nucleus	0.00708576697659	192	2	12
regulation of response to nutrient levels	0.000254421834387	192	8	171
RNA export from nucleus	7.26173e-08	192	20	113
modulation by host of viral release from host cell	0.00170574262593	192	2	5
modulation by host of viral process	0.000894980841178	192	3	18
cell-substrate junction assembly	0.000762255652697	192	4	41
mRNA splice site selection	0.0689394	192	10	26
regulation of macroautophagy	9.45062e+06	192	8	147
regulation of protein import	0.00398853	192	19	183
mRNA polyadenylation	0.00282784997847	192	3	28
positive regulation of gene silencing by miRNA	0.00436074074814	192	2	9
regulation of RNA stability	0.000593581	192	18	139
DNA conformation change	0.000173281624034	192	7	120
regulation by virus of viral protein levels in host cell	0.00226060758476	192	2	6
negative regulation of striated muscle tissue development	0.00469535539281	192	3	34
mRNA 5'-splice site recognition	6.13044e+06	192	3	6
positive regulation of astrocyte differentiation	0.00708576697659	192	2	12
negative regulation of cytoplasmic transport	2360.16	192	11	115
modulation by symbiont of host cellular process	59868.7	192	6	28
positive regulation of dendritic spine morphogenesis	0.00923212598651	192	2	14
organelle disassembly	0.00808331191892	192	6	183
negative regulation of response to biotic stimulus	0.00338664300178	192	3	30
movement in host environment	0.00845513188065	192	4	83
peptidyl-arginine N-methylation	0.00520142333323	192	2	10
multi-organism metabolic process	8443.85	192	6	19
cytoplasmic sequestering of protein	380542	192	6	40
mRNA transport	2.89237e-16	192	28	141
negative regulation of protein transport	0.000628244206464	192	8	197
spliceosomal snRNP assembly	0.00624483	192	11	38
regulation of alternative mRNA splicing, via spliceosome	0.0292849	192	11	35
alternative mRNA splicing, via spliceosome	0.000256805390146	192	3	11
negative regulation of cellular protein catabolic process	0.00353786623465	192	4	64
ribosome assembly	0.000470111572033	192	3	14
entry into other organism involved in symbiotic interaction	0.00845513188065	192	4	83
mature ribosome assembly	0.00226060758476	192	2	6
positive regulation of defense response to virus by host	0.00128302806585	192	6	124
ribonucleoprotein complex assembly	1.25609e-19	192	33	186
mRNA 3'-end processing	0.000161947	192	15	70
termination of RNA polymerase II transcription	1.39812e-06	192	16	62
regulation of skeletal muscle tissue development	0.000147906131499	192	5	50
negative regulation of skeletal muscle tissue development	0.00812683230606	192	2	13
positive regulation of translation	0.00755109	192	15	94
negative regulation of RNA catabolic process	0.00288897992212	192	2	7
regulation of muscle tissue development	0.000510356680959	192	6	103
chaperone-mediated protein complex assembly	0.00812683230606	192	2	13
negative regulation of muscle tissue development	0.00544916767812	192	3	36
circadian rhythm	0.00208380236046	192	6	137
protein import into nucleus	246032	192	8	86
regulation of viral process	0.0243612	192	18	176
negative regulation of DNA biosynthetic process	0.00400846684108	192	3	32
regulation of type I interferon production	0.000742088939709	192	6	111
regulation of mRNA splicing, via spliceosome	7.54614e-17	192	23	62
tRNA transport	0.00469535539281	192	3	34
response to rapamycin	0.000496293058877	192	2	2
negative regulation of multi-organism process	244300	192	10	151
mRNA stabilization	6.21821e-06	192	13	30
response to temperature stimulus	206128	192	10	148
positive regulation of protein import into nucleus	681.404	192	11	101
establishment of RNA localization	1.1283e-15	192	29	168
maintenance of location	0.00208380236046	192	6	137
cerebellum development	0.00763719376914	192	3	41
cytoplasmic sequestering of NF-kappaB	0.00288897992212	192	2	7
negative regulation of protein localization to nucleus	0.00059513163045	192	5	69
positive regulation of multi-organism process	0.573897	192	16	157
RNA transport	8.32422e-16	192	29	166
positive regulation of protein localization to nucleus	714.9	192	12	129
RNA stabilization	8.7557e-06	192	13	31
multi-organism transport	57446.4	192	7	68
protein import into mitochondrial outer membrane	0.00170574262593	192	2	5
liver regeneration	0.00102932734692	192	3	19
RNA replication	0.00288897992212	192	2	7
nucleic acid transport	8.32422e-16	192	29	166
NLS-bearing protein import into nucleus	422587	192	5	22
negative regulation of nucleobase-containing compound transport	0.000496293058877	192	2	2
positive regulation of nucleocytoplasmic transport	3.25192	192	13	121
regulation of protein export from nucleus	0.00434365782438	192	3	33
transport of virus	524884	192	7	67
negative regulation of nucleocytoplasmic transport	64829.8	192	8	71
DNA-templated transcription, termination	2.04933e-07	192	19	101
IRES-dependent translational initiation	34898.1	192	5	12
nuclear import	0.0322232	192	15	105
cap-independent translational initiation	34898.1	192	5	12
response to endoplasmic reticulum stress	1.73561e+06	192	10	191
regulation of mRNA metabolic process	1.53616e-19	192	29	118
positive regulation of chromatin modification	0.00914489000285	192	4	85
positive regulation of mRNA metabolic process	6.82263	192	10	45
negative regulation of mRNA metabolic process	0.000992023	192	12	35
positive regulation of cellular amide metabolic process	0.0593332	192	15	110
positive regulation of chromatin silencing	0.00288897992212	192	2	7
regulation of response to extracellular stimulus	0.000254421834387	192	8	171
negative regulation of RNA splicing	0.0501863	192	10	25
maintenance of protein localization in endoplasmic reticulum	0.00520142333323	192	2	10
negative regulation of protein import into nucleus	0.000375727527945	192	5	62
negative regulation of muscle organ development	0.00544916767812	192	3	36
regulation of muscle organ development	0.000510356680959	192	6	103
nuclear envelope disassembly	0.000112983578316	192	5	47
entry into host cell	0.00845513188065	192	4	83
negative regulation of protein catabolic process	983968	192	7	109
negative regulation of viral life cycle	2.38645e+06	192	7	86
ER-associated ubiquitin-dependent protein catabolic process	0.000350267414564	192	5	61
regulation of protein import into nucleus	0.0317583	192	18	179
response to fluoxetine	0.000822155774387	192	2	3
negative regulation of mRNA splicing, via spliceosome	0.226541	192	9	19
positive regulation of mRNA splicing, via spliceosome	1919.92	192	6	14
regulation of ERAD pathway	0.00282784997847	192	3	28
fibroblast growth factor receptor signaling pathway	192610	192	7	83
formation of translation preinitiation complex	0.00133471490709	192	3	21
negative regulation of cellular protein localization	747622	192	9	135
protein peptidyl-prolyl isomerization	0.00863751725531	192	3	43
IRES-dependent viral translational initiation	4636.44	192	5	7
viral translational termination-reinitiation	0.00170574262593	192	2	5
nuclear-transcribed mRNA poly(A) tail shortening	0.00210294392653	192	3	25
positive regulation of viral life cycle	0.00235826	192	15	86
regulation of mRNA stability	0.000374582	192	18	135
regulation of viral life cycle	0.0106817	192	18	167
protein sumoylation	1.81551e+06	192	8	115
regulation of RNA splicing	3.52243e-20	192	28	97
positive regulation of viral genome replication	0.000218484	192	12	30
negative regulation of viral genome replication	0.000135459951987	192	5	49
positive regulation of dendritic spine development	0.000439212575574	192	4	35
regulation of RNA export from nucleus	0.000203145968518	192	3	10
response to interferon-gamma	0.00688221424776	192	4	78
negative regulation of RNA export from nucleus	0.000496293058877	192	2	2
cytoplasmic translational initiation	47961.4	192	5	13
multi-organism localization	57446.4	192	7	68
positive regulation of protein import into nucleus, translocation	0.000389776546272	192	3	13
negative regulation by host of viral genome replication	0.00226060758476	192	2	6
positive regulation by host of viral genome replication	6.13044e+06	192	3	6
tRNA processing	0.000115516857494	192	7	112
single-organism membrane budding	0.00520142333323	192	2	10
single-organism nuclear import	246032	192	8	86
negative regulation of cellular catabolic process	321652	192	10	156
stress granule assembly	0.00436074074814	192	2	9
DNA duplex unwinding	0.000849703343468	192	5	75
protein import	59747.1	192	10	128
negative regulation of cellular amide metabolic process	0.00509572	192	16	112
modulation by host of viral genome replication	0.000203145968518	192	3	10
regulation of nuclear-transcribed mRNA poly(A) tail shortening	0.00611020103569	192	2	11
positive regulation of nuclear-transcribed mRNA poly(A) tail shortening	0.00611020103569	192	2	11
response to osmotic stress	0.00335343654151	192	4	63
response to cold	7.66792e+06	192	5	43
response to heat	293388	192	7	89
response to reactive oxygen species	0.00869911134755	192	6	186
cell junction assembly	3.7492e+06	192	8	128
membrane disassembly	0.000112983578316	192	5	47
regulation of calcium ion transmembrane transporter activity	0.00479070800835	192	4	70
mitophagy	0.00488801078554	192	6	164
regulation of cellular response to heat	0.000108233126551	192	6	76
regulation of viral genome replication	0.00775571	192	14	75
response to topologically incorrect protein	0.00162486444915	192	4	51
RNA destabilization	0.00066091910233	192	3	16
establishment of protein localization to mitochondrial membrane	0.00436074074814	192	2	9
nuclear-transcribed mRNA catabolic process	0.00828497412292	192	6	184
regulation of dendritic spine development	0.00224209192178	192	4	56
regulation of protein folding	0.00226060758476	192	2	6
negative regulation of translation	0.00268889	192	16	107
positive regulation of translational initiation	8.76179e+06	192	4	22
protein repair	0.00226060758476	192	2	6
protein localization to nucleus	344343	192	9	122
multi-organism nuclear import	0.000496293058877	192	2	2
positive regulation of macroautophagy	0.00812826077774	192	3	42
establishment of viral latency	0.000203145968518	192	3	10
negative regulation of viral release from host cell	0.00066091910233	192	3	16
regulation of viral release from host cell	0.000287709321517	192	4	31
cell junction organization	0.000393535464127	192	8	183
modulation by virus of host morphology or physiology	25340	192	6	37
negative regulation of mRNA catabolic process	0.00170574262593	192	2	5
protein alkylation	0.000963708325456	192	6	117
liver development	0.000589455355816	192	6	106
RNA polyadenylation	0.00309950178555	192	3	29
positive regulation of glial cell differentiation	0.00400846684108	192	3	32
positive regulation of methylation-dependent chromatin silencing	0.00122578543069	192	2	4
osteoblast differentiation	1.04065e+06	192	8	106
maintenance of protein location in cell	0.000170345873784	192	6	83
ribonucleoprotein complex subunit organization	5.71729e-19	192	33	196
regulation of ATPase activity	0.00283960876522	192	4	60
positive regulation of dendrite development	0.00353786623465	192	4	64
establishment of integrated proviral latency	0.00358947841025	192	2	8
DNA packaging	0.00544916767812	192	3	36
negative regulation of telomere maintenance via telomerase	0.000318842334988	192	3	12
tRNA export from nucleus	0.00400846684108	192	3	32
positive regulation of autophagy	0.000849703343468	192	5	75
regulation of organelle assembly	0.00636592288179	192	5	122
positive regulation of ATPase activity	0.00763719376914	192	3	41
regulation of cytoplasmic translation	1.48798e+06	192	4	13
positive regulation of cytoplasmic translation	4.11477e+06	192	3	5
positive regulation of gene expression, epigenetic	0.00688221424776	192	4	78
negative regulation of autophagy	0.00185534381451	192	4	53
mRNA export from nucleus	2.41191e-07	192	19	102
positive regulation of RNA splicing	1.64074	192	9	25
cellular response to amino acid stimulus	0.00185534381451	192	4	53
regulation of nuclear-transcribed mRNA catabolic process, nonsense-mediated decay	0.00122578543069	192	2	4
negative regulation of nuclear-transcribed mRNA catabolic process, nonsense-mediated decay	0.00122578543069	192	2	4
mitochondrion disassembly	0.00488801078554	192	6	164
regulation of proteasomal protein catabolic process	0.00676936755972	192	6	176
regulation of telomere maintenance via telomere lengthening	0.00151744929873	192	4	50
negative regulation of telomere maintenance via telomere lengthening	3.6358e+06	192	4	17
negative regulation of intracellular protein transport	489864	192	8	95
RNA 3'-end processing	0.000590124	192	16	96
regulation of defense response to virus by host	0.00194093821809	192	6	135
multi-organism intracellular transport	396982	192	7	64
response to ether	0.000256805390146	192	3	11
protein refolding	0.00102932734692	192	3	19
gene silencing by RNA	0.000173281624034	192	7	120
regulation of autophagosome maturation	8.6986e+06	192	3	7
negative regulation of autophagosome maturation	0.00122578543069	192	2	4
regulation of type I interferon-mediated signaling pathway	0.00670902342511	192	3	39
protein localization to cytoplasmic stress granule	4636.44	192	5	7
modification by symbiont of host morphology or physiology	704349	192	6	45
regulation of gene silencing	0.00162486444915	192	4	51
nucleus organization	0.000402561450598	192	5	63
negative regulation of NF-kappaB import into nucleus	0.000894980841178	192	3	18
regulation of NF-kappaB import into nucleus	0.00131762702511	192	4	48
maintenance of protein location	0.000243466688349	192	6	89
negative regulation of telomere maintenance	0.000156073669966	192	4	26
regulation of telomere maintenance	0.00413225884211	192	4	67
hemidesmosome assembly	0.00708576697659	192	2	12
movement in environment of other organism involved in symbiotic interaction	0.00845513188065	192	4	83
nuclear envelope organization	0.000713966224341	192	5	72
nuclear pore organization	0.000560335069089	192	3	15
tRNA metabolic process	76530.3	192	10	173
entry into host	0.00845513188065	192	4	83
xenophagy	0.000562100915352	192	6	105
negative regulation of viral process	293388	192	7	89
positive regulation of viral process	0.00569767	192	15	92
entry into cell of other organism involved in symbiotic interaction	0.00845513188065	192	4	83
negative regulation of chromosome organization	4.34029e+06	192	7	95
translational initiation	18675.6	192	11	143
modification of morphology or physiology of other organism	5.89722e+06	192	7	100
regulation of vacuole organization	0.000762255652697	192	4	41
RNA metabolic processes
hemostasis	0.000867266789714	46	4	189
late endosomal microautophagy	0.00882467452209	46	1	3
cellular response to heat	0.00320258211246	46	2	36
blood coagulation	0.000770982142092	46	4	183
negative regulation of calcium-mediated signaling	1.31243e+06	46	3	18
regulation of calcium-mediated signaling	2.93709e+06	46	4	76
purine ribonucleoside monophosphate metabolic process	7.08044e-16	46	17	143
nucleotide biosynthetic process	1.0931	46	10	182
nucleoside biosynthetic process	0.0145841	46	10	115
activation of protein kinase A activity	0.000800117625488	46	2	17
ribonucleoside monophosphate metabolic process	3.82094e-15	46	18	156
purine ribonucleoside monophosphate biosynthetic process	689.145	46	6	60
renal water homeostasis	0.0025700997325	46	2	32
peptidyl-threonine modification	0.00506704543014	46	2	46
ribonucleoside triphosphate metabolic process	2.6608e-22	46	21	133
chaperone-mediated autophagy translocation complex disassembly	0.00442190225533	46	1	1
S-adenosylmethionine metabolic process	0.000800117625488	46	2	17
positive regulation of tumor necrosis factor-mediated signaling pathway	0.000133061782474	46	2	6
organ regeneration	0.000913214480227	46	3	83
mitochondrial transport	0.000113369135302	46	4	109
'de novo' CTP biosynthetic process	0.00662567457126	46	1	2
response to monosaccharide	0.00367489427425	46	3	137
regulation of cardiac muscle contraction by calcium ion signaling	3550.59	46	4	23
regulation of cardiac muscle contraction by regulation of the release of sequestered calcium ion	18031.1	46	4	19
regulation of release of sequestered calcium ion into cytosol by sarcoplasmic reticulum	47896.2	46	4	25
positive regulation of ion transmembrane transporter activity	0.000500692130662	46	3	67
hexose catabolic process	0.302361	46	7	48
positive regulation of Lys63-specific deubiquitinase activity	0.00442190225533	46	1	1
positive regulation of protein K63-linked deubiquitination	0.00442190225533	46	1	1
negative regulation of transporter activity	0.000421151640749	46	3	63
positive regulation of transporter activity	0.000713321331737	46	3	76
positive regulation of protein deubiquitination	0.00662567457126	46	1	2
negative regulation of ion transmembrane transporter activity	0.000273070098182	46	3	54
positive regulation of protein autophosphorylation	2.25559e+06	46	3	22
regulation of protein autophosphorylation	946650	46	3	37
regulation of membrane lipid metabolic process	0.000494078366777	46	2	13
lymphocyte proliferation	0.00076724267552	46	3	78
positive regulation of cyclic-nucleotide phosphodiesterase activity	262.446	46	4	5
regulation of cyclic-nucleotide phosphodiesterase activity	1479.67	46	4	9
regulation of oxidoreductase activity	0.00111025815241	46	3	89
proton transport	0.00338745549072	46	3	133
ATP hydrolysis coupled proton transport	0.0025700997325	46	2	32
positive regulation of lyase activity	0.000384642240217	46	3	61
pyrimidine ribonucleoside metabolic process	6.31986e+06	46	3	32
regulation of ubiquitin-specific protease activity	0.00882467452209	46	1	3
energy reserve metabolic process	2.04426e+06	46	4	69
positive regulation of ubiquitin-specific protease activity	0.00442190225533	46	1	1
positive regulation of receptor activity	0.000163680355886	46	3	45
negative regulation of receptor activity	4.36737e+06	46	3	28
ribonucleotide biosynthetic process	1.72437	46	9	129
positive regulation of response to cytokine stimulus	0.00272203313449	46	2	33
regulation of dephosphorylation	0.00515091758496	46	3	155
regulation of protein dephosphorylation	0.00462508627568	46	3	149
positive regulation of protein dephosphorylation	0.000174085374602	46	3	46
single-organism carbohydrate catabolic process	1.8822e-06	46	12	105
T cell activation via T cell receptor contact with antigen bound to MHC molecule on antigen presenting cell	0.00882467452209	46	1	3
flavin adenine dinucleotide catabolic process	0.00442190225533	46	1	1
flavin adenine dinucleotide metabolic process	0.00662567457126	46	1	2
response to amphetamine	5.28468e+06	46	3	30
nucleoside phosphate biosynthetic process	0.12751	46	10	185
negative regulation of cation channel activity	6.88372e+06	46	3	33
positive regulation of cation channel activity	946650	46	3	37
regulation of cation channel activity	5.08934e+06	46	4	88
positive regulation of ceramide biosynthetic process	0.000260267195364	46	2	9
ATP biosynthetic process	35.5423	46	6	35
ATP generation from ADP	0.00893218	46	8	39
hydrogen ion transmembrane transport	0.00166916125521	46	3	103
vacuolar transmembrane transport	0.00442190225533	46	1	1
substantia nigra development	0.0001536881579	46	3	44
response to amine	526016	46	4	48
positive regulation of cAMP biosynthetic process	0.000852882154737	46	3	81
positive regulation of cAMP metabolic process	5.3095e+06	46	4	89
flavin-containing compound catabolic process	0.00442190225533	46	1	1
regulation of cAMP metabolic process	1.14607e+06	46	5	129
positive regulation of nucleotide biosynthetic process	9.51237e+06	46	4	104
regulation of interleukin-8 production	0.00859044514904	46	2	61
energy coupled proton transport, down electrochemical gradient	2.54584e+06	46	3	23
peptidyl-cysteine S-trans-nitrosylation	0.00662567457126	46	1	2
negative regulation of meiotic cell cycle	0.000979835427106	46	2	19
glucose 6-phosphate metabolic process	0.00107630166414	46	2	20
chaperone-mediated protein transport involved in chaperone-mediated autophagy	0.00442190225533	46	1	1
positive regulation of lipid biosynthetic process	0.00995010138029	46	2	66
nucleoside diphosphate metabolic process	0.0420936	46	9	83
purine nucleoside diphosphate metabolic process	0.258292	46	8	62
energy derivation by oxidation of organic compounds	669451	46	5	115
peptidyl-threonine phosphorylation	0.00427341899387	46	2	42
multicellular organismal water homeostasis	0.00732197343231	46	2	56
glucose homeostasis	0.000482072407477	46	4	161
regulation of rhodopsin mediated signaling pathway	4.36737e+06	46	3	28
pyruvate metabolic process	0.000551241	46	9	65
glycolytic process	0.00742389	46	8	38
gluconeogenesis	752.816	46	5	44
response to toxic substance	0.00620552119793	46	3	166
leukocyte proliferation	0.0010086857923	46	3	86
mitochondrial transmembrane transport	0.000333805511285	46	3	58
CTP biosynthetic process	0.000563865407671	46	2	14
negative regulation of calcium ion transmembrane transport	4.36737e+06	46	3	28
pyrimidine ribonucleotide biosynthetic process	2.25559e+06	46	3	22
polysaccharide catabolic process	4135.66	46	4	24
regulation of muscle system process	0.000834279179191	46	4	187
negative regulation of signal transduction in absence of ligand	0.0025700997325	46	2	32
positive regulation of peptidase activity	0.00506088597104	46	3	154
regulation of nitric-oxide synthase activity	0.000196163618061	46	3	48
apoptotic process involved in heart morphogenesis	0.00882467452209	46	1	3
regulation of release of sequestered calcium ion into cytosol	2.79474e+06	46	4	75
positive regulation of interleukin-8 production	0.00486273855218	46	2	45
positive regulation of adenylate cyclase activity	0.000196163618061	46	3	48
pyridine nucleotide metabolic process	0.099731	46	9	92
negative regulation of immunological synapse formation	0.00662567457126	46	1	2
regulation of immunological synapse formation	0.00882467452209	46	1	3
regulation of cardiac conduction	1.73045e+06	46	4	66
negative regulation of reproductive process	0.00684058725083	46	2	54
response to corticosterone	3.56128e+06	46	3	26
negative regulation of response to endoplasmic reticulum stress	0.00371987288802	46	2	39
cellular response to hexose stimulus	0.00756827236176	46	2	57
cellular response to glucose stimulus	0.0070794060564	46	2	55
positive regulation of calcium ion transport into cytosol	0.000245598241483	46	3	52
regulation of calcium ion transport into cytosol	6.01176e+06	46	4	92
negative regulation of calcium ion transport into cytosol	1.31243e+06	46	3	18
GTP metabolic process	0.00128235347569	46	2	22
regulation of muscle contraction	0.000344661082338	46	4	147
ATP metabolic process	7.45573e-16	46	17	107
CTP metabolic process	0.000563865407671	46	2	14
ADP metabolic process	0.0341373	46	8	47
purine ribonucleoside diphosphate metabolic process	0.258292	46	8	62
positive regulation of purine nucleotide biosynthetic process	9.51237e+06	46	4	104
regulation of purine nucleotide biosynthetic process	1.62428e+06	46	5	139
acyl-CoA biosynthetic process	0.000259098684224	46	3	53
regulation of cell communication by electrical coupling	556908	46	3	13
glucan catabolic process	30294.7	46	4	22
positive regulation of purine nucleotide catabolic process	0.00882467452209	46	1	3
protein stabilization	0.00324910228275	46	3	131
nicotinamide nucleotide metabolic process	0.099731	46	9	92
threonine metabolic process	0.00662567457126	46	1	2
cellular polysaccharide metabolic process	2.15758e+06	46	4	70
cellular carbohydrate metabolic process	113.465	46	8	140
T cell proliferation	0.00287810348618	46	2	34
cofactor biosynthetic process	0.000515942712504	46	4	164
thioester metabolic process	3.90554e+06	46	4	82
thioester biosynthetic process	0.000259098684224	46	3	53
regulation of monooxygenase activity	0.000350236378421	46	3	59
hexose metabolic process	0.255912	46	10	156
hexose biosynthetic process	10209.9	46	5	47
Wnt signaling pathway, calcium modulating pathway	0.000109655107004	46	3	39
cellular amino acid biosynthetic process	4.87593e+06	46	4	87
ATP synthesis coupled proton transport	2.54584e+06	46	3	23
regulation of phosphoprotein phosphatase activity	0.000317880314886	46	3	57
memory T cell proliferation	0.00442190225533	46	1	1
regulation of transmembrane transporter activity	0.000770982142092	46	4	183
ribose phosphate biosynthetic process	0.0570735	46	10	133
energy coupled proton transmembrane transport, against electrochemical gradient	0.0025700997325	46	2	32
regulation of lyase activity	4.66914e+06	46	4	86
regulation of endoplasmic reticulum unfolded protein response	0.0020041025634	46	2	28
fatty-acyl-CoA biosynthetic process	0.00427341899387	46	2	42
positive regulation of mRNA metabolic process	0.00486273855218	46	2	45
acyl-CoA metabolic process	3.90554e+06	46	4	82
NAD metabolic process	0.10718	46	8	55
oxidoreduction coenzyme metabolic process	0.303141	46	9	105
one-carbon metabolic process	0.00303829254168	46	2	35
NADH metabolic process	0.00414589	46	8	35
NADH regeneration	0.0659988	46	7	26
long-chain fatty-acyl-CoA biosynthetic process	0.0039003837771	46	2	40
regulation of response to cytokine stimulus	0.00421293648259	46	3	144
positive regulation of endopeptidase activity	0.00413330973868	46	3	143
long-chain fatty-acyl-CoA metabolic process	0.004662353429	46	2	44
fatty-acyl-CoA metabolic process	0.00592313998827	46	2	50
negative regulation of calcium ion import	2.85963e+06	46	3	24
positive regulation of calcium ion import	816397	46	4	54
cellular response to glucagon stimulus	0.00354339033142	46	2	38
regeneration	0.00462508627568	46	3	149
regulation of heart rate	4.66914e+06	46	4	86
regulation of transporter activity	0.00102718772087	46	4	198
negative regulation of extrinsic apoptotic signaling pathway in absence of ligand	0.0025700997325	46	2	32
purine nucleoside triphosphate metabolic process	3.28384e-18	46	19	134
negative regulation of T cell activation via T cell receptor contact with antigen bound to MHC molecule on antigen presenting cell	0.00882467452209	46	1	3
negative regulation of ion transport	0.00291863301678	46	3	126
pyrimidine nucleoside triphosphate metabolic process	2.25559e+06	46	3	22
regulation of nucleotide biosynthetic process	1.67953e+06	46	5	140
regulation of cellular response to heat	0.000713321331737	46	3	76
positive regulation of cyclic nucleotide catabolic process	0.00662567457126	46	1	2
positive regulation of cyclic nucleotide metabolic process	0.000113369135302	46	4	109
negative regulation of cation transmembrane transport	0.000367179707426	46	3	60
regulation of cyclic nucleotide biosynthetic process	0.000237888133373	46	4	133
detection of calcium ion	675197	46	3	14
lysine biosynthetic process	0.00442190225533	46	1	1
neural nucleus development	0.000402630669857	46	3	62
cellular heat acclimation	4.77238e+06	46	2	3
response to mineralocorticoid	8.10803e+06	46	3	35
response to glucocorticoid	0.000493180544769	46	4	162
monosaccharide catabolic process	10.2039	46	7	58
monosaccharide biosynthetic process	19442.1	46	5	54
pyrimidine-containing compound biosynthetic process	2927.9	46	4	41
coenzyme biosynthetic process	0.000183345591227	46	4	124
purine-containing compound biosynthetic process	86.3028	46	8	135
pyridine-containing compound metabolic process	0.237465	46	9	102
osteoblast differentiation	456922	46	5	106
pyrimidine-containing compound metabolic process	3.08468e+06	46	4	77
lysine biosynthetic process via aminoadipic acid	0.00442190225533	46	1	1
regulation of mRNA cleavage	0.00662567457126	46	1	2
positive regulation of mRNA cleavage	0.00442190225533	46	1	1
regulation of proteasomal protein catabolic process	0.00726853583429	46	3	176
T cell aggregation	7.27128e+06	46	5	192
response to hexose	0.00318125438889	46	3	130
regulation of mitochondrial membrane potential	0.00684058725083	46	2	54
glycogen metabolic process	816397	46	4	54
positive regulation of calcium ion transport	0.000102143635483	46	4	106
S-adenosylmethionine biosynthetic process	0.00882467452209	46	1	3
negative regulation of calcium ion transport	0.000219981858159	46	3	50
S-adenosylhomocysteine catabolic process	0.00442190225533	46	1	1
response to glucose	0.00285515103524	46	3	125
negative regulation of endocytosis	0.00371987288802	46	2	39
regulation of ion transmembrane transporter activity	0.000711163712351	46	4	179
regulation of extrinsic apoptotic signaling pathway	0.0049718155675	46	3	153
negative regulation of inclusion body assembly	0.000311880338757	46	2	10
regulation of inclusion body assembly	0.0007169043746	46	2	16
pyrimidine ribonucleotide metabolic process	2.85963e+06	46	3	24
negative regulation of intracellular transport	0.000295413149096	46	4	141
regulation of extrinsic apoptotic signaling pathway in absence of ligand	0.00506704543014	46	2	46
negative regulation of homeostatic process	0.00273076773074	46	3	123
canonical glycolysis	0.0659988	46	7	26
glycolytic process through glucose-6-phosphate	0.0082973	46	7	27
pyrimidine nucleoside biosynthetic process	5.78712e+06	46	3	31
positive regulation of nucleotide metabolic process	1.32187e+06	46	5	133
pyrimidine ribonucleoside biosynthetic process	1.988e+06	46	3	21
regulation of nucleotide-binding oligomerization domain containing 2 signaling pathway	0.000133061782474	46	2	6
positive regulation of nucleotide-binding oligomerization domain containing 2 signaling pathway	4.77238e+06	46	2	3
regulation of T cell apoptotic process	0.0025700997325	46	2	32
cellular glucan metabolic process	874358	46	4	55
regulation of lymphocyte apoptotic process	0.00660553408761	46	2	53
G2/M transition of mitotic cell cycle	0.00025143632199	46	4	135
regulation of sequestering of calcium ion	0.000105791277144	46	4	107
negative regulation of peptidyl-threonine phosphorylation	808980	46	3	15
purine nucleoside biosynthetic process	2.92879	46	8	86
positive regulation of release of sequestered calcium ion into cytosol	0.000109655107004	46	3	39
regulation of cyclase activity	4.27488e+06	46	4	84
regulation of cardiac muscle contraction	1.73045e+06	46	4	66
ribonucleoside biosynthetic process	0.00622686	46	10	105
cellular response to carbohydrate stimulus	0.00995010138029	46	2	66
carbohydrate catabolic process	3.86954e-06	46	12	112
cellular response to monosaccharide stimulus	0.0078182858806	46	2	58
carbohydrate biosynthetic process	817102	46	5	120
positive regulation of cyclic nucleotide biosynthetic process	0.00149475869541	46	3	99
positive regulation of cation transmembrane transport	0.00141205292278	46	3	97
pyrimidine nucleoside triphosphate biosynthetic process	1.51731e+06	46	3	19
homocysteine biosynthetic process	0.00442190225533	46	1	1
cellular modified amino acid biosynthetic process	0.00592313998827	46	2	50
nucleoside triphosphate metabolic process	5.84735e-21	46	21	156
nucleoside triphosphate biosynthetic process	0.00373235	46	9	62
regulation of DNA binding	0.00125543226612	46	3	93
purine nucleoside triphosphate biosynthetic process	0.200324	46	7	45
glucose catabolic process to pyruvate	0.0659988	46	7	26
aspartate family amino acid metabolic process	0.000207851585145	46	3	49
interferon-alpha production	0.00662567457126	46	1	2
glutamine family amino acid metabolic process	0.000459817541327	46	3	65
positive regulation of DNA binding	0.000134912167738	46	3	42
serine family amino acid metabolic process	0.000109655107004	46	3	39
ATP hydrolysis coupled transmembrane transport	0.00320258211246	46	2	36
chronic inflammatory response to antigenic stimulus	0.00882467452209	46	1	3
regulated exocytosis	0.000834279179191	46	4	187
guanosine-containing compound metabolic process	0.004662353429	46	2	44
positive regulation of calcium ion transmembrane transport	0.000350236378421	46	3	59
protein targeting to vacuole involved in autophagy	0.00662567457126	46	1	2
hydrogen transport	0.00352937649293	46	3	135
coagulation	0.000802188915225	46	4	185
cellular glucose homeostasis	0.000479975518109	46	3	66
regulation of peptidyl-threonine phosphorylation	946650	46	3	37
cellular carbohydrate catabolic process	2017.8	46	5	33
sulfur compound biosynthetic process	7.80952e+06	46	5	195
pyrimidine nucleoside metabolic process	612489	46	4	50
'de novo' UMP biosynthetic process	0.00882467452209	46	1	3
activation of adenylate cyclase activity	0.000101980472629	46	3	38
positive regulation of monooxygenase activity	4.36737e+06	46	3	28
regulation of phosphatase activity	0.00285515103524	46	3	125
positive regulation of phosphatase activity	4.36737e+06	46	3	28
clathrin coat disassembly	0.00662567457126	46	1	2
mesoderm formation	0.00320258211246	46	2	36
formation of primary germ layer	0.00486273855218	46	2	45
glycogen catabolic process	25675.5	46	4	21
carbohydrate phosphorylation	2.25559e+06	46	3	22
positive regulation of dephosphorylation	0.000184910662994	46	3	47
glucan metabolic process	874358	46	4	55
positive regulation of protein complex assembly	0.00944002081774	46	3	194
regulation of cyclic nucleotide metabolic process	2.69838e+06	46	5	155
glycolytic process through fructose-6-phosphate	0.0082973	46	7	27
regulation of cytokine-mediated signaling pathway	0.00374901086085	46	3	138
negative regulation of fibril organization	0.00442190225533	46	1	1
regulation of fibril organization	0.00882467452209	46	1	3
regulation of endoribonuclease activity	0.00882467452209	46	1	3
glucose metabolic process	0.811686	46	9	118
glucose catabolic process	0.128328	46	7	29
fructose metabolic process	808980	46	3	15
fructose 2,6-bisphosphate metabolic process	0.000133061782474	46	2	6
ribonucleoside diphosphate metabolic process	0.0326412	46	8	64
cell cycle G2/M phase transition	0.00026553128373	46	4	137
T cell activation	7.27128e+06	46	5	192
regulation of adenylate cyclase activity	2.15758e+06	46	4	70
platelet degranulation	8.84613e+06	46	4	102
tumor necrosis factor superfamily cytokine production	0.00662567457126	46	1	2
positive regulation of calcium ion transmembrane transporter activity	5.78712e+06	46	3	31
negative regulation of calcium ion transmembrane transporter activity	2.85963e+06	46	3	24
regulation of voltage-gated calcium channel activity	3.19783e+06	46	3	25
regulation of high voltage-gated calcium channel activity	285748	46	3	10
regulation of cell communication by electrical coupling involved in cardiac conduction	220148	46	3	9
positive regulation of calcium-mediated signaling	0.000101980472629	46	3	38
positive regulation of RNA splicing	0.00162394531906	46	2	25
UTP metabolic process	0.00036806631253	46	2	11
protein refolding	1.51731e+06	46	3	19
response to calcium ion	0.000129696134548	46	4	113
regulation of ceramide biosynthetic process	0.00036806631253	46	2	11
regulation of sphingolipid biosynthetic process	0.000494078366777	46	2	13
positive regulation of sphingolipid biosynthetic process	0.000260267195364	46	2	9
dendritic cell proliferation	0.00662567457126	46	1	2
response to ketone	0.000755705738126	46	4	182
glycosyl compound biosynthetic process	0.017141	46	10	117
positive regulation of mRNA processing	0.0025700997325	46	2	32
positive regulation of sequestering of calcium ion	808980	46	3	15
regulation of tumor necrosis factor-mediated signaling pathway	0.000219981858159	46	3	50
negative regulation of release of sequestered calcium ion into cytosol	675197	46	3	14
positive regulation of peptidyl-threonine phosphorylation	3.19783e+06	46	3	25
regulation of G-protein coupled receptor protein signaling pathway	0.00243467564745	46	3	118
positive regulation of transmembrane transport	0.00022487389821	46	4	131
negative regulation of ion transmembrane transport	0.00076724267552	46	3	78
positive regulation of ion transmembrane transport	0.000188907810252	46	4	125
negative regulation of transmembrane transport	0.0010086857923	46	3	86
glycine metabolic process	0.0007169043746	46	2	16
glutamine metabolic process	2.54584e+06	46	3	23
positive regulation of cysteine-type endopeptidase activity involved in apoptotic process	0.00249221141855	46	3	119
purine ribonucleoside triphosphate biosynthetic process	1.73643	46	7	44
purine ribonucleoside triphosphate metabolic process	1.28332e-18	46	19	127
ribonucleoside triphosphate biosynthetic process	0.000642004	46	9	50
calcium-mediated signaling	5.53653e+06	46	4	90
response to corticosteroid	0.000641114082348	46	4	174
pyrimidine ribonucleoside triphosphate biosynthetic process	808980	46	3	15
pyrimidine ribonucleoside triphosphate metabolic process	959174	46	3	16
regulation of ryanodine-sensitive calcium-release channel activity	63247.3	46	4	27
negative regulation of ryanodine-sensitive calcium-release channel activity	363116	46	3	11
positive regulation of ryanodine-sensitive calcium-release channel activity	220148	46	3	9
purine ribonucleoside biosynthetic process	2.92879	46	8	86
regulation of calcium ion import	399366	46	5	103
non-canonical Wnt signaling pathway	0.00382403725755	46	3	139
positive regulation of nucleotide-binding oligomerization domain containing signaling pathway	4.77238e+06	46	2	3
regulation of nucleotide-binding oligomerization domain containing signaling pathway	0.000260267195364	46	2	9
inositol phosphate metabolic process	0.000302453948815	46	3	56
positive regulation of oxidoreductase activity	0.000174085374602	46	3	46
nucleoside diphosphate phosphorylation	0.00139584	46	9	55
purine nucleotide biosynthetic process	1318.44	46	7	122
tumor necrosis factor production	0.00662567457126	46	1	2
negative regulation of cytoplasmic transport	0.00226704938128	46	3	115
mononuclear cell proliferation	0.000823693551486	46	3	80
circadian sleep/wake cycle	0.00662567457126	46	1	2
second-messenger-mediated signaling	0.000471143974485	46	4	160
T cell activation involved in immune response	0.00684058725083	46	2	54
positive regulation of endoribonuclease activity	0.00442190225533	46	1	1
positive regulation of cytokine-mediated signaling pathway	0.0025700997325	46	2	32
lymphocyte aggregation	7.62681e+06	46	5	194
intussusceptive angiogenesis	0.00442190225533	46	1	1
negative regulation of extrinsic apoptotic signaling pathway	0.00145303530953	46	3	98
regulation of mRNA endonucleolytic cleavage involved in unfolded protein response	0.00662567457126	46	1	2
positive regulation of mRNA endonucleolytic cleavage involved in unfolded protein response	0.00442190225533	46	1	1
ribonucleoside monophosphate biosynthetic process	45.4252	46	7	73
response to glucagon	0.00548735423961	46	2	48
purine ribonucleotide biosynthetic process	946.213	46	7	116
regulation of meiotic cell cycle	0.0039003837771	46	2	40
Fc-epsilon receptor signaling pathway	0.00397683330765	46	3	141
malate-aspartate shuttle	0.00882467452209	46	1	3
mononuclear cell migration	0.00662567457126	46	1	2
positive regulation of mononuclear cell migration	0.00882467452209	46	1	3
regulation of cAMP biosynthetic process	0.000129696134548	46	4	113
pantothenate metabolic process	0.000213246555097	46	2	8
regulation of striated muscle contraction	3.39608e+06	46	4	79
positive regulation of nitric-oxide synthase activity	1.988e+06	46	3	21
nucleoside monophosphate metabolic process	1.46746e-14	46	18	169
purine nucleoside monophosphate metabolic process	7.90582e-14	46	17	144
purine nucleoside monophosphate biosynthetic process	689.145	46	6	60
nucleoside monophosphate biosynthetic process	89.5901	46	7	81
cellular polysaccharide catabolic process	30294.7	46	4	22
pyrimidine nucleotide metabolic process	448919	46	4	46
pyrimidine nucleotide biosynthetic process	92768.6	46	4	30
UTP biosynthetic process	0.000311880338757	46	2	10
nucleotide phosphorylation	0.00326448	46	9	61
alpha-amino acid biosynthetic process	227546	46	4	71
glyceraldehyde-3-phosphate biosynthetic process	0.00662567457126	46	1	2
heat acclimation	7.14846e+06	46	2	4
positive regulation of cysteine-type endopeptidase activity	0.00311428731716	46	3	129
response to carbohydrate	0.00552071431345	46	3	159
acetyl-CoA metabolic process	0.00174640432405	46	2	26
positive regulation of binding	0.000200396371382	46	4	127
polysaccharide metabolic process	3.08468e+06	46	4	77
positive regulation of cyclase activity	0.000384642240217	46	3	61
positive regulation of phosphoprotein phosphatase activity	959174	46	3	16
polyol metabolic process	6.7795e+06	46	4	95
regulation of calcium ion transmembrane transport	0.000143012874859	46	4	116
regulation of protein K63-linked deubiquitination	0.00442190225533	46	1	1
carbohydrate homeostasis	0.000482072407477	46	4	161
regulation of cytokinesis	0.000440211748722	46	3	64
regulation of receptor activity	0.000147663858744	46	4	117
interleukin-6 production	0.00662567457126	46	1	2
mitochondrial ATP synthesis coupled proton transport	1.12669e+06	46	3	17
positive regulation of purine nucleotide metabolic process	1.32187e+06	46	5	133
regulation of calcium ion transmembrane transporter activity	2.15758e+06	46	4	70
regulation of cellular respiration	0.00117714734945	46	2	21
positive regulation of cAMP catabolic process	0.00662567457126	46	1	2
protein targeting to lysosome involved in chaperone-mediated autophagy	0.00442190225533	46	1	1
Translation initiation
endonucleolytic cleavage in ITS1 to separate SSU-rRNA from 5.8S rRNA and LSU-rRNA from tricistronic rRNA transcript (SSU-rRNA, 5.8S rRNA, LSU-rRNA)	0.000422550134816	82	2	6
negative regulation of RNA splicing	0.00504604049629	82	2	25
positive regulation of translational fidelity	0.0078620946819	82	1	1
positive regulation of DNA N-glycosylase activity	0.0078620946819	82	1	1
cotranslational protein targeting to membrane	1.91518e-153	82	78	100
positive regulation of base-excision repair	0.0078620946819	82	1	1
SRP-dependent cotranslational protein targeting to membrane	3.07949e-155	82	78	93
ribonucleoprotein complex biogenesis	9.18954e-15	82	17	60
ribosomal small subunit assembly	0.0012473	82	8	14
regulation of protein phosphatase type 2A activity	0.00468417779347	82	2	24
regulation of translational fidelity	0.00177424242841	82	2	14
viral transcription	1.53931e-143	82	76	115
negative regulation of formation of translation preinitiation complex	0.0078620946819	82	1	1
establishment of protein localization to endoplasmic reticulum	1.05198e-152	82	78	103
rRNA transport	0.000422550134816	82	2	6
nuclear-transcribed mRNA catabolic process, nonsense-mediated decay	3.09799e-149	82	78	118
regulation of meiotic cell cycle process involved in oocyte maturation	0.0078620946819	82	1	1
endonucleolytic cleavage of tricistronic rRNA transcript (SSU-rRNA, 5.8S rRNA, LSU-rRNA)	0.000823658746923	82	2	9
ribosomal large subunit assembly	0.022259	82	8	22
negative regulation of RNA-directed RNA polymerase activity	0.0078620946819	82	1	1
ribonucleoprotein complex subunit organization	6.98052e-07	82	17	196
protein localization to endoplasmic reticulum	1.65683e-151	82	78	108
nuclear-transcribed mRNA poly(A) tail shortening	0.00504604049629	82	2	25
ribosomal small subunit biogenesis	0.000796253	82	8	13
myeloid cell homeostasis	0.00336349512327	82	2	20
ribosome biogenesis	0.000221432096677	82	3	27
ribonucleoprotein complex assembly	3.07159e-07	82	17	186
regulation of DNA N-glycosylase activity	0.0078620946819	82	1	1
mitotic nuclear envelope reassembly	0.000985864748407	82	2	10
cytoplasmic translation	1.46842e-19	82	16	22
mRNA catabolic process	6.94653e-142	82	80	196
endonucleolytic cleavage involved in rRNA processing	0.000823658746923	82	2	9
rRNA export from nucleus	0.000152075297343	82	2	3
erythrocyte homeostasis	0.000675629621637	82	2	8
protein targeting to membrane	8.60557e-142	82	78	156
regulation of translational elongation	0.000127235744511	82	3	22
rRNA 3'-end processing	0.00155643487823	82	2	13
regulation of translational initiation	0.00461136475858	82	3	82
nuclear-transcribed mRNA catabolic process	1.03412e-143	82	80	184
nuclear envelope reassembly	0.00250899577736	82	2	17
endonucleolytic cleavage to generate mature 3'-end of SSU-rRNA from (SSU-rRNA, 5.8S rRNA, LSU-rRNA)	9.14794e+06	82	2	2
maturation of SSU-rRNA from tricistronic rRNA transcript (SSU-rRNA, 5.8S rRNA, LSU-rRNA)	18233.1	82	5	28
maturation of LSU-rRNA from tricistronic rRNA transcript (SSU-rRNA, 5.8S rRNA, LSU-rRNA)	0.000675629621637	82	2	8
regulation of base-excision repair	0.0078620946819	82	1	1
ncRNA 3'-end processing	0.00367444419496	82	2	21
cleavage involved in rRNA processing	0.00306553393052	82	2	19
meiotic spindle elongation	0.0078620946819	82	1	1
regulation of formation of translation preinitiation complex	0.0078620946819	82	1	1
response to TNF agonist	0.0078620946819	82	1	1
regulation of RNA-directed RNA polymerase activity	0.0078620946819	82	1	1
translational initiation	3.72305e-145	82	78	143
maturation of SSU-rRNA	6356.36	82	5	37
protein targeting to ER	1.07615e-153	82	78	99
ribosomal large subunit biogenesis	0.943261	82	7	20
positive regulation of cysteine-type endopeptidase activity involved in execution phase of apoptosis	0.0078620946819	82	1	1
cellular component biogenesis	2.58348e-10	82	17	137
negative regulation of translation	0.00939315981146	82	3	107
90S preribosome assembly	0.0078620946819	82	1	1
maturation of LSU-rRNA	0.00135236309088	82	2	12
Metabolism
hexose transmembrane transport	0.00173514848737	2	1	17
hydrogen transport	4.33216e+06	2	2	135
proton transport	4.20614e+06	2	2	133
hexose transport	0.0051047352268	2	1	52
sperm motility	0.00481613671778	2	1	49
carbohydrate transport	0.0090447203342	2	1	93
glucose transport	0.00491234087111	2	1	50
glucose import	0.00125331392923	2	1	12
glucose transmembrane transport	0.00173514848737	2	1	17
monosaccharide transport	0.0052971109818	2	1	54
carbohydrate transmembrane transport	0.00240952155874	2	1	24
Cytoskeleton reorganisation
regulation of microtubule polymerization or depolymerization	0.00642706	60	12	159
positive regulation of apoptotic signaling pathway	0.401744	60	11	171
regulation of microtubule polymerization	0.00408013233168	60	2	31
regulation of microtubule depolymerization	0.0305344	60	11	133
negative regulation of microtubule polymerization or depolymerization	0.466763	60	10	123
G2/M transition of mitotic cell cycle	0.00103144	60	12	135
regulation of tumor necrosis factor-mediated signaling pathway	0.00989347609155	60	2	50
membrane budding	0.000241903795557	60	3	39
regulation of actin polymerization or depolymerization	1.96967	60	8	153
plasma membrane organization	0.000123613010283	60	5	163
negative regulation of ion transmembrane transport	0.00165996781335	60	3	78
maintenance of location in cell	0.00285829207675	60	3	95
establishment of protein localization to plasma membrane	721453	60	5	88
spindle localization	0.000225085935921	60	3	38
negative regulation of transmembrane transport	0.00217369704033	60	3	86
protein localization to plasma membrane	2.20618e+06	60	5	112
positive regulation of cytoskeleton organization	0.000162013883275	60	5	173
cell separation after cytokinesis	0.00135612492585	60	2	17
mitotic metaphase plate congression	0.000152314951938	60	3	33
leukocyte mediated cytotoxicity	8.76834e+06	60	3	27
Ran protein signal transduction	0.00576187791311	60	1	1
cytosolic transport	0.00188861315024	60	4	178
regulation of sodium ion transmembrane transport	0.000430800981465	60	3	48
positive regulation of sodium ion transmembrane transport	0.00135612492585	60	2	17
centrosome organization	284112	60	5	72
regulation of sodium ion transmembrane transporter activity	0.00594997588549	60	2	38
establishment of spindle localization	0.000165414862546	60	3	34
negative regulation of protein depolymerization	2.59388e-06	60	14	150
maintenance of protein location	0.00238902913498	60	3	89
regulation of phosphatidylinositol-3,4,5-trisphosphate 5-phosphatase activity	0.00576187791311	60	1	1
negative regulation of phosphatidylinositol-3,4,5-trisphosphate 5-phosphatase activity	0.00576187791311	60	1	1
regulation of potassium ion transmembrane transport	0.000839261103769	60	3	61
ESCRT III complex assembly	0.00576187791311	60	1	1
neuron projection guidance	0.000284662287143	60	5	196
protein transport into plasma membrane raft	0.00863056208318	60	1	2
cytokinesis	0.00171949052018	60	3	79
antigen processing and presentation of peptide or polysaccharide antigen via MHC class II	1.50512	60	9	94
positive regulation of late endosome to lysosome transport	0.00863056208318	60	1	2
cilium organization	0.00915357147637	60	3	146
regulation of ion transmembrane transporter activity	0.00192669751146	60	4	179
uropod organization	0.00863056208318	60	1	2
Golgi to plasma membrane protein transport	6.35611e+06	60	3	24
Golgi to transport vesicle transport	0.00576187791311	60	1	1
regulation of synaptic plasticity	0.00818372521706	60	3	140
hydrogen peroxide catabolic process	0.00182179434068	60	2	20
regulation of membrane permeability	5.3267	60	8	69
cytoskeleton-dependent cytokinesis	0.00458090034579	60	2	33
axon guidance	0.000271832740225	60	5	194
antigen processing and presentation of peptide antigen	248.603	60	9	173
negative regulation of ERBB signaling pathway	0.00780819049145	60	2	44
spindle assembly	81532.8	60	5	55
positive regulation of protein processing in phagocytic vesicle	4.8928e+06	60	2	2
regulation of protein processing in phagocytic vesicle	4.8928e+06	60	2	2
ER to Golgi vesicle-mediated transport	6.58248e+06	60	5	142
antigen processing and presentation of exogenous peptide antigen via MHC class II	1.25797	60	9	92
neuron death	0.00882295982917	60	2	47
mitochondrial membrane organization	38.0153	60	8	90
regulation of interleukin-2 secretion	0.000442707213871	60	2	9
homotypic cell-cell adhesion	0.00989347609155	60	2	50
negative regulation of cellular protein localization	0.00742421850442	60	3	135
viral budding	0.00235284790715	60	2	23
cilium assembly	0.00757260861148	60	3	136
antigen processing and presentation of exogenous antigen	19.4506	60	9	168
cilium morphogenesis	0.000629226695945	60	3	55
regulation of sodium:potassium-exchanging ATPase activity	0.00576187791311	60	1	1
positive regulation of sodium:potassium-exchanging ATPase activity	0.00576187791311	60	1	1
negative regulation of membrane tubulation	0.00863056208318	60	1	2
spindle organization	0.0565868	60	10	98
mitotic spindle organization	2189.92	60	6	55
regulation of plasma membrane organization	7.23702e+06	60	4	73
maintenance of location	0.00772274957893	60	3	137
negative regulation of dephosphorylation	0.00160175462957	60	3	77
regulation of protein dephosphorylation	0.00966267243895	60	3	149
Golgi to plasma membrane transport	710038	60	4	39
post-Golgi vesicle-mediated transport	437138	60	5	79
regulation of mitochondrial membrane permeability	3.06384	60	8	64
protein destabilization	0.00484140536872	60	2	34
regulation of heart rate by hormone	0.00863056208318	60	1	2
negative regulation of protein dephosphorylation	0.00148921356699	60	3	75
regulation of transmembrane transporter activity	0.00208436860054	60	4	183
natural killer cell mediated cytotoxicity	2.92596e+06	60	3	18
positive regulation of protein insertion into mitochondrial membrane involved in apoptotic signaling pathway	0.905987	60	7	29
positive regulation of protein maturation	0.00165925031555	60	2	19
renal protein absorption	0.00576187791311	60	1	1
multi-organism membrane organization	0.00383994912238	60	2	30
positive regulation of actin nucleation	0.00121562814658	60	2	16
regulation of actin nucleation	8.76834e+06	60	3	27
regulation of synapse structure or activity	0.00849988237273	60	3	142
cellular response to carbon monoxide	0.00863056208318	60	1	2
clathrin-mediated endocytosis	477323	60	4	35
antigen processing and presentation of peptide antigen via MHC class II	1.50512	60	9	94
substantia nigra development	1.10753e+06	60	4	44
regulation of protein complex disassembly	3.08489e-06	60	15	198
protein localization to cell periphery	2.39428e+06	60	5	114
negative regulation of protein complex disassembly	3.35766e-06	60	14	153
regulation of plasma membrane raft polarization	0.00576187791311	60	1	1
positive regulation of protein complex assembly	2.38492e+06	60	6	194
regulation of establishment of T cell polarity	0.00863056208318	60	1	2
positive regulation of substrate adhesion-dependent cell spreading	0.00338018501209	60	2	28
regulation of substrate adhesion-dependent cell spreading	0.00748249775696	60	2	43
mitotic cytokinesis	0.00316068490181	60	2	27
cytoskeleton-dependent intracellular transport	0.000388049083376	60	4	115
regulation of transporter activity	0.00275523229965	60	4	198
natural killer cell mediated immunity	3.88018e+06	60	3	20
regulation of protein polymerization	10.0512	60	10	171
negative regulation of protein polymerization	81532.8	60	5	55
positive regulation of protein polymerization	684170	60	5	87
microtubule cytoskeleton organization involved in mitosis	9.6879e+06	60	3	28
actin filament capping	344056	60	4	32
regulation of sodium ion transport	0.00160175462957	60	3	77
positive regulation of sodium ion transport	0.00484140536872	60	2	34
regulation of protein depolymerization	1.19109e-06	60	15	185
multi-organism organelle organization	0.00235284790715	60	2	23
maintenance of protein location in cell	0.00197088809982	60	3	83
multi-organism membrane budding	0.00235284790715	60	2	23
negative regulation of protein complex assembly	1.63659e+06	60	5	105
negative regulation of protein localization to cell periphery	0.00182179434068	60	2	20
synaptic vesicle budding	0.00576187791311	60	1	1
regulation of protein localization to cell periphery	0.000959074941031	60	3	64
regulation of establishment of protein localization to mitochondrion	19.925	60	9	128
negative regulation of actin filament severing	0.00863056208318	60	1	2
regulation of actin filament severing	0.00863056208318	60	1	2
metaphase plate congression	0.000225085935921	60	3	38
hippo signaling	0.00316068490181	60	2	27
cell killing	0.000382696738162	60	3	46
positive regulation of establishment of protein localization to mitochondrion	250.97	60	8	116
Golgi organization	0.00203711602412	60	3	84
receptor internalization	0.00989347609155	60	2	50
trivalent inorganic cation transport	0.00566292931113	60	2	37
membrane invagination	0.00917365436082	60	2	48
ferric iron transport	0.00566292931113	60	2	37
mitotic spindle assembly	9.6879e+06	60	3	28
positive regulation of mitochondrial outer membrane permeabilization involved in apoptotic signaling pathway	3.44308	60	7	36
hydrogen peroxide metabolic process	0.00383994912238	60	2	30
regulation of protein insertion into mitochondrial membrane involved in apoptotic signaling pathway	0.905987	60	7	29
regulation of interleukin-2 production	0.00917365436082	60	2	48
ESCRT complex assembly	0.00576187791311	60	1	1
protein localization to nucleus	0.0056521361278	60	3	122
viral budding via host ESCRT complex	0.00182179434068	60	2	20
cell cycle G2/M phase transition	0.00121554	60	12	137
negative regulation of epidermal growth factor receptor signaling pathway	0.00748249775696	60	2	43
glucocorticoid catabolic process	0.00576187791311	60	1	1
cytoplasmic sequestering of protein	0.0065436427944	60	2	40
microtubule organizing center organization	463437	60	5	80
negative regulation of mitochondrion organization	0.00624355998503	60	2	39
positive regulation of mitochondrion organization	377.359	60	8	167
pre-miRNA export from nucleus	0.00863056208318	60	1	2
establishment of chromosome localization	0.000629226695945	60	3	55
regulation of actin filament length	206.737	60	8	154
regulation of actin filament polymerization	866.187	60	8	137
regulation of actin filament depolymerization	1.52773e+06	60	4	48
negative regulation of actin filament depolymerization	477323	60	4	35
actin nucleation	0.00216863490418	60	2	22
negative regulation of microtubule depolymerization	0.249698	60	10	115
actin cytoskeleton reorganization	0.000456241204304	60	3	49
protein import into nucleus, translocation	0.00360661991228	60	2	29
antigen processing and presentation of exogenous peptide antigen	136.206	60	9	161
protein ubiquitination involved in ubiquitin-dependent protein catabolic process	0.000678588528631	60	4	134
regulation of mitochondrial outer membrane permeabilization involved in apoptotic signaling pathway	0.170806	60	8	43
transferrin transport	0.0051086048263	60	2	35
multivesicular body assembly	0.00383994912238	60	2	30
multivesicular body organization	0.00408013233168	60	2	31
regulation of protein localization to plasma membrane	0.000959074941031	60	3	64
negative regulation of protein localization to plasma membrane	0.00182179434068	60	2	20
regulation of defense response to virus by virus	0.00360661991228	60	2	29
phagocytosis, engulfment	0.00594997588549	60	2	38
lymphocyte mediated immunity	0.000839261103769	60	3	61
neuron apoptotic process	0.0051086048263	60	2	35
protein localization to nucleolus	0.00863056208318	60	1	2
leukocyte mediated immunity	0.00184250704579	60	3	81
positive regulation of protein processing	0.00150401310902	60	2	18
actin filament organization	0.00153605270421	60	4	168
lysosomal membrane organization	0.00863056208318	60	1	2
negative regulation of ion transport	0.00616666228419	60	3	126
neural nucleus development	3.94647e+06	60	4	62
negative regulation of actin filament polymerization	1.10753e+06	60	4	44
regulation of potassium ion transmembrane transporter activity	0.000277932619171	60	3	41
centriole-centriole cohesion	0.00022663837864	60	2	6
regulation of potassium ion transport	0.00197088809982	60	3	83
positive regulation of actin filament polymerization	5.26353e+06	60	4	67
chromosome localization	0.00069497634204	60	3	57
regulation of centrosome cycle	0.00624355998503	60	2	39
platelet aggregation	0.00594997588549	60	2	38
fatty acid biosynthetic process	0.000465380467225	29	3	106
regulation of intrinsic apoptotic signaling pathway in response to DNA damage by p53 class mediator	0.000223245093495	29	2	14
negative regulation of intrinsic apoptotic signaling pathway in response to DNA damage by p53 class mediator	0.000195508780573	29	2	13
chorio-allantoic fusion	0.00835088375631	29	1	5
response to axon injury	0.00204118803055	29	2	46
chorion development	0.00418389377166	29	1	2
positive regulation of production of molecular mediator of immune response	0.00370902365825	29	2	63
regulation of production of molecular mediator of immune response	0.00889682805791	29	2	100
negative regulation of B cell apoptotic process	0.000169587828329	29	2	12
regulation of B cell apoptotic process	0.000352248690404	29	2	18
extraembryonic membrane development	0.00418389377166	29	1	2
negative regulation of mature B cell apoptotic process	281486	29	2	4
striated muscle myosin thick filament assembly	0.00557476537426	29	1	3
response to wounding	0.000129440977237	29	4	184
sequestering of calcium ion	0.00696376122242	29	1	4
negative regulation of neuron differentiation	0.00241723555223	29	3	190
negative regulation of signal transduction by p53 class mediator	0.000746856947725	29	2	27
positive regulation of chemokine production	0.00230121949558	29	2	49
negative regulation of lymphocyte apoptotic process	0.000746856947725	29	2	27
regulation of lymphocyte apoptotic process	0.00267099638009	29	2	53
regulation of intrinsic apoptotic signaling pathway in response to DNA damage	0.00115191697933	29	2	34
axon regeneration	0.000509918087864	29	2	22
neuron projection regeneration	142321	29	3	31
positive regulation of ATPase activity	43915.5	29	4	41
sarcomerogenesis	0.00557476537426	29	1	3
syncytiotrophoblast cell differentiation involved in labyrinthine layer development	0.00557476537426	29	1	3
muscle filament sliding	0.0207149	29	7	38
prostaglandin biosynthetic process	164332	29	3	14
negative regulation of neuron projection development	0.000710165073867	29	3	123
negative regulation of response to DNA damage stimulus	0.00257609391153	29	2	52
somite specification	0.00835088375631	29	1	5
skeletal muscle tissue development	0.00267099638009	29	2	53
actin filament bundle organization	0.00195783015885	29	2	45
intermediate filament organization	0.096416	29	6	20
endoplasmic reticulum unfolded protein response	0.000452996140571	29	3	105
fatty acid derivative metabolic process	1.01168e+06	29	4	94
intermediate filament-based process	0.0453841	29	7	43
intermediate filament cytoskeleton organization	0.0390666	29	7	42
regulation of vascular associated smooth muscle cell migration	0.00835088375631	29	1	5
negative regulation of vascular associated smooth muscle cell migration	0.00279114397276	29	1	1
regulation of macrophage activation	0.000695951740482	29	2	26
unsaturated fatty acid metabolic process	1.59829e+06	29	4	106
regulation of intrinsic apoptotic signaling pathway by p53 class mediator	0.000509918087864	29	2	22
muscle tissue morphogenesis	0.00348857772242	29	2	61
glial cell development	0.00204118803055	29	2	46
regulation of chemokine production	0.00393582003514	29	2	65
negative regulation of intrinsic apoptotic signaling pathway in response to DNA damage	0.000746856947725	29	2	27
actin rod assembly	0.00418389377166	29	1	2
neuron projection development	0.00144134882211	29	3	158
monocarboxylic acid biosynthetic process	0.00160065009821	29	3	164
positive regulation of Schwann cell proliferation	0.00279114397276	29	1	1
regulation of Schwann cell proliferation	0.0097361354119	29	1	6
detection of muscle stretch	0.00696376122242	29	1	4
intermediate filament bundle assembly	0.0097361354119	29	1	6
fatty acid derivative biosynthetic process	2.70993e+06	29	3	39
negative regulation of cell projection organization	0.00108794457684	29	3	143
retrograde protein transport, ER to cytosol	0.000223245093495	29	2	14
axon development	0.000799511551366	29	2	28
positive regulation of B cell proliferation	0.00135136225467	29	2	37
astrocyte differentiation	0.000388990439076	29	2	19
positive regulation of prostaglandin secretion involved in immune response	0.00279114397276	29	1	1
long-chain fatty acid metabolic process	0.0069893157035	29	2	88
astrocyte development	0.00031729854311	29	2	17
chaperone-mediated protein folding	4.5921e+06	29	3	47
negative regulation of intrinsic apoptotic signaling pathway by p53 class mediator	0.000352248690404	29	2	18
response to sodium arsenite	0.00557476537426	29	1	3
response to acrylamide	0.00557476537426	29	1	3
positive regulation of protein kinase A signaling	0.00835088375631	29	1	5
icosanoid metabolic process	1.01168e+06	29	4	94
prostaglandin metabolic process	700259	29	3	24
prostanoid metabolic process	700259	29	3	24
positive regulation of myeloid leukocyte cytokine production involved in immune response	0.000145487015611	29	2	11
regulation of chaperone-mediated autophagy	0.0097361354119	29	1	6
unsaturated fatty acid biosynthetic process	5.47307e+06	29	3	50
positive regulation of fibroblast proliferation	0.00267099638009	29	2	53
regulation of fibroblast proliferation	0.00597467467327	29	2	81
regulation of B cell proliferation	0.00286569122202	29	2	55
striated muscle contraction	0.00556240688083	29	2	78
glial cell differentiation	0.00382163021157	29	2	64
cardiac muscle contraction	0.00212620852966	29	2	47
protein localization to endoplasmic reticulum exit site	0.00557476537426	29	1	3
vitamin K metabolic process	0.0097361354119	29	1	6
regeneration	0.00122178837839	29	3	149
actin-myosin filament sliding	0.0207149	29	7	38
negative regulation of intrinsic apoptotic signaling pathway	0.00729261010744	29	2	90
regulation of arachidonic acid secretion	0.0097361354119	29	1	6
cardiac muscle tissue morphogenesis	0.00248282731456	29	2	51
actin filament bundle assembly	0.00171777724033	29	2	42
positive regulation of B cell activation	0.00669194782686	29	2	86
regulation of heart rate by chemical signal	0.00835088375631	29	1	5
sarcomere organization	0.000746856947725	29	2	27
ovarian follicle atresia	0.00557476537426	29	1	3
regulation of mature B cell apoptotic process	281486	29	2	4
regulation of organelle transport along microtubule	0.00696376122242	29	1	4
regulation of cellular response to heat	8791.36	29	5	76
striated muscle tissue development	0.00583573568333	29	2	80
neurofilament bundle assembly	0.00557476537426	29	1	3
peripheral nervous system neuron axonogenesis	0.00557476537426	29	1	3
response to endoplasmic reticulum stress	0.00245290825929	29	3	191
positive regulation of chemokine (C-X-C motif) ligand 2 production	3.93738e+06	29	2	5
regulation of chemokine (C-X-C motif) ligand 2 production	6.73811e+06	29	2	7
myosin filament assembly	0.00557476537426	29	1	3
myosin filament organization	0.00557476537426	29	1	3
actomyosin structure organization	0.00490581860979	29	2	73
skeletal muscle myosin thick filament assembly	0.00557476537426	29	1	3
skeletal muscle thin filament assembly	0.00835088375631	29	1	5
endoplasmic reticulum to cytosol transport	0.000467829849428	29	2	21
Bergmann glial cell differentiation	0.000102764969173	29	2	9
macrophage migration inhibitory factor signaling pathway	0.00279114397276	29	1	1
positive regulation of cytokine production involved in immune response	0.00091005037564	29	2	30
osteoblast differentiation	0.000465380467225	29	3	106
regulation of ATPase activity	2878.24	29	5	60
positive regulation of arachidonic acid secretion	0.00835088375631	29	1	5
chaperone cofactor-dependent protein refolding	3.93738e+06	29	2	5
negative regulation of vascular smooth muscle cell proliferation	0.00557476537426	29	1	3
regulation of vascular smooth muscle cell proliferation	0.00835088375631	29	1	5
cyclooxygenase pathway	0.000145487015611	29	2	11
protein exit from endoplasmic reticulum	0.000252791997278	29	2	15
DNA damage response, signal transduction by p53 class mediator	0.00625708084104	29	2	83
IRE1-mediated unfolded protein response	0.00296547476131	29	2	56
protein refolding	0.000388990439076	29	2	19
negative regulation of DNA damage response, signal transduction by p53 class mediator	0.000195508780573	29	2	13
ER-associated ubiquitin-dependent protein catabolic process	0.00348857772242	29	2	61
regulation of cytokine production involved in immune response	0.00306687650456	29	2	57
regulation of DNA damage response, signal transduction by p53 class mediator	0.000799511551366	29	2	28
signal transduction in response to DNA damage	0.00823772271257	29	2	96
actin filament organization	0.00171275163509	29	3	168
actin filament-based movement	6.01272e-05	29	9	66
negative regulation of leukocyte apoptotic process	0.00179612026169	29	2	43
regulation of leukocyte apoptotic process	0.00556240688083	29	2	78
prostanoid biosynthetic process	164332	29	3	14
icosanoid biosynthetic process	2.70993e+06	29	3	39
arachidonic acid metabolic process	0.00239120102706	29	2	50
positive regulation of heart rate by epinephrine	0.00279114397276	29	1	1
muscle tissue development	0.00760179799819	29	2	92
actin-mediated cell contraction	0.0801701	29	7	47
G1/S transition of mitotic cell cycle	156924	71	6	99
porphyrin-containing compound metabolic process	0.00745442795411	71	2	36
protein deacetylation	0.00130549327166	71	3	60
negative regulation of histone modification	0.00745442795411	71	2	36
regulation of histone modification	593894	71	6	126
positive regulation of histone modification	0.000195425141522	71	4	80
mucosal immune response	1.98707	71	7	27
hormone-mediated signaling pathway	0.00023800559219	71	5	158
response to unfolded protein	0.000589781558558	71	3	45
regulation of nucleobase-containing compound transport	0.00101727500724	71	2	12
uroporphyrinogen III biosynthetic process	0.00681281901591	71	1	1
DNA catabolic process	0.00439107508151	71	2	27
DNA replication	1.90955	71	11	165
negative regulation of oxidative stress-induced cell death	0.000250710016387	71	3	33
regulation of oxidative stress-induced cell death	2.54539e+06	71	4	46
transcription from RNA polymerase III promoter	0.00784015066315	71	2	37
DNA geometric change	1.89781	71	9	80
negative regulation of histone acetylation	0.00151029309612	71	2	15
vesicle coating	0.00223913719526	71	3	73
protein-DNA complex assembly	3.7488e-11	71	19	194
positive regulation of histone deacetylation	0.00133555432724	71	2	14
regulation of circadian rhythm	3.40251e+06	71	5	103
regulation of histone deacetylation	0.00353829785633	71	2	24
mitotic chromosome condensation	2.50136e+06	71	3	14
histone H3-K27 methylation	0.000618922724209	71	2	9
DNA replication initiation	190.922	71	6	29
cellular response to vascular endothelial growth factor stimulus	0.00353829785633	71	2	24
DNA unwinding involved in DNA replication	11.7194	71	5	10
DNA conformation change	1.85574e-06	71	14	120
chromatin assembly	239483	71	4	24
peptidyl-lysine trimethylation	0.000117304241969	71	3	25
peptidyl-lysine methylation	742649	71	5	74
histone H3-K4 methylation	0.00600116289931	71	2	32
global genome nucleotide-excision repair	0.00600116289931	71	2	32
negative regulation of JNK cascade	0.000250710016387	71	3	33
regulation of histone phosphorylation	0.00117119127867	71	2	13
histone deacetylation	0.00118894398213	71	3	58
histone methylation	1.33211e+06	71	5	84
regulation of chromatin modification	75961.4	71	7	142
negative regulation of chromatin modification	0.000589781558558	71	3	45
circadian rhythm	0.00012504841825	71	5	137
tRNA transcription	0.000406907077255	71	2	7
rRNA transcription	4.16274e+06	71	3	17
negative regulation of protein acetylation	0.00277268075869	71	2	21
regulation of mRNA export from nucleus	0.000238414119947	71	2	5
regulation of protein acetylation	0.00149340393757	71	3	63
chromosome segregation	0.00384742546495	71	3	89
humoral immune response	398279	71	7	184
establishment of protein localization to chromosome	0.00117119127867	71	2	13
DNA-templated transcription, initiation	0.00504542718507	71	4	198
positive regulation of chromosome organization	0.000151827274732	71	5	143
positive regulation of chromatin modification	0.00024414356452	71	4	85
negative regulation of chromosome organization	0.00459249515488	71	3	95
nucleosome organization	9.85945e-16	71	21	164
COPII vesicle coating	0.0013663662391	71	3	61
establishment of protein localization to chromatin	0.000406907077255	71	2	7
chromosome condensation	472492	71	4	29
histone H3-K27 trimethylation	0.000238414119947	71	2	5
steroid hormone mediated signaling pathway	8.24507e+06	71	5	125
macromolecule deacylation	0.00169746789614	71	3	66
negative regulation of MAPK cascade	0.00169124905663	71	4	145
histone lysine methylation	38023.8	71	5	64
regulation of RNA export from nucleus	0.000741068788056	71	2	10
innate immune response in mucosa	0.584329	71	7	22
negative regulation of intrinsic apoptotic signaling pathway	0.000301042434892	71	4	90
regulation of intrinsic apoptotic signaling pathway	0.000161662793017	71	5	145
regulation of ribonucleoprotein complex localization	0.000238414119947	71	2	5
heme metabolic process	0.00500712188243	71	2	29
protein deacylation	0.00162762128181	71	3	65
regulation of stress-activated protein kinase signaling cascade	0.00461897260728	71	4	193
negative regulation of stress-activated protein kinase signaling cascade	1.66808e+06	71	4	41
DNA duplex unwinding	1.11404	71	9	75
regulation of stress-activated MAPK cascade	0.00453670574634	71	4	192
negative regulation of stress-activated MAPK cascade	1.66808e+06	71	4	41
entrainment of circadian clock	0.000130519632762	71	3	26
photoperiodism	0.000104992519053	71	3	24
protein sumoylation	5.63607e+06	71	5	115
positive regulation of SUMO transferase activity	0.00681281901591	71	1	1
regulation of cellular response to oxidative stress	5.97831e+06	71	4	58
nucleosome disassembly	0.00189061532458	71	2	17
nucleosome assembly	9.58195e-14	71	19	138
negative regulation of cellular response to oxidative stress	0.000294772749962	71	3	35
chromatin assembly or disassembly	0.000301042434892	71	4	90
response to topologically incorrect protein	0.000833509910305	71	3	51
regulation of SUMO transferase activity	0.00681281901591	71	1	1
tRNA transcription from RNA polymerase III promoter	0.00031718352796	71	2	6
phosphatidylglycerol metabolic process	0.00566057382604	71	2	31
5S class rRNA transcription from RNA polymerase III type 1 promoter	0.00031718352796	71	2	6
regulation of chromatin organization	103465	71	7	149
histone H3-K36 trimethylation	0.00681281901591	71	1	1
cardiolipin metabolic process	0.00133555432724	71	2	14
protein alkylation	6.09801e+06	71	5	117
protein-DNA complex disassembly	0.00189061532458	71	2	17
intracellular receptor signaling pathway	0.000313345534773	71	5	168
androgen receptor signaling pathway	0.0094707668298	71	2	41
DNA packaging	1.03641e+06	71	4	36
ncRNA transcription	0.00361677181757	71	3	87
histone H3-K4 trimethylation	0.00133555432724	71	2	14
negative regulation of oxidative stress-induced intrinsic apoptotic signaling pathway	7.31866e+06	71	3	21
entrainment of circadian clock by photoperiod	5.59588e+06	71	3	19
regulation of oxidative stress-induced intrinsic apoptotic signaling pathway	472492	71	4	29
positive regulation of protein deacetylation	0.002096058422	71	2	18
regulation of protein deacetylation	0.00670974245543	71	2	34
cell cycle G1/S phase transition	156924	71	6	99
regulation of response to oxidative stress	810937	71	4	63
negative regulation of response to oxidative stress	0.000294772749962	71	3	35
nucleosome positioning	0.000507511208424	71	2	8
defense response to Gram-positive bacterium	79.1044	71	7	70
glycolate catabolic process	0.00681281901591	71	1	1
organ or tissue specific immune response	3.0668	71	7	29
regulation of peptidyl-lysine acetylation	0.00102681883873	71	3	55
negative regulation of peptidyl-lysine acetylation	0.002096058422	71	2	18
Signal transduction
regulation of transcription initiation from RNA polymerase II promoter	0.306702	31	6	23
negative regulation of protein deubiquitination	0.00744187206723	31	1	4
cellular senescence	0.00124422684016	31	2	33
regulation of inclusion body assembly	0.000325040537388	31	2	16
positive regulation of transcription initiation from RNA polymerase II promoter	0.0655828	31	6	17
positive regulation of canonical Wnt signaling pathway	1.35581e-41	31	26	119
innate immune response-activating signal transduction	2.77168e-39	31	27	193
NIK/NF-kappaB signaling	1.80946e-50	31	27	66
tumor necrosis factor-mediated signaling pathway	1.11296e-41	31	26	118
regulation of tumor necrosis factor-mediated signaling pathway	0.00272943134874	31	2	50
nucleotide-binding domain, leucine rich repeat containing receptor signaling pathway	0.000913880782024	31	2	28
positive regulation of Wnt signaling pathway	4.43111e-39	31	26	152
regulation of ubiquitin-protein ligase activity involved in mitotic cell cycle	1.46171e-46	31	26	72
proteasome assembly	201891	31	3	14
antigen processing and presentation of peptide antigen	4.43734e-35	31	25	173
positive regulation of ubiquitin-protein ligase activity involved in regulation of mitotic cell cycle transition	4.83708e-46	31	26	76
negative regulation of ubiquitin-protein ligase activity involved in mitotic cell cycle	1.07416e-47	31	26	71
signal transduction by p53 class mediator	0.000926717481728	31	3	126
negative regulation of Wnt signaling pathway	2.03446e-36	31	26	196
positive regulation of ubiquitin protein ligase activity	4.83708e-46	31	26	76
toll-like receptor signaling pathway	0.00712721223771	31	2	83
antigen processing and presentation of peptide antigen via MHC class I	1.30445e-41	31	25	89
regulation of ligase activity	3.98499e-48	31	28	112
regulation of mRNA stability	2.63973e-41	31	26	135
regulation of RNA stability	5.27267e-40	31	26	139
I-kappaB kinase/NF-kappaB signaling	0.00361642827397	31	2	58
regulation of cellular amino acid metabolic process	2.11627e-44	31	25	66
blastocyst development	0.000289193838461	31	2	15
antigen processing and presentation of exogenous peptide antigen via MHC class I, TAP-dependent	5.71316e-45	31	25	62
regulation of cellular ketone metabolic process	4.43734e-35	31	25	173
regulation of protein ubiquitination involved in ubiquitin-dependent protein catabolic process	1.90339e-43	31	26	99
negative regulation of protein modification by small protein conjugation or removal	2.83717e-52	31	30	137
positive regulation of protein modification by small protein conjugation or removal	1.6593e-48	31	30	188
regulation of cellular amine metabolic process	1.01867e-41	31	25	88
regulation of RNA polymerase II transcriptional preinitiation complex assembly	0.00177	31	6	13
positive regulation of protein ubiquitination	3.43565e-46	31	29	175
positive regulation of proteasomal protein catabolic process	10.7973	31	7	92
regulation of protein sumoylation	596685	31	3	21
negative regulation of protein ubiquitination	6.2427e-41	31	26	127
innate immune response activating cell surface receptor signaling pathway	1.09656e-45	31	27	106
positive regulation of inclusion body assembly	0.00744187206723	31	1	4
stress-activated protein kinase signaling cascade	0.00516461986401	31	2	70
stimulatory C-type lectin receptor signaling pathway	6.95445e-46	31	27	104
positive regulation of cellular protein catabolic process	1.43226e-39	31	27	188
positive regulation of protein ubiquitination involved in ubiquitin-dependent protein catabolic process	2.15938e-44	31	26	90
T cell receptor signaling pathway	2.63632e-42	31	27	146
antigen processing and presentation of exogenous antigen	2.24602e-35	31	25	168
regulation of ubiquitin protein ligase activity	8.62315e-46	31	26	78
positive regulation of proteolysis involved in cellular protein catabolic process	2.05867e-40	31	27	174
antigen receptor-mediated signaling pathway	3.59327e-39	31	27	195
negative regulation of ubiquitin protein ligase activity	1.07416e-47	31	26	71
positive regulation of protein complex assembly	4457.81	31	6	194
anaphase-promoting complex-dependent catabolic process	6.46887e-46	31	26	77
Wnt signaling pathway, planar cell polarity pathway	1.90339e-43	31	26	99
TRIF-dependent toll-like receptor signaling pathway	0.000853748508082	31	2	27
negative regulation of protein acetylation	0.000534991590788	31	2	21
stress-activated MAPK cascade	0.0047534872806	31	2	67
negative regulation of canonical Wnt signaling pathway	2.03818e-38	31	26	162
regulation of protein acetylation	0.00423016416771	31	2	63
ER-associated ubiquitin-dependent protein catabolic process	0.725577	31	7	61
cellular protein catabolic process	0.000685327868084	31	2	24
antigen processing and presentation of exogenous peptide antigen via MHC class I	1.5353e-44	31	25	65
response to acetate	0.00595779827349	31	1	3
non-canonical Wnt signaling pathway	5.27267e-40	31	26	139
positive regulation of RNA polymerase II transcriptional preinitiation complex assembly	0.000524035	31	6	10
negative regulation of ubiquitin-protein transferase activity	8.62315e-46	31	26	78
response to benzene	0.00298320576902	31	1	1
MyD88-independent toll-like receptor signaling pathway	0.00104009926639	31	2	30
Fc-epsilon receptor signaling pathway	1.11739e-42	31	27	141
antigen processing and presentation of exogenous peptide antigen	8.38154e-36	31	25	161
cell aging	0.00461998310648	31	2	66
regulation of establishment of planar polarity	2.16815e-42	31	26	110
cytoplasmic pattern recognition receptor signaling pathway	0.00124422684016	31	2	33
positive regulation of ubiquitin-protein transferase activity	8.89705e-51	31	28	96
nucleotide-binding oligomerization domain containing signaling pathway	0.000853748508082	31	2	27
positive regulation of ligase activity	3.08938e-49	31	28	101
negative regulation of ligase activity	1.51789e-45	31	26	80
regulation of proteasomal protein catabolic process	21.6002	31	8	176
regulation of DNA-templated transcription, initiation	1.48867	31	6	31
positive regulation of DNA-templated transcription, initiation	0.382982	31	6	24
negative regulation of protein sumoylation	85257.4	31	3	10
regulation of ubiquitin-protein transferase activity	2.54652e-49	31	28	110
response to hydrostatic pressure	0.00346586742121	9	1	7
extrinsic apoptotic signaling pathway via death domain receptors	0.000135983806509	9	2	39
actomyosin structure organization	0.000456680704183	9	2	73
cell differentiation involved in embryonic placenta development	4.99296e+06	9	2	23
regulation of type I interferon production	0.00103252462658	9	2	111
extrinsic apoptotic signaling pathway	893819	9	3	97
cellular response to interferon-beta	0.00692105318345	9	1	15
positive regulation of type I interferon production	0.000420924131397	9	2	70
negative regulation of striated muscle cell apoptotic process	0.00778318399338	9	1	17
sarcomere organization	6.75106e+06	9	2	27
regulation of striated muscle cell apoptotic process	0.00993560108238	9	1	22
response to water	0.00821399986279	9	1	18
RNA secondary structure unwinding	0.745315	9	5	44
hepatocyte apoptotic process	0.00605825657145	9	1	13
response to interferon-beta	0.00993560108238	9	1	22
Protein localization
positive regulation of establishment of protein localization to telomere	2.26583e-06	26	7	9
regulation of lymphocyte mediated immunity	0.00921386342307	26	2	114
positive regulation of leukocyte mediated immunity	0.00528389696755	26	2	85
regulation of T cell mediated immunity	0.0020730490168	26	2	52
positive regulation of lymphocyte mediated immunity	0.00355324477014	26	2	69
response to unfolded protein	39384.1	26	4	45
isotype switching to IgG isotypes	0.00250294720435	26	1	1
positive regulation of cysteine-type endopeptidase activity involved in apoptotic process	4167.49	26	5	119
translocation of molecules into host	0.00250294720435	26	1	1
positive regulation of DNA metabolic process	6.52362	26	8	185
negative regulation of DNA metabolic process	0.0087615295204	26	2	111
ncRNA 5'-end processing	0.00499987003558	26	1	3
positive regulation of adaptive immune response based on somatic recombination of immune receptors built from immunoglobulin superfamily domains	0.00355324477014	26	2	69
regulation of adaptive immune response based on somatic recombination of immune receptors built from immunoglobulin superfamily domains	0.00906193866642	26	2	113
positive regulation of adaptive immune response	0.003955744135	26	2	73
positive regulation of JNK cascade	1.25742e+06	26	4	112
translocation of peptides or proteins into host	0.00250294720435	26	1	1
regulation of embryonic development	0.00921386342307	26	2	114
RNA localization to Cajal body	6080.52	26	3	4
regulation of protein localization to chromosome, telomeric region	2.29385e-05	26	7	14
regulation of establishment of planar polarity	0.00861305089738	26	2	110
positive regulation of protein homodimerization activity	8.23577e+06	26	2	9
planar cell polarity pathway involved in neural tube closure	0.000135949884206	26	2	12
regulation of establishment of planar polarity involved in neural tube closure	0.0001789985626	26	2	14
regulation of DNA replication	0.000491738	26	10	160
activation-induced cell death of T cells	0.008733989028	26	1	6
chaperone-mediated protein complex assembly	0.000156744446462	26	2	13
'de novo' protein folding	228387	26	3	18
regulation of I-kappaB phosphorylation	0.00375216079577	26	1	2
endonucleolytic cleavage to generate mature 5'-end of SSU-rRNA from (SSU-rRNA, 5.8S rRNA, LSU-rRNA)	0.00499987003558	26	1	3
regulation of JNK cascade	4.55779e+06	26	4	157
positive regulation of protein binding	0.003955744135	26	2	73
cochlea morphogenesis	0.000375359512467	26	2	21
canonical Wnt signaling pathway involved in regulation of cell proliferation	0.00499987003558	26	1	3
transcription elongation from RNA polymerase II promoter	0.00493507066242	26	2	82
B cell cytokine production	0.00250294720435	26	1	1
regulation of telomerase activity	2.23121e+06	26	3	41
positive regulation of telomerase activity	765492	26	3	28
regulation of establishment of protein localization to telomere	3.84882e-06	26	7	10
regulation of establishment of protein localization to chromosome	6.29302e-06	26	7	11
beta-catenin destruction complex disassembly	0.000409167927287	26	2	22
regulation of DNA biosynthetic process	0.000281684	26	9	91
vascular endothelial growth factor receptor-2 signaling pathway	0.00375216079577	26	1	2
Wnt signaling pathway, planar cell polarity pathway	0.00705662165999	26	2	99
canonical Wnt signaling pathway	0.00528389696755	26	2	85
negative regulation of DNA replication	0.00230675562114	26	2	55
regulation of protein binding	0.00122070480034	26	3	167
response to temperature stimulus	0.000867081219579	26	3	148
chaperone-mediated protein folding	0.00171019802458	26	2	47
positive regulation of protein localization to nucleus	0.413106	26	8	129
negative regulation of vascular endothelial growth factor receptor signaling pathway	0.008733989028	26	1	6
regulation of protein homodimerization activity	0.000409167927287	26	2	22
DNA-templated transcription, elongation	0.00678894607798	26	2	97
protein refolding	0.000312043447441	26	2	19
endonucleolytic cleavage in 5'-ETS of tricistronic rRNA transcript (SSU-rRNA, 5.8S rRNA, LSU-rRNA)	0.00624607666302	26	1	4
positive regulation of chromosome organization	0.907674	26	8	143
collagen biosynthetic process	0.008733989028	26	1	6
positive regulation of protein localization to chromosome, telomeric region	9.95597e-06	26	7	12
endonucleolytic cleavage in ITS1 to separate SSU-rRNA from 5.8S rRNA and LSU-rRNA from tricistronic rRNA transcript (SSU-rRNA, 5.8S rRNA, LSU-rRNA)	0.008733989028	26	1	6
toxin transport	0.00624568	26	7	36
ribosomal large subunit biogenesis	0.000342983563783	26	2	20
translocation of peptides or proteins into host cell cytoplasm	0.00250294720435	26	1	1
pore complex assembly	0.000202708826817	26	2	15
activation of NF-kappaB-inducing kinase activity	0.000254484204773	26	2	17
'de novo' posttranslational protein folding	0.000156744446462	26	2	13
chaperone mediated protein folding independent of cofactor	0.00250294720435	26	1	1
positive regulation of I-kappaB phosphorylation	0.00375216079577	26	1	2
rRNA 5'-end processing	0.00499987003558	26	1	3
RNA 5'-end processing	0.008733989028	26	1	6
ribonucleoprotein complex biogenesis	116612	26	4	60
positive regulation of DNA biosynthetic process	0.000113807	26	8	59
cell recognition	1.06388	26	8	146
non-canonical Wnt signaling pathway via JNK cascade	0.00749078241545	26	1	5
cell-cell recognition	0.000100295	26	8	58
positive regulation of DNA replication	0.0190218	26	8	86
regulation of stress-activated protein kinase signaling cascade	9.97799e+06	26	4	193
sperm-egg recognition	0.000156333	26	8	45
positive regulation of stress-activated protein kinase signaling cascade	2.42269e+06	26	4	133
regulation of stress-activated MAPK cascade	9.78369e+06	26	4	192
binding of sperm to zona pellucida	1.70101e-08	26	8	33
positive regulation of stress-activated MAPK cascade	2.35395e+06	26	4	132
scaRNA localization to Cajal body	6080.52	26	3	4
response to heat	0.00576618208244	26	2	89
regulation of protein localization to Cajal body	2.33583e-09	26	8	8
positive regulation of JUN kinase activity	6.90347e+06	26	3	61
protein stabilization	6.3274e-09	26	12	131
maturation of SSU-rRNA	0.00108591821109	26	2	37
response to topologically incorrect protein	63074.4	26	4	51
non-canonical Wnt signaling pathway via MAPK cascade	0.008733989028	26	1	6
convergent extension involved in organogenesis	0.00749078241545	26	1	5
convergent extension involved in gastrulation	0.008733989028	26	1	6
positive regulation of cysteine-type endopeptidase activity	6127.67	26	5	129
positive regulation of telomerase RNA localization to Cajal body	8.851e-08	26	8	15
positive regulation of NIK/NF-kappaB signaling	0.000685654301239	26	2	29
positive regulation of protein localization to Cajal body	2.33583e-09	26	8	8
regulation of NIK/NF-kappaB signaling	0.00119984357485	26	2	39
regulation of telomerase RNA localization to Cajal body	8.851e-08	26	8	15
regulation of JUN kinase activity	0.000144561854069	26	3	79
positive regulation of tumor necrosis factor-mediated signaling pathway	0.008733989028	26	1	6
osteoblast differentiation	0.00803071024864	26	2	106
tubulin complex assembly	0.00997569823404	26	1	7
activation of cysteine-type endopeptidase activity	14221.1	26	5	95
positive regulation of telomere maintenance via telomerase	1.37016e-05	26	8	32
zymogen activation	29889.2	26	5	111
regulation of telomere maintenance via telomerase	8.14726e-07	26	9	45
chondrocyte development involved in endochondral bone morphogenesis	0.00375216079577	26	1	2
RNA localization	195923	26	3	17
translocation of molecules into other organism involved in symbiotic interaction	0.00250294720435	26	1	1
positive regulation of telomere maintenance via telomere lengthening	1.70101e-08	26	8	33
activation of cysteine-type endopeptidase activity involved in apoptotic process	9875.07	26	5	88
regulation of telomere maintenance via telomere lengthening	1.91801e-06	26	9	50
positive regulation of T cell mediated immunity	0.00082530116012	26	2	32
negative regulation of response to interferon-gamma	0.00749078241545	26	1	5
negative regulation of interferon-gamma-mediated signaling pathway	0.00749078241545	26	1	5
convergent extension involved in neural plate elongation	0.00499987003558	26	1	3
positive regulation of T cell mediated immune response to tumor cell	0.00250294720435	26	1	1
positive regulation of endopeptidase activity	2524.54	26	6	143
positive regulation of peptidase activity	3862.79	26	6	154
regulation of telomere maintenance	2.14744e-06	26	9	67
positive regulation of telomere maintenance	0.000214428	26	8	47
maturation of SSU-rRNA from tricistronic rRNA transcript (SSU-rRNA, 5.8S rRNA, LSU-rRNA)	0.000641912405638	26	2	28
cellular component biogenesis	2.71248e+06	26	4	137
translocation of peptides or proteins into other organism involved in symbiotic interaction	0.00250294720435	26	1	1
negative regulation of collagen binding	0.00250294720435	26	1	1
regulation of collagen binding	0.00375216079577	26	1	2
regulation of T cell mediated immune response to tumor cell	0.00375216079577	26	1	2
